# Supplementary material for: Open-source personal pipetting robots with live-cell incubation and microscopy compatibility
Source: Nat Commun. 2022 May 30;13:2999. doi: 10.1038/s41467-022-30643-7 (PMC9151679; doi:10.1038/s41467-022-30643-7)
Supplement: Supplementary file 4 — Supplementary Software [file 41467_2022_30643_MOESM4_ESM.zip]

Archive with 68 entries (52 files):
- PHIL-main/
- PHIL-main/Arduino_Mega_Shield/
- PHIL-main/Arduino_Mega_Shield/CAMOutputs/
- PHIL-main/Arduino_Mega_Shield/CAMOutputs/GerberFiles/
- PHIL-main/Arduino_Mega_Shield/CAMOutputs/GerberFiles/copper_bottom.gbr
- PHIL-main/Arduino_Mega_Shield/CAMOutputs/GerberFiles/copper_top.gbr
- PHIL-main/Arduino_Mega_Shield/CAMOutputs/GerberFiles/gerber_job.gbrjob
- PHIL-main/Arduino_Mega_Shield/CAMOutputs/GerberFiles/profile.gbr
- PHIL-main/Arduino_Mega_Shield/CAMOutputs/GerberFiles/silkscreen_bottom.gbr
- PHIL-main/Arduino_Mega_Shield/CAMOutputs/GerberFiles/silkscreen_top.gbr
- PHIL-main/Arduino_Mega_Shield/CAMOutputs/GerberFiles/soldermask_bottom.gbr
- PHIL-main/Arduino_Mega_Shield/CAMOutputs/GerberFiles/soldermask_top.gbr
- PHIL-main/Arduino_Mega_Shield/CAMOutputs/GerberFiles/solderpaste_bottom.gbr
- PHIL-main/Arduino_Mega_Shield/CAMOutputs/GerberFiles/solderpaste_top.gbr
- PHIL-main/Arduino_Mega_Shield/CAMOutputs/drill_1_16.xln
- PHIL-main/Arduino_Mega_Shield/W77056ASH4_ArduinoMega_14Stepper_V2 (2).zip
- PHIL-main/Assembly_Instructions/
- PHIL-main/Assembly_Instructions/Order_List.xlsx
- PHIL-main/Assembly_Instructions/PHIL_Assembly_Instructions-compressed.pdf
- PHIL-main/LICENSE
- PHIL-main/Operation_Instructions/
- PHIL-main/Operation_Instructions/PHIL_Operation_Instructions.pdf
- PHIL-main/PHIL_Arduino_Sketch/
- PHIL-main/PHIL_Arduino_Sketch/PHIL_Arduino_MEGA_14Pump_210216.ino
- PHIL-main/PHIL_GUI/
- PHIL-main/PHIL_GUI/Crabby_Bot_V31_210602.m
- PHIL-main/PHIL_Original_Files/
- PHIL-main/PHIL_Original_Files/210104_PD_Power_Control_Box.dwg
- PHIL-main/PHIL_Original_Files/210312_PD_Syringe_Pump.dwg
- PHIL-main/PHIL_Original_Files/210424_PD_Crabby_Complete_Model_v4.dwg
- PHIL-main/PHIL_Printable_Files/
- PHIL-main/PHIL_Printable_Files/PHIL_Grouped_Components/
- PHIL-main/PHIL_Printable_Files/PHIL_Grouped_Components/Mount_31.stl
- PHIL-main/PHIL_Printable_Files/PHIL_Grouped_Components/Set_1.stl
- PHIL-main/PHIL_Printable_Files/PHIL_Grouped_Components/Set_2.stl
- PHIL-main/PHIL_Printable_Files/PHIL_Grouped_Components/Set_3_100Infill.stl
- PHIL-main/PHIL_Printable_Files/PHIL_Grouped_Components/Set_4.stl
- PHIL-main/PHIL_Printable_Files/PHIL_Grouped_Components/Set_5.stl
- PHIL-main/PHIL_Printable_Files/PHIL_Grouped_Components/Set_6.stl
- PHIL-main/PHIL_Printable_Files/PHIL_Grouped_Components/Set_7.stl
- PHIL-main/PHIL_Printable_Files/PHIL_Grouped_Components/Set_8.stl
- PHIL-main/PHIL_Printable_Files/PHIL_Grouped_Components/Wheel_31.stl
- PHIL-main/PHIL_Printable_Files/PHIL_Individual_Components/
- PHIL-main/PHIL_Printable_Files/PHIL_Individual_Components/PHIL_Accessories/
- PHIL-main/PHIL_Printable_Files/PHIL_Individual_Components/PHIL_Accessories/85mm_Tube_cutter_v2.stl
- PHIL-main/PHIL_Printable_Files/PHIL_Individual_Components/PHIL_Accessories/tube_bender_bot_v2.stl
- PHIL-main/PHIL_Printable_Files/PHIL_Individual_Components/PHIL_Accessories/tube_bender_top_v2.stl
- PHIL-main/PHIL_Printable_Files/PHIL_Individual_Components/PHIL_Body/
- PHIL-main/PHIL_Printable_Files/PHIL_Individual_Components/PHIL_Body/Body_Top_VB1.stl
- PHIL-main/PHIL_Printable_Files/PHIL_Individual_Components/PHIL_Body/Body_VB1.stl
- PHIL-main/PHIL_Printable_Files/PHIL_Individual_Components/PHIL_Body/Chamber_Lid_VB1.stl
- PHIL-main/PHIL_Printable_Files/PHIL_Individual_Components/PHIL_Body/Chamber_VB1.stl
- PHIL-main/PHIL_Printable_Files/PHIL_Individual_Components/PHIL_Body/Elbow_Left_VB1.stl
- PHIL-main/PHIL_Printable_Files/PHIL_Individual_Components/PHIL_Body/Elbow_Right_VB1.stl
- PHIL-main/PHIL_Printable_Files/PHIL_Individual_Components/PHIL_Body/Hands_VB1.stl
- PHIL-main/PHIL_Printable_Files/PHIL_Individual_Components/PHIL_Body/Screw_VB1.stl
- PHIL-main/PHIL_Printable_Files/PHIL_Individual_Components/PHIL_Power_Supply/
- PHIL-main/PHIL_Printable_Files/PHIL_Individual_Components/PHIL_Power_Supply/Arduino_Plate_VB1.stl
- PHIL-main/PHIL_Printable_Files/PHIL_Individual_Components/PHIL_Power_Supply/Handle_VB1.stl
- PHIL-main/PHIL_Printable_Files/PHIL_Individual_Components/PHIL_Power_Supply/Power_Box_Left_VB1.stl
- PHIL-main/PHIL_Printable_Files/PHIL_Individual_Components/PHIL_Power_Supply/Power_Box_Right_VB1.stl
- PHIL-main/PHIL_Printable_Files/PHIL_Individual_Components/PHIL_Power_Supply/USB_Back_VB1.stl
- PHIL-main/PHIL_Printable_Files/PHIL_Individual_Components/PHIL_Power_Supply/USB_Front_VB1.stl
- PHIL-main/PHIL_Printable_Files/PHIL_Individual_Components/PHIL_Pumps/
- PHIL-main/PHIL_Printable_Files/PHIL_Individual_Components/PHIL_Pumps/Mount_1x_31.stl
- PHIL-main/PHIL_Printable_Files/PHIL_Individual_Components/PHIL_Pumps/Wheel_1x_31.stl
- PHIL-main/PHIL_Printable_Files/PHIL_Print_Instructions.pdf
- PHIL-main/README.md
