# Supplementary material for: Open-source personal pipetting robots with live-cell incubation and microscopy compatibility
Source: Nat Commun. 2022 May 30;13:2999. doi: 10.1038/s41467-022-30643-7 (PMC9151679; doi:10.1038/s41467-022-30643-7)
Supplement: Supplementary file 4 — Supplementary Software [file 41467_2022_30643_MOESM4_ESM.zip › PHIL-main/Arduino_Mega_Shield/CAMOutputs/GerberFiles/copper_bottom.gbr]

G04 EAGLE Gerber RS-274X export*
G75*
%MOMM*%
%FSLAX34Y34*%
%LPD*%
%INBottom Copper*%
%IPPOS*%
%AMOC8*
5,1,8,0,0,1.08239X$1,22.5*%
G01*
%ADD10C,1.879600*%
%ADD11P,2.034460X8X112.500000*%
%ADD12P,1.732040X8X202.500000*%
%ADD13C,2.184400*%
%ADD14C,0.152400*%
%ADD15C,0.756400*%


D10*
X203200Y63500D03*
X203200Y88900D03*
X203200Y114300D03*
X203200Y139700D03*
X203200Y165100D03*
X203200Y190500D03*
X203200Y215900D03*
X203200Y241300D03*
X381000Y63500D03*
X381000Y88900D03*
X381000Y114300D03*
X381000Y139700D03*
X381000Y165100D03*
X381000Y190500D03*
X381000Y215900D03*
X381000Y241300D03*
X558800Y63500D03*
X558800Y88900D03*
X558800Y114300D03*
X558800Y139700D03*
X558800Y165100D03*
X558800Y190500D03*
X558800Y215900D03*
X558800Y241300D03*
X736600Y63500D03*
X736600Y88900D03*
X736600Y114300D03*
X736600Y139700D03*
X736600Y165100D03*
X736600Y190500D03*
X736600Y215900D03*
X736600Y241300D03*
X25400Y241300D03*
X25400Y215900D03*
X25400Y190500D03*
X25400Y165100D03*
X25400Y139700D03*
X25400Y114300D03*
X25400Y88900D03*
X25400Y63500D03*
X736600Y469900D03*
X736600Y444500D03*
X736600Y419100D03*
X736600Y393700D03*
X736600Y368300D03*
X736600Y342900D03*
X736600Y317500D03*
X736600Y292100D03*
X558800Y469900D03*
X558800Y444500D03*
X558800Y419100D03*
X558800Y393700D03*
X558800Y368300D03*
X558800Y342900D03*
X558800Y317500D03*
X558800Y292100D03*
X381000Y469900D03*
X381000Y444500D03*
X381000Y419100D03*
X381000Y393700D03*
X381000Y368300D03*
X381000Y342900D03*
X381000Y317500D03*
X381000Y292100D03*
X203200Y469900D03*
X203200Y444500D03*
X203200Y419100D03*
X203200Y393700D03*
X203200Y368300D03*
X203200Y342900D03*
X203200Y317500D03*
X203200Y292100D03*
X25400Y469900D03*
X25400Y444500D03*
X25400Y419100D03*
X25400Y393700D03*
X25400Y368300D03*
X25400Y342900D03*
X25400Y317500D03*
X25400Y292100D03*
X736600Y736600D03*
X736600Y711200D03*
X736600Y685800D03*
X736600Y660400D03*
X736600Y635000D03*
X736600Y609600D03*
X736600Y584200D03*
X736600Y558800D03*
X558800Y736600D03*
X558800Y711200D03*
X558800Y685800D03*
X558800Y660400D03*
X558800Y635000D03*
X558800Y609600D03*
X558800Y584200D03*
X558800Y558800D03*
X381000Y736600D03*
X381000Y711200D03*
X381000Y685800D03*
X381000Y660400D03*
X381000Y635000D03*
X381000Y609600D03*
X381000Y584200D03*
X381000Y558800D03*
X203200Y736600D03*
X203200Y711200D03*
X203200Y685800D03*
X203200Y660400D03*
X203200Y635000D03*
X203200Y609600D03*
X203200Y584200D03*
X203200Y558800D03*
X330200Y63500D03*
X330200Y88900D03*
X330200Y114300D03*
X330200Y139700D03*
X330200Y165100D03*
X330200Y190500D03*
X330200Y215900D03*
X330200Y241300D03*
X355600Y165100D03*
X355600Y190500D03*
X355600Y215900D03*
X355600Y241300D03*
X355600Y63500D03*
X355600Y88900D03*
X533400Y63500D03*
X533400Y88900D03*
X711200Y63500D03*
X711200Y88900D03*
X889000Y63500D03*
X889000Y88900D03*
X508000Y63500D03*
X508000Y88900D03*
X508000Y114300D03*
X508000Y139700D03*
X508000Y165100D03*
X508000Y190500D03*
X508000Y215900D03*
X508000Y241300D03*
X533400Y165100D03*
X533400Y190500D03*
X533400Y215900D03*
X533400Y241300D03*
X685800Y63500D03*
X685800Y88900D03*
X685800Y114300D03*
X685800Y139700D03*
X685800Y165100D03*
X685800Y190500D03*
X685800Y215900D03*
X685800Y241300D03*
X863600Y63500D03*
X863600Y88900D03*
X863600Y114300D03*
X863600Y139700D03*
X863600Y165100D03*
X863600Y190500D03*
X863600Y215900D03*
X863600Y241300D03*
X152400Y63500D03*
X152400Y88900D03*
X152400Y114300D03*
X152400Y139700D03*
X152400Y165100D03*
X152400Y190500D03*
X152400Y215900D03*
X152400Y241300D03*
X863600Y292100D03*
X863600Y317500D03*
X863600Y342900D03*
X863600Y368300D03*
X863600Y393700D03*
X863600Y419100D03*
X863600Y444500D03*
X863600Y469900D03*
X685800Y292100D03*
X685800Y317500D03*
X685800Y342900D03*
X685800Y368300D03*
X685800Y393700D03*
X685800Y419100D03*
X685800Y444500D03*
X685800Y469900D03*
X508000Y292100D03*
X508000Y317500D03*
X508000Y342900D03*
X508000Y368300D03*
X508000Y393700D03*
X508000Y419100D03*
X508000Y444500D03*
X508000Y469900D03*
X330200Y292100D03*
X330200Y317500D03*
X330200Y342900D03*
X330200Y368300D03*
X330200Y393700D03*
X330200Y419100D03*
X330200Y444500D03*
X330200Y469900D03*
X152400Y292100D03*
X152400Y317500D03*
X152400Y342900D03*
X152400Y368300D03*
X152400Y393700D03*
X152400Y419100D03*
X152400Y444500D03*
X152400Y469900D03*
X863600Y558800D03*
X863600Y584200D03*
X863600Y609600D03*
X863600Y635000D03*
X863600Y660400D03*
X863600Y685800D03*
X863600Y711200D03*
X863600Y736600D03*
X685800Y558800D03*
X685800Y584200D03*
X685800Y609600D03*
X685800Y635000D03*
X685800Y660400D03*
X685800Y685800D03*
X685800Y711200D03*
X685800Y736600D03*
X508000Y558800D03*
X508000Y584200D03*
X508000Y609600D03*
X508000Y635000D03*
X508000Y660400D03*
X508000Y685800D03*
X508000Y711200D03*
X508000Y736600D03*
X330200Y558800D03*
X330200Y584200D03*
X330200Y609600D03*
X330200Y635000D03*
X330200Y660400D03*
X330200Y685800D03*
X330200Y711200D03*
X330200Y736600D03*
X711200Y165100D03*
X711200Y190500D03*
X711200Y215900D03*
X711200Y241300D03*
X889000Y165100D03*
X889000Y190500D03*
X889000Y215900D03*
X889000Y241300D03*
X177800Y165100D03*
X177800Y190500D03*
X177800Y215900D03*
X177800Y241300D03*
X889000Y393700D03*
X889000Y419100D03*
X889000Y444500D03*
X889000Y469900D03*
X711200Y393700D03*
X711200Y419100D03*
X711200Y444500D03*
X711200Y469900D03*
X533400Y393700D03*
X533400Y419100D03*
X533400Y444500D03*
X533400Y469900D03*
X355600Y393700D03*
X355600Y419100D03*
X355600Y444500D03*
X355600Y469900D03*
X177800Y393700D03*
X177800Y419100D03*
X177800Y444500D03*
X177800Y469900D03*
X889000Y660400D03*
X889000Y685800D03*
X889000Y711200D03*
X889000Y736600D03*
X711200Y660400D03*
X711200Y685800D03*
X711200Y711200D03*
X711200Y736600D03*
X533400Y660400D03*
X533400Y685800D03*
X533400Y711200D03*
X533400Y736600D03*
X355600Y660400D03*
X355600Y685800D03*
X355600Y711200D03*
X355600Y736600D03*
X762000Y25400D03*
X787400Y25400D03*
X812800Y25400D03*
X838200Y25400D03*
X863600Y25400D03*
X889000Y25400D03*
X914400Y25400D03*
X736600Y25400D03*
X711200Y508000D03*
X736600Y508000D03*
X762000Y508000D03*
X787400Y508000D03*
X812800Y508000D03*
X838200Y508000D03*
X863600Y508000D03*
X685800Y508000D03*
X533400Y25400D03*
X558800Y25400D03*
X584200Y25400D03*
X609600Y25400D03*
X635000Y25400D03*
X660400Y25400D03*
X685800Y25400D03*
X508000Y25400D03*
X482600Y508000D03*
X508000Y508000D03*
X533400Y508000D03*
X558800Y508000D03*
X584200Y508000D03*
X609600Y508000D03*
X635000Y508000D03*
X457200Y508000D03*
X264160Y508000D03*
X289560Y508000D03*
X314960Y508000D03*
X340360Y508000D03*
X365760Y508000D03*
X391160Y508000D03*
X416560Y508000D03*
X238760Y508000D03*
D11*
X965200Y304800D03*
X939800Y304800D03*
X965200Y330200D03*
X939800Y330200D03*
X965200Y355600D03*
X939800Y355600D03*
X965200Y381000D03*
X939800Y381000D03*
X965200Y406400D03*
X939800Y406400D03*
X965200Y431800D03*
X939800Y431800D03*
X965200Y457200D03*
X939800Y457200D03*
X965200Y482600D03*
X939800Y482600D03*
X965200Y101600D03*
X939800Y101600D03*
X965200Y127000D03*
X939800Y127000D03*
X965200Y152400D03*
X939800Y152400D03*
X965200Y177800D03*
X939800Y177800D03*
X965200Y203200D03*
X939800Y203200D03*
X965200Y228600D03*
X939800Y228600D03*
X965200Y254000D03*
X939800Y254000D03*
X965200Y279400D03*
X939800Y279400D03*
D10*
X939800Y76200D03*
X965200Y76200D03*
X939800Y508000D03*
X965200Y508000D03*
X330200Y25400D03*
X355600Y25400D03*
X381000Y25400D03*
X406400Y25400D03*
X431800Y25400D03*
X457200Y25400D03*
D12*
X114300Y241300D03*
X63500Y241300D03*
X292100Y241300D03*
X241300Y241300D03*
X469900Y241300D03*
X419100Y241300D03*
X647700Y241300D03*
X596900Y241300D03*
X825500Y241300D03*
X774700Y241300D03*
X825500Y469900D03*
X774700Y469900D03*
X647700Y469900D03*
X596900Y469900D03*
X469900Y469900D03*
X419100Y469900D03*
X292100Y469900D03*
X241300Y469900D03*
X114300Y469900D03*
X63500Y469900D03*
X825500Y736600D03*
X774700Y736600D03*
X647700Y736600D03*
X596900Y736600D03*
X469900Y736600D03*
X419100Y736600D03*
X292100Y736600D03*
X241300Y736600D03*
D13*
X38100Y553500D03*
X38100Y588500D03*
X38100Y667800D03*
X38100Y702800D03*
D14*
X864108Y147828D02*
X864108Y140208D01*
X864108Y147828D02*
X876300Y160020D01*
X876300Y178308D01*
X888492Y190500D01*
X864108Y140208D02*
X863600Y139700D01*
X888492Y190500D02*
X889000Y190500D01*
X902208Y76200D02*
X939800Y76200D01*
X902208Y76200D02*
X890016Y88392D01*
X889000Y88900D01*
X405384Y25908D02*
X397764Y25908D01*
X371856Y51816D01*
X341376Y51816D01*
X330708Y62484D01*
X405384Y25908D02*
X406400Y25400D01*
X330708Y62484D02*
X330200Y63500D01*
X464820Y62484D02*
X507492Y62484D01*
X464820Y62484D02*
X432816Y30480D01*
X432816Y25908D01*
X507492Y62484D02*
X508000Y63500D01*
X432816Y25908D02*
X431800Y25400D01*
X576072Y64008D02*
X685800Y64008D01*
X576072Y64008D02*
X563880Y76200D01*
X545592Y76200D01*
X533400Y88392D01*
X685800Y64008D02*
X685800Y63500D01*
X533400Y88392D02*
X533400Y88900D01*
X742188Y100584D02*
X778764Y64008D01*
X742188Y100584D02*
X722376Y100584D01*
X711708Y89916D01*
X711200Y88900D01*
X752856Y557784D02*
X862584Y557784D01*
X752856Y557784D02*
X742188Y547116D01*
X696468Y547116D01*
X685800Y557784D01*
X862584Y557784D02*
X863600Y558800D01*
X685800Y558800D02*
X685800Y557784D01*
X152400Y71628D02*
X152400Y63500D01*
X152400Y71628D02*
X140208Y83820D01*
X140208Y278892D01*
X152400Y291084D01*
X169164Y291084D01*
X185928Y274320D01*
X312420Y274320D01*
X330200Y292100D01*
X152400Y292100D02*
X152400Y291084D01*
X256032Y507492D02*
X263652Y507492D01*
X256032Y507492D02*
X233172Y484632D01*
X149352Y484632D01*
X121920Y457200D01*
X121920Y400812D01*
X263652Y507492D02*
X264160Y508000D01*
D15*
X778764Y64008D03*
X121920Y400812D03*
D14*
X524256Y24384D02*
X533400Y24384D01*
X524256Y24384D02*
X510540Y10668D01*
X323088Y10668D01*
X214884Y118872D01*
X214884Y144780D01*
X207264Y152400D01*
X198120Y152400D01*
X190500Y160020D01*
X190500Y202692D01*
X202692Y214884D01*
X533400Y25400D02*
X533400Y24384D01*
X202692Y214884D02*
X203200Y215900D01*
X371856Y214884D02*
X381000Y214884D01*
X371856Y214884D02*
X361188Y204216D01*
X214884Y204216D01*
X203200Y215900D01*
X381000Y215900D02*
X381000Y214884D01*
X312420Y190500D02*
X203200Y190500D01*
X312420Y190500D02*
X324612Y178308D01*
X368808Y178308D01*
X381000Y190500D01*
X394716Y176784D02*
X451104Y176784D01*
X394716Y176784D02*
X381000Y190500D01*
D15*
X451104Y176784D03*
D14*
X313944Y164592D02*
X204216Y164592D01*
X313944Y164592D02*
X326136Y152400D01*
X368808Y152400D01*
X381000Y164592D01*
X204216Y164592D02*
X203200Y165100D01*
X381000Y164592D02*
X381000Y165100D01*
X576072Y25908D02*
X583692Y25908D01*
X576072Y25908D02*
X563880Y38100D01*
X487680Y38100D01*
X463296Y13716D01*
X324612Y13716D01*
X315468Y22860D01*
X315468Y141732D01*
X326136Y152400D01*
X583692Y25908D02*
X584200Y25400D01*
X557784Y216408D02*
X557784Y225552D01*
X547116Y236220D01*
X547116Y246888D01*
X553212Y252984D01*
X656844Y252984D01*
X681228Y228600D01*
X723900Y228600D01*
X736600Y215900D01*
X558800Y215900D02*
X557784Y216408D01*
X955548Y128016D02*
X964692Y128016D01*
X955548Y128016D02*
X944880Y138684D01*
X879348Y138684D01*
X868680Y128016D01*
X858012Y128016D01*
X748284Y237744D01*
X748284Y246888D01*
X742188Y252984D01*
X731520Y252984D01*
X723900Y245364D01*
X723900Y228600D01*
X964692Y128016D02*
X965200Y127000D01*
X964692Y100584D02*
X964692Y92964D01*
X952500Y80772D01*
X952500Y45720D01*
X920496Y13716D01*
X883920Y13716D01*
X876300Y21336D01*
X876300Y30480D01*
X742188Y164592D01*
X737616Y164592D01*
X964692Y100584D02*
X965200Y101600D01*
X737616Y164592D02*
X736600Y165100D01*
X313944Y661416D02*
X204216Y661416D01*
X313944Y661416D02*
X324612Y672084D01*
X370332Y672084D01*
X381000Y661416D01*
X204216Y661416D02*
X203200Y660400D01*
X381000Y660400D02*
X381000Y661416D01*
X559308Y661416D02*
X669036Y661416D01*
X679704Y672084D01*
X725424Y672084D01*
X736092Y661416D01*
X559308Y661416D02*
X558800Y660400D01*
X736092Y661416D02*
X736600Y660400D01*
X490728Y659892D02*
X381000Y659892D01*
X490728Y659892D02*
X502920Y647700D01*
X545592Y647700D01*
X557784Y659892D01*
X381000Y659892D02*
X381000Y660400D01*
X557784Y659892D02*
X558800Y660400D01*
X492252Y394716D02*
X381000Y394716D01*
X492252Y394716D02*
X502920Y405384D01*
X547116Y405384D01*
X558800Y393700D01*
X381000Y393700D02*
X381000Y394716D01*
X726948Y394716D02*
X736092Y394716D01*
X726948Y394716D02*
X716280Y405384D01*
X569976Y405384D01*
X559308Y394716D01*
X736092Y394716D02*
X736600Y393700D01*
X559308Y394716D02*
X558800Y393700D01*
X25908Y173736D02*
X25908Y166116D01*
X25908Y173736D02*
X140208Y288036D01*
X140208Y297180D01*
X147828Y304800D01*
X164592Y304800D01*
X188976Y280416D01*
X25908Y166116D02*
X25400Y165100D01*
X115824Y394716D02*
X135636Y394716D01*
X115824Y394716D02*
X25908Y394716D01*
X135636Y394716D02*
X146304Y405384D01*
X192024Y405384D01*
X202692Y394716D01*
X25908Y394716D02*
X25400Y393700D01*
X202692Y394716D02*
X203200Y393700D01*
X202692Y652272D02*
X202692Y659892D01*
X202692Y652272D02*
X184404Y633984D01*
X184404Y524256D01*
X115824Y455676D01*
X115824Y394716D01*
X202692Y659892D02*
X203200Y660400D01*
D15*
X188976Y280416D03*
D14*
X558800Y419100D02*
X669036Y419100D01*
X681228Y431292D01*
X723900Y431292D01*
X736092Y419100D01*
X736600Y419100D01*
X312420Y419100D02*
X214884Y419100D01*
X203200Y419100D01*
X312420Y419100D02*
X324612Y406908D01*
X368808Y406908D01*
X381000Y419100D01*
X38100Y288036D02*
X22860Y272796D01*
X38100Y288036D02*
X38100Y373380D01*
X30480Y381000D01*
X21336Y381000D01*
X13716Y388620D01*
X13716Y408432D01*
X24384Y419100D01*
X25400Y419100D01*
X214884Y419100D02*
X214884Y388620D01*
X207264Y381000D01*
X51816Y381000D01*
X44196Y388620D01*
X38100Y388620D01*
X30480Y381000D01*
X541020Y384048D02*
X545592Y384048D01*
X541020Y384048D02*
X537972Y381000D01*
X419100Y381000D01*
X312420Y685800D02*
X203200Y685800D01*
X312420Y685800D02*
X324612Y697992D01*
X368808Y697992D01*
X381000Y685800D01*
X558800Y685800D02*
X669036Y685800D01*
X681228Y697992D01*
X723900Y697992D01*
X736092Y685800D01*
X736600Y685800D01*
X490728Y685800D02*
X381000Y685800D01*
X490728Y685800D02*
X502920Y673608D01*
X545592Y673608D01*
X557784Y685800D01*
X558800Y685800D01*
X65532Y458724D02*
X25908Y419100D01*
X65532Y458724D02*
X67056Y458724D01*
X181356Y573024D01*
X181356Y664464D01*
X202692Y685800D01*
X25908Y419100D02*
X25400Y419100D01*
X202692Y685800D02*
X203200Y685800D01*
D15*
X22860Y272796D03*
X545592Y384048D03*
X419100Y381000D03*
D14*
X368808Y457200D02*
X298704Y457200D01*
X368808Y457200D02*
X381000Y445008D01*
X381000Y444500D01*
X25908Y224028D02*
X25908Y216408D01*
X25908Y224028D02*
X41148Y239268D01*
X41148Y382524D01*
X25908Y216408D02*
X25400Y215900D01*
X193548Y443484D02*
X202692Y443484D01*
X193548Y443484D02*
X182880Y432816D01*
X146304Y432816D01*
X128016Y451104D01*
X202692Y443484D02*
X203200Y444500D01*
X559308Y445008D02*
X559308Y448056D01*
X592836Y481584D01*
X673608Y481584D01*
X675132Y480060D01*
X559308Y445008D02*
X558800Y444500D01*
X557784Y710184D02*
X550164Y710184D01*
X539496Y699516D01*
X391668Y699516D01*
X381000Y710184D01*
X557784Y710184D02*
X558800Y711200D01*
X381000Y711200D02*
X381000Y710184D01*
X938784Y466344D02*
X938784Y457200D01*
X938784Y466344D02*
X908304Y496824D01*
X908304Y582168D01*
X867156Y623316D01*
X858012Y623316D01*
X748284Y733044D01*
X748284Y742188D01*
X742188Y748284D01*
X731520Y748284D01*
X723900Y740664D01*
X723900Y723900D01*
X736600Y711200D01*
X938784Y457200D02*
X939800Y457200D01*
X678180Y480060D02*
X675132Y480060D01*
X678180Y480060D02*
X687324Y489204D01*
X880872Y489204D01*
X886968Y495300D01*
X24384Y454152D02*
X24384Y445008D01*
X24384Y454152D02*
X13716Y464820D01*
X13716Y667512D01*
X35052Y688848D01*
X181356Y688848D01*
X202692Y710184D01*
X25400Y444500D02*
X24384Y445008D01*
X202692Y710184D02*
X203200Y711200D01*
D15*
X298704Y457200D03*
X41148Y382524D03*
X128016Y451104D03*
X675132Y480060D03*
X886968Y495300D03*
D14*
X329184Y574548D02*
X329184Y583692D01*
X329184Y574548D02*
X303276Y548640D01*
X303276Y502920D01*
X310896Y495300D01*
X420624Y495300D01*
X466344Y541020D02*
X509016Y583692D01*
X466344Y541020D02*
X420624Y495300D01*
X330200Y584200D02*
X329184Y583692D01*
X508000Y584200D02*
X509016Y583692D01*
X752856Y585216D02*
X829056Y585216D01*
X752856Y585216D02*
X742188Y595884D01*
X696468Y595884D01*
X685800Y585216D01*
X685800Y584200D01*
X516636Y89916D02*
X509016Y89916D01*
X516636Y89916D02*
X527304Y100584D01*
X675132Y100584D01*
X685800Y89916D01*
X509016Y89916D02*
X508000Y88900D01*
X685800Y88900D02*
X685800Y89916D01*
X803148Y149352D02*
X863600Y88900D01*
X329184Y88392D02*
X329184Y79248D01*
X318516Y68580D01*
X318516Y57912D01*
X338328Y38100D01*
X368808Y38100D01*
X381000Y25908D01*
X330200Y88900D02*
X329184Y88392D01*
X381000Y25908D02*
X381000Y25400D01*
X161544Y316992D02*
X152400Y316992D01*
X161544Y316992D02*
X198120Y280416D01*
X292608Y280416D01*
X329184Y316992D01*
X152400Y316992D02*
X152400Y317500D01*
X329184Y316992D02*
X330200Y317500D01*
X397764Y318516D02*
X492252Y318516D01*
X507492Y318516D01*
X397764Y318516D02*
X387096Y329184D01*
X341376Y329184D01*
X330708Y318516D01*
X507492Y318516D02*
X508000Y317500D01*
X330708Y318516D02*
X330200Y317500D01*
X824484Y318516D02*
X862584Y318516D01*
X824484Y318516D02*
X787908Y355092D01*
X722376Y355092D01*
X685800Y318516D01*
X862584Y318516D02*
X863600Y317500D01*
X685800Y317500D02*
X685800Y318516D01*
X507492Y97536D02*
X507492Y89916D01*
X507492Y97536D02*
X492252Y112776D01*
X492252Y318516D01*
X507492Y89916D02*
X508000Y88900D01*
X495300Y512064D02*
X466344Y541020D01*
X495300Y512064D02*
X495300Y458724D01*
D15*
X829056Y585216D03*
X803148Y149352D03*
X495300Y458724D03*
D14*
X597408Y240792D02*
X632460Y240792D01*
X656844Y216408D01*
X685800Y216408D01*
X597408Y240792D02*
X596900Y241300D01*
X685800Y216408D02*
X685800Y215900D01*
X161544Y216408D02*
X152400Y216408D01*
X161544Y216408D02*
X173736Y228600D01*
X228600Y228600D01*
X241300Y241300D01*
X152400Y216408D02*
X152400Y215900D01*
X397764Y240792D02*
X419100Y240792D01*
X397764Y240792D02*
X385572Y228600D01*
X342900Y228600D01*
X330200Y215900D01*
X419100Y240792D02*
X419100Y241300D01*
X576072Y736092D02*
X595884Y736092D01*
X576072Y736092D02*
X563880Y723900D01*
X521208Y723900D01*
X509016Y711708D01*
X595884Y736092D02*
X596900Y736600D01*
X509016Y711708D02*
X508000Y711200D01*
X338328Y711708D02*
X330708Y711708D01*
X338328Y711708D02*
X350520Y723900D01*
X406908Y723900D01*
X419100Y736092D01*
X330708Y711708D02*
X330200Y711200D01*
X419100Y736092D02*
X419100Y736600D01*
X862584Y714756D02*
X862584Y711708D01*
X862584Y714756D02*
X822960Y754380D01*
X685800Y754380D01*
X673608Y742188D01*
X673608Y723900D01*
X685800Y711708D01*
X862584Y711708D02*
X863600Y711200D01*
X685800Y711708D02*
X685800Y711200D01*
X429768Y469392D02*
X419100Y469392D01*
X429768Y469392D02*
X454152Y445008D01*
X507492Y445008D01*
X508000Y444500D01*
X277368Y469392D02*
X242316Y469392D01*
X277368Y469392D02*
X301752Y445008D01*
X329184Y445008D01*
X242316Y469392D02*
X241300Y469900D01*
X329184Y445008D02*
X330200Y444500D01*
X38100Y495300D02*
X38100Y553500D01*
X38100Y495300D02*
X63500Y469900D01*
X38100Y608076D02*
X38100Y667800D01*
X38100Y608076D02*
X24384Y594360D01*
X24384Y568452D01*
X38100Y554736D01*
X38100Y553500D01*
X219456Y469392D02*
X240792Y469392D01*
X219456Y469392D02*
X207264Y457200D01*
X164592Y457200D01*
X152400Y445008D01*
X240792Y469392D02*
X241300Y469900D01*
X152400Y445008D02*
X152400Y444500D01*
X419100Y464820D02*
X419100Y469392D01*
X419100Y464820D02*
X387096Y432816D01*
X341376Y432816D01*
X330708Y443484D01*
X419100Y469392D02*
X419100Y469900D01*
X330708Y443484D02*
X330200Y444500D01*
X595884Y464820D02*
X595884Y469392D01*
X595884Y464820D02*
X563880Y432816D01*
X519684Y432816D01*
X508000Y444500D01*
X595884Y469392D02*
X596900Y469900D01*
X752856Y470916D02*
X774192Y470916D01*
X752856Y470916D02*
X742188Y481584D01*
X731520Y481584D01*
X723900Y473964D01*
X723900Y464820D01*
X716280Y457200D01*
X697992Y457200D01*
X685800Y445008D01*
X774192Y470916D02*
X774700Y469900D01*
X685800Y445008D02*
X685800Y444500D01*
X240792Y737616D02*
X219456Y737616D01*
X208788Y748284D01*
X117348Y748284D01*
X240792Y737616D02*
X241300Y736600D01*
D15*
X117348Y748284D03*
D14*
X685800Y242316D02*
X694944Y242316D01*
X708660Y256032D01*
X810768Y256032D01*
X825500Y241300D01*
X685800Y241300D02*
X685800Y242316D01*
X161544Y242316D02*
X152400Y242316D01*
X161544Y242316D02*
X172212Y252984D01*
X280416Y252984D01*
X292100Y241300D01*
X152400Y241300D02*
X152400Y242316D01*
X432816Y242316D02*
X469392Y242316D01*
X432816Y242316D02*
X422148Y252984D01*
X341376Y252984D01*
X330708Y242316D01*
X469392Y242316D02*
X469900Y241300D01*
X330708Y242316D02*
X330200Y241300D01*
X330708Y737616D02*
X339852Y737616D01*
X350520Y748284D01*
X458724Y748284D01*
X469392Y737616D01*
X330708Y737616D02*
X330200Y736600D01*
X469392Y737616D02*
X469900Y736600D01*
X611124Y737616D02*
X647700Y737616D01*
X611124Y737616D02*
X600456Y748284D01*
X519684Y748284D01*
X508000Y736600D01*
X647700Y736600D02*
X647700Y737616D01*
X789432Y737616D02*
X824484Y737616D01*
X789432Y737616D02*
X775716Y751332D01*
X699516Y751332D01*
X685800Y737616D01*
X824484Y737616D02*
X825500Y736600D01*
X685800Y736600D02*
X685800Y737616D01*
X475488Y469392D02*
X470916Y469392D01*
X475488Y469392D02*
X492252Y452628D01*
X498348Y452628D01*
X507492Y461772D01*
X507492Y469392D01*
X470916Y469392D02*
X469900Y469900D01*
X507492Y469392D02*
X508000Y469900D01*
X329184Y470916D02*
X292608Y470916D01*
X292100Y469900D01*
X329184Y470916D02*
X330200Y469900D01*
X161544Y470916D02*
X152400Y470916D01*
X161544Y470916D02*
X172212Y481584D01*
X280416Y481584D01*
X292100Y469900D01*
X152400Y469900D02*
X152400Y470916D01*
X432816Y470916D02*
X469392Y470916D01*
X432816Y470916D02*
X422148Y481584D01*
X341376Y481584D01*
X330708Y470916D01*
X469392Y470916D02*
X469900Y469900D01*
X330708Y470916D02*
X330200Y469900D01*
X789432Y470916D02*
X824484Y470916D01*
X789432Y470916D02*
X775716Y484632D01*
X699516Y484632D01*
X685800Y470916D01*
X824484Y470916D02*
X825500Y469900D01*
X685800Y469900D02*
X685800Y470916D01*
X291084Y736092D02*
X256032Y736092D01*
X243840Y723900D01*
X57912Y723900D01*
X38100Y704088D01*
X291084Y736092D02*
X292100Y736600D01*
X38100Y704088D02*
X38100Y702800D01*
X737616Y240792D02*
X737616Y231648D01*
X797052Y172212D01*
X797052Y138684D01*
X859536Y76200D01*
X868680Y76200D01*
X876300Y68580D01*
X876300Y59436D01*
X909828Y25908D01*
X914400Y25908D01*
X737616Y240792D02*
X736600Y241300D01*
X914400Y25908D02*
X914400Y25400D01*
X812292Y25908D02*
X804672Y25908D01*
X754380Y76200D01*
X571500Y76200D01*
X558800Y88900D01*
X812292Y25908D02*
X812800Y25400D01*
X797052Y24384D02*
X787908Y24384D01*
X797052Y24384D02*
X807720Y13716D01*
X818388Y13716D01*
X824484Y19812D01*
X824484Y44196D01*
X740664Y128016D01*
X672084Y128016D01*
X558800Y241300D01*
X787400Y25400D02*
X787908Y24384D01*
X736092Y25908D02*
X702564Y25908D01*
X676656Y51816D01*
X527304Y51816D01*
X519684Y59436D01*
X519684Y68580D01*
X512064Y76200D01*
X393192Y76200D01*
X381000Y88392D01*
X736092Y25908D02*
X736600Y25400D01*
X381000Y88392D02*
X381000Y88900D01*
X650748Y24384D02*
X659892Y24384D01*
X650748Y24384D02*
X630936Y4572D01*
X262128Y4572D01*
X203200Y63500D01*
X659892Y24384D02*
X660400Y25400D01*
X633984Y24384D02*
X626364Y24384D01*
X609600Y7620D01*
X284988Y7620D01*
X204216Y88392D01*
X633984Y24384D02*
X635000Y25400D01*
X204216Y88392D02*
X203200Y88900D01*
X600456Y25908D02*
X609600Y25908D01*
X600456Y25908D02*
X585216Y41148D01*
X452628Y41148D01*
X609600Y25908D02*
X609600Y25400D01*
D15*
X452628Y41148D03*
D14*
X498348Y202692D02*
X512064Y202692D01*
X521208Y211836D01*
X521208Y246888D01*
X533400Y259080D01*
X829056Y259080D01*
X859536Y228600D01*
X868680Y228600D01*
X876300Y220980D01*
X876300Y211836D01*
X885444Y202692D01*
X894588Y202692D01*
X938784Y158496D01*
X938784Y152400D01*
X939800Y152400D01*
D15*
X498348Y202692D03*
D14*
X356616Y73152D02*
X356616Y64008D01*
X356616Y73152D02*
X368808Y85344D01*
X368808Y94488D01*
X376428Y102108D01*
X385572Y102108D01*
X486156Y202692D01*
X486156Y262128D01*
X356616Y64008D02*
X355600Y63500D01*
D15*
X486156Y262128D03*
D14*
X135636Y62484D02*
X25908Y62484D01*
X135636Y62484D02*
X196596Y1524D01*
X912876Y1524D01*
X976884Y65532D01*
X976884Y132588D01*
X969264Y140208D01*
X960120Y140208D01*
X952500Y147828D01*
X952500Y164592D01*
X940308Y176784D01*
X25908Y62484D02*
X25400Y63500D01*
X939800Y177800D02*
X940308Y176784D01*
X940308Y202692D02*
X947928Y202692D01*
X960120Y190500D01*
X969264Y190500D01*
X979932Y179832D01*
X940308Y202692D02*
X939800Y203200D01*
D15*
X979932Y179832D03*
D14*
X939800Y228600D02*
X926592Y228600D01*
X882396Y272796D01*
X781812Y272796D01*
X737616Y316992D01*
X736600Y317500D01*
X957072Y254508D02*
X964692Y254508D01*
X957072Y254508D02*
X944880Y266700D01*
X935736Y266700D01*
X903732Y298704D01*
X903732Y358140D01*
X880872Y381000D01*
X838200Y381000D01*
X749808Y469392D01*
X737616Y469392D01*
X964692Y254508D02*
X965200Y254000D01*
X737616Y469392D02*
X736600Y469900D01*
X757428Y280416D02*
X569976Y280416D01*
X559308Y291084D01*
X558800Y292100D01*
D15*
X757428Y280416D03*
D14*
X938784Y280416D02*
X938784Y288036D01*
X906780Y320040D01*
X906780Y393192D01*
X900684Y399288D01*
X900684Y484632D01*
X893064Y492252D01*
X893064Y498348D01*
X890016Y501396D01*
X874776Y501396D01*
X865632Y492252D01*
X580644Y492252D01*
X559308Y470916D01*
X938784Y280416D02*
X939800Y279400D01*
X558800Y469900D02*
X559308Y470916D01*
X694944Y356616D02*
X707136Y356616D01*
X731520Y381000D01*
X833628Y381000D01*
X859536Y355092D01*
X897636Y355092D01*
D15*
X694944Y356616D03*
X897636Y355092D03*
D14*
X263652Y318516D02*
X204216Y318516D01*
X263652Y318516D02*
X326136Y381000D01*
X409956Y381000D01*
X429768Y361188D01*
X472440Y361188D01*
X492252Y341376D02*
X504444Y329184D01*
X513588Y329184D01*
X547116Y295656D01*
X547116Y286512D01*
X571500Y262128D01*
X888492Y262128D01*
X934212Y216408D01*
X970788Y216408D01*
X979932Y225552D01*
X979932Y341376D01*
X966216Y355092D01*
X204216Y318516D02*
X203200Y317500D01*
X965200Y355600D02*
X966216Y355092D01*
D15*
X472440Y361188D03*
X492252Y341376D03*
D14*
X271272Y542544D02*
X256032Y542544D01*
X271272Y542544D02*
X326136Y597408D01*
X423672Y597408D01*
X448056Y621792D01*
X528828Y621792D01*
X554736Y595884D01*
X563880Y595884D01*
X571500Y588264D01*
X571500Y579120D01*
X563880Y571500D01*
X554736Y571500D01*
X547116Y563880D01*
X547116Y553212D01*
X580644Y519684D01*
X876300Y519684D01*
X896112Y499872D01*
X896112Y493776D01*
X905256Y484632D01*
X905256Y399288D01*
X925068Y379476D01*
X925068Y370332D01*
X939800Y355600D01*
D15*
X256032Y542544D03*
D14*
X24384Y291084D02*
X24384Y283464D01*
X13716Y272796D01*
X13716Y210312D01*
X19812Y204216D01*
X41148Y204216D01*
X140208Y303276D01*
X140208Y323088D01*
X146304Y329184D01*
X173736Y329184D01*
X198120Y304800D01*
X274320Y304800D01*
X324612Y355092D01*
X630936Y355092D01*
X681228Y304800D01*
X707136Y304800D01*
X731520Y329184D01*
X809244Y329184D01*
X862584Y275844D01*
X900684Y275844D01*
X934212Y242316D01*
X970788Y242316D01*
X976884Y248412D01*
X976884Y335280D01*
X969264Y342900D01*
X960120Y342900D01*
X952500Y350520D01*
X952500Y359664D01*
X943356Y368808D01*
X934212Y368808D01*
X928116Y374904D01*
X928116Y387096D01*
X934212Y393192D01*
X952500Y393192D01*
X964692Y381000D01*
X25400Y292100D02*
X24384Y291084D01*
X964692Y381000D02*
X965200Y381000D01*
X74676Y132588D02*
X74676Y120396D01*
X30480Y76200D01*
X21336Y76200D01*
X13716Y68580D01*
X13716Y57912D01*
X79248Y-7620D01*
X908304Y-7620D01*
X986028Y70104D01*
X986028Y352044D01*
X969264Y368808D01*
X952500Y368808D01*
X940308Y381000D01*
X939800Y381000D01*
D15*
X74676Y132588D03*
D14*
X24384Y470916D02*
X24384Y563880D01*
X21336Y566928D01*
X21336Y670560D01*
X36576Y685800D01*
X185928Y685800D01*
X199644Y699516D01*
X275844Y699516D01*
X333756Y757428D01*
X826008Y757428D01*
X859536Y723900D01*
X868680Y723900D01*
X876300Y716280D01*
X876300Y618744D01*
X976884Y518160D01*
X976884Y417576D01*
X966216Y406908D01*
X25400Y469900D02*
X24384Y470916D01*
X965200Y406400D02*
X966216Y406908D01*
X737616Y726948D02*
X737616Y736092D01*
X737616Y726948D02*
X851916Y612648D01*
X851916Y579120D01*
X859536Y571500D01*
X868680Y571500D01*
X905256Y534924D01*
X905256Y493776D01*
X928116Y470916D01*
X928116Y443484D01*
X939800Y431800D01*
X737616Y736092D02*
X736600Y736600D01*
X964692Y457200D02*
X964692Y448056D01*
X952500Y435864D01*
X952500Y426720D01*
X944880Y419100D01*
X935736Y419100D01*
X908304Y446532D01*
X908304Y486156D01*
X899160Y495300D01*
X899160Y501396D01*
X856488Y544068D01*
X573024Y544068D01*
X559308Y557784D01*
X964692Y457200D02*
X965200Y457200D01*
X559308Y557784D02*
X558800Y558800D01*
X368808Y562356D02*
X315468Y509016D01*
X368808Y562356D02*
X368808Y563880D01*
X376428Y571500D01*
X402336Y571500D01*
X426720Y595884D01*
X547116Y595884D01*
X558800Y584200D01*
X315468Y509016D02*
X314960Y508000D01*
X341376Y509016D02*
X348996Y509016D01*
X429768Y589788D01*
X341376Y509016D02*
X340360Y508000D01*
D15*
X429768Y589788D03*
D14*
X473964Y507492D02*
X481584Y507492D01*
X473964Y507492D02*
X458724Y492252D01*
X288036Y492252D01*
X275844Y504444D01*
X275844Y513588D01*
X204216Y585216D01*
X481584Y507492D02*
X482600Y508000D01*
X204216Y585216D02*
X203200Y584200D01*
M02*
