# Supplementary material for: Open-source personal pipetting robots with live-cell incubation and microscopy compatibility
Source: Nat Commun. 2022 May 30;13:2999. doi: 10.1038/s41467-022-30643-7 (PMC9151679; doi:10.1038/s41467-022-30643-7)
Supplement: Supplementary file 4 — Supplementary Software [file 41467_2022_30643_MOESM4_ESM.zip › PHIL-main/Arduino_Mega_Shield/CAMOutputs/GerberFiles/copper_top.gbr]

G04 EAGLE Gerber RS-274X export*
G75*
%MOMM*%
%FSLAX34Y34*%
%LPD*%
%INTop Copper*%
%IPPOS*%
%AMOC8*
5,1,8,0,0,1.08239X$1,22.5*%
G01*
%ADD10C,1.879600*%
%ADD11P,2.034460X8X112.500000*%
%ADD12P,1.732040X8X202.500000*%
%ADD13C,2.184400*%
%ADD14C,0.152400*%
%ADD15C,0.756400*%


D10*
X203200Y63500D03*
X203200Y88900D03*
X203200Y114300D03*
X203200Y139700D03*
X203200Y165100D03*
X203200Y190500D03*
X203200Y215900D03*
X203200Y241300D03*
X381000Y63500D03*
X381000Y88900D03*
X381000Y114300D03*
X381000Y139700D03*
X381000Y165100D03*
X381000Y190500D03*
X381000Y215900D03*
X381000Y241300D03*
X558800Y63500D03*
X558800Y88900D03*
X558800Y114300D03*
X558800Y139700D03*
X558800Y165100D03*
X558800Y190500D03*
X558800Y215900D03*
X558800Y241300D03*
X736600Y63500D03*
X736600Y88900D03*
X736600Y114300D03*
X736600Y139700D03*
X736600Y165100D03*
X736600Y190500D03*
X736600Y215900D03*
X736600Y241300D03*
X25400Y241300D03*
X25400Y215900D03*
X25400Y190500D03*
X25400Y165100D03*
X25400Y139700D03*
X25400Y114300D03*
X25400Y88900D03*
X25400Y63500D03*
X736600Y469900D03*
X736600Y444500D03*
X736600Y419100D03*
X736600Y393700D03*
X736600Y368300D03*
X736600Y342900D03*
X736600Y317500D03*
X736600Y292100D03*
X558800Y469900D03*
X558800Y444500D03*
X558800Y419100D03*
X558800Y393700D03*
X558800Y368300D03*
X558800Y342900D03*
X558800Y317500D03*
X558800Y292100D03*
X381000Y469900D03*
X381000Y444500D03*
X381000Y419100D03*
X381000Y393700D03*
X381000Y368300D03*
X381000Y342900D03*
X381000Y317500D03*
X381000Y292100D03*
X203200Y469900D03*
X203200Y444500D03*
X203200Y419100D03*
X203200Y393700D03*
X203200Y368300D03*
X203200Y342900D03*
X203200Y317500D03*
X203200Y292100D03*
X25400Y469900D03*
X25400Y444500D03*
X25400Y419100D03*
X25400Y393700D03*
X25400Y368300D03*
X25400Y342900D03*
X25400Y317500D03*
X25400Y292100D03*
X736600Y736600D03*
X736600Y711200D03*
X736600Y685800D03*
X736600Y660400D03*
X736600Y635000D03*
X736600Y609600D03*
X736600Y584200D03*
X736600Y558800D03*
X558800Y736600D03*
X558800Y711200D03*
X558800Y685800D03*
X558800Y660400D03*
X558800Y635000D03*
X558800Y609600D03*
X558800Y584200D03*
X558800Y558800D03*
X381000Y736600D03*
X381000Y711200D03*
X381000Y685800D03*
X381000Y660400D03*
X381000Y635000D03*
X381000Y609600D03*
X381000Y584200D03*
X381000Y558800D03*
X203200Y736600D03*
X203200Y711200D03*
X203200Y685800D03*
X203200Y660400D03*
X203200Y635000D03*
X203200Y609600D03*
X203200Y584200D03*
X203200Y558800D03*
X330200Y63500D03*
X330200Y88900D03*
X330200Y114300D03*
X330200Y139700D03*
X330200Y165100D03*
X330200Y190500D03*
X330200Y215900D03*
X330200Y241300D03*
X355600Y165100D03*
X355600Y190500D03*
X355600Y215900D03*
X355600Y241300D03*
X355600Y63500D03*
X355600Y88900D03*
X533400Y63500D03*
X533400Y88900D03*
X711200Y63500D03*
X711200Y88900D03*
X889000Y63500D03*
X889000Y88900D03*
X508000Y63500D03*
X508000Y88900D03*
X508000Y114300D03*
X508000Y139700D03*
X508000Y165100D03*
X508000Y190500D03*
X508000Y215900D03*
X508000Y241300D03*
X533400Y165100D03*
X533400Y190500D03*
X533400Y215900D03*
X533400Y241300D03*
X685800Y63500D03*
X685800Y88900D03*
X685800Y114300D03*
X685800Y139700D03*
X685800Y165100D03*
X685800Y190500D03*
X685800Y215900D03*
X685800Y241300D03*
X863600Y63500D03*
X863600Y88900D03*
X863600Y114300D03*
X863600Y139700D03*
X863600Y165100D03*
X863600Y190500D03*
X863600Y215900D03*
X863600Y241300D03*
X152400Y63500D03*
X152400Y88900D03*
X152400Y114300D03*
X152400Y139700D03*
X152400Y165100D03*
X152400Y190500D03*
X152400Y215900D03*
X152400Y241300D03*
X863600Y292100D03*
X863600Y317500D03*
X863600Y342900D03*
X863600Y368300D03*
X863600Y393700D03*
X863600Y419100D03*
X863600Y444500D03*
X863600Y469900D03*
X685800Y292100D03*
X685800Y317500D03*
X685800Y342900D03*
X685800Y368300D03*
X685800Y393700D03*
X685800Y419100D03*
X685800Y444500D03*
X685800Y469900D03*
X508000Y292100D03*
X508000Y317500D03*
X508000Y342900D03*
X508000Y368300D03*
X508000Y393700D03*
X508000Y419100D03*
X508000Y444500D03*
X508000Y469900D03*
X330200Y292100D03*
X330200Y317500D03*
X330200Y342900D03*
X330200Y368300D03*
X330200Y393700D03*
X330200Y419100D03*
X330200Y444500D03*
X330200Y469900D03*
X152400Y292100D03*
X152400Y317500D03*
X152400Y342900D03*
X152400Y368300D03*
X152400Y393700D03*
X152400Y419100D03*
X152400Y444500D03*
X152400Y469900D03*
X863600Y558800D03*
X863600Y584200D03*
X863600Y609600D03*
X863600Y635000D03*
X863600Y660400D03*
X863600Y685800D03*
X863600Y711200D03*
X863600Y736600D03*
X685800Y558800D03*
X685800Y584200D03*
X685800Y609600D03*
X685800Y635000D03*
X685800Y660400D03*
X685800Y685800D03*
X685800Y711200D03*
X685800Y736600D03*
X508000Y558800D03*
X508000Y584200D03*
X508000Y609600D03*
X508000Y635000D03*
X508000Y660400D03*
X508000Y685800D03*
X508000Y711200D03*
X508000Y736600D03*
X330200Y558800D03*
X330200Y584200D03*
X330200Y609600D03*
X330200Y635000D03*
X330200Y660400D03*
X330200Y685800D03*
X330200Y711200D03*
X330200Y736600D03*
X711200Y165100D03*
X711200Y190500D03*
X711200Y215900D03*
X711200Y241300D03*
X889000Y165100D03*
X889000Y190500D03*
X889000Y215900D03*
X889000Y241300D03*
X177800Y165100D03*
X177800Y190500D03*
X177800Y215900D03*
X177800Y241300D03*
X889000Y393700D03*
X889000Y419100D03*
X889000Y444500D03*
X889000Y469900D03*
X711200Y393700D03*
X711200Y419100D03*
X711200Y444500D03*
X711200Y469900D03*
X533400Y393700D03*
X533400Y419100D03*
X533400Y444500D03*
X533400Y469900D03*
X355600Y393700D03*
X355600Y419100D03*
X355600Y444500D03*
X355600Y469900D03*
X177800Y393700D03*
X177800Y419100D03*
X177800Y444500D03*
X177800Y469900D03*
X889000Y660400D03*
X889000Y685800D03*
X889000Y711200D03*
X889000Y736600D03*
X711200Y660400D03*
X711200Y685800D03*
X711200Y711200D03*
X711200Y736600D03*
X533400Y660400D03*
X533400Y685800D03*
X533400Y711200D03*
X533400Y736600D03*
X355600Y660400D03*
X355600Y685800D03*
X355600Y711200D03*
X355600Y736600D03*
X762000Y25400D03*
X787400Y25400D03*
X812800Y25400D03*
X838200Y25400D03*
X863600Y25400D03*
X889000Y25400D03*
X914400Y25400D03*
X736600Y25400D03*
X711200Y508000D03*
X736600Y508000D03*
X762000Y508000D03*
X787400Y508000D03*
X812800Y508000D03*
X838200Y508000D03*
X863600Y508000D03*
X685800Y508000D03*
X533400Y25400D03*
X558800Y25400D03*
X584200Y25400D03*
X609600Y25400D03*
X635000Y25400D03*
X660400Y25400D03*
X685800Y25400D03*
X508000Y25400D03*
X482600Y508000D03*
X508000Y508000D03*
X533400Y508000D03*
X558800Y508000D03*
X584200Y508000D03*
X609600Y508000D03*
X635000Y508000D03*
X457200Y508000D03*
X264160Y508000D03*
X289560Y508000D03*
X314960Y508000D03*
X340360Y508000D03*
X365760Y508000D03*
X391160Y508000D03*
X416560Y508000D03*
X238760Y508000D03*
D11*
X965200Y304800D03*
X939800Y304800D03*
X965200Y330200D03*
X939800Y330200D03*
X965200Y355600D03*
X939800Y355600D03*
X965200Y381000D03*
X939800Y381000D03*
X965200Y406400D03*
X939800Y406400D03*
X965200Y431800D03*
X939800Y431800D03*
X965200Y457200D03*
X939800Y457200D03*
X965200Y482600D03*
X939800Y482600D03*
X965200Y101600D03*
X939800Y101600D03*
X965200Y127000D03*
X939800Y127000D03*
X965200Y152400D03*
X939800Y152400D03*
X965200Y177800D03*
X939800Y177800D03*
X965200Y203200D03*
X939800Y203200D03*
X965200Y228600D03*
X939800Y228600D03*
X965200Y254000D03*
X939800Y254000D03*
X965200Y279400D03*
X939800Y279400D03*
D10*
X939800Y76200D03*
X965200Y76200D03*
X939800Y508000D03*
X965200Y508000D03*
X330200Y25400D03*
X355600Y25400D03*
X381000Y25400D03*
X406400Y25400D03*
X431800Y25400D03*
X457200Y25400D03*
D12*
X114300Y241300D03*
X63500Y241300D03*
X292100Y241300D03*
X241300Y241300D03*
X469900Y241300D03*
X419100Y241300D03*
X647700Y241300D03*
X596900Y241300D03*
X825500Y241300D03*
X774700Y241300D03*
X825500Y469900D03*
X774700Y469900D03*
X647700Y469900D03*
X596900Y469900D03*
X469900Y469900D03*
X419100Y469900D03*
X292100Y469900D03*
X241300Y469900D03*
X114300Y469900D03*
X63500Y469900D03*
X825500Y736600D03*
X774700Y736600D03*
X647700Y736600D03*
X596900Y736600D03*
X469900Y736600D03*
X419100Y736600D03*
X292100Y736600D03*
X241300Y736600D03*
D13*
X38100Y553500D03*
X38100Y588500D03*
X38100Y667800D03*
X38100Y702800D03*
D14*
X204216Y138684D02*
X204216Y114300D01*
X203200Y114300D01*
X204216Y138684D02*
X203200Y139700D01*
X381000Y139700D02*
X381000Y114300D01*
X559308Y114300D02*
X559308Y138684D01*
X559308Y114300D02*
X558800Y114300D01*
X559308Y138684D02*
X558800Y139700D01*
X737616Y138684D02*
X737616Y114300D01*
X736600Y114300D01*
X737616Y138684D02*
X736600Y139700D01*
X25908Y138684D02*
X25908Y114300D01*
X25400Y114300D01*
X25908Y138684D02*
X25400Y139700D01*
X737616Y342900D02*
X737616Y367284D01*
X737616Y342900D02*
X736600Y342900D01*
X737616Y367284D02*
X736600Y368300D01*
X559308Y367284D02*
X559308Y342900D01*
X558800Y342900D01*
X559308Y367284D02*
X558800Y368300D01*
X381000Y368300D02*
X381000Y342900D01*
X204216Y342900D02*
X204216Y367284D01*
X204216Y342900D02*
X203200Y342900D01*
X204216Y367284D02*
X203200Y368300D01*
X25908Y367284D02*
X25908Y342900D01*
X25400Y342900D01*
X25908Y367284D02*
X25400Y368300D01*
X737616Y609600D02*
X737616Y633984D01*
X737616Y609600D02*
X736600Y609600D01*
X737616Y633984D02*
X736600Y635000D01*
X559308Y633984D02*
X559308Y609600D01*
X558800Y609600D01*
X559308Y633984D02*
X558800Y635000D01*
X381000Y635000D02*
X381000Y609600D01*
X204216Y609600D02*
X204216Y633984D01*
X204216Y609600D02*
X203200Y609600D01*
X204216Y633984D02*
X203200Y635000D01*
X330708Y123444D02*
X330708Y114300D01*
X330708Y123444D02*
X355092Y147828D01*
X355092Y164592D01*
X330708Y114300D02*
X330200Y114300D01*
X355092Y164592D02*
X355600Y165100D01*
X330708Y147828D02*
X330708Y140208D01*
X330708Y147828D02*
X342900Y160020D01*
X342900Y178308D01*
X355092Y190500D01*
X330708Y140208D02*
X330200Y139700D01*
X355092Y190500D02*
X355600Y190500D01*
X330708Y173736D02*
X330708Y166116D01*
X330708Y173736D02*
X342900Y185928D01*
X342900Y202692D01*
X355092Y214884D01*
X330708Y166116D02*
X330200Y165100D01*
X355092Y214884D02*
X355600Y215900D01*
X330708Y199644D02*
X330708Y190500D01*
X330708Y199644D02*
X342900Y211836D01*
X342900Y228600D01*
X355600Y241300D01*
X330708Y190500D02*
X330200Y190500D01*
X509016Y123444D02*
X509016Y114300D01*
X509016Y123444D02*
X533400Y147828D01*
X533400Y165100D01*
X509016Y114300D02*
X508000Y114300D01*
X509016Y140208D02*
X509016Y149352D01*
X521208Y161544D01*
X521208Y178308D01*
X533400Y190500D01*
X509016Y140208D02*
X508000Y139700D01*
X509016Y166116D02*
X509016Y173736D01*
X521208Y185928D01*
X521208Y202692D01*
X533400Y214884D01*
X509016Y166116D02*
X508000Y165100D01*
X533400Y214884D02*
X533400Y215900D01*
X509016Y199644D02*
X509016Y190500D01*
X509016Y199644D02*
X521208Y211836D01*
X521208Y228600D01*
X533400Y240792D01*
X509016Y190500D02*
X508000Y190500D01*
X533400Y240792D02*
X533400Y241300D01*
X685800Y121920D02*
X685800Y114300D01*
X685800Y121920D02*
X710184Y146304D01*
X710184Y164592D01*
X711200Y165100D01*
X685800Y147828D02*
X685800Y139700D01*
X685800Y147828D02*
X699516Y161544D01*
X699516Y179832D01*
X710184Y190500D01*
X711200Y190500D01*
X685800Y173736D02*
X685800Y165100D01*
X685800Y173736D02*
X699516Y187452D01*
X699516Y204216D01*
X711200Y215900D01*
X685800Y198120D02*
X685800Y190500D01*
X685800Y198120D02*
X699516Y211836D01*
X699516Y230124D01*
X710184Y240792D01*
X711200Y241300D01*
X864108Y123444D02*
X864108Y114300D01*
X864108Y123444D02*
X888492Y147828D01*
X888492Y164592D01*
X864108Y114300D02*
X863600Y114300D01*
X888492Y164592D02*
X889000Y165100D01*
X864108Y166116D02*
X864108Y173736D01*
X876300Y185928D01*
X876300Y202692D01*
X888492Y214884D01*
X864108Y166116D02*
X863600Y165100D01*
X888492Y214884D02*
X889000Y215900D01*
X864108Y199644D02*
X864108Y190500D01*
X864108Y199644D02*
X876300Y211836D01*
X876300Y228600D01*
X889000Y241300D01*
X864108Y190500D02*
X863600Y190500D01*
X152400Y121920D02*
X152400Y114300D01*
X152400Y121920D02*
X176784Y146304D01*
X176784Y164592D01*
X177800Y165100D01*
X152400Y147828D02*
X152400Y139700D01*
X152400Y147828D02*
X166116Y161544D01*
X166116Y179832D01*
X176784Y190500D01*
X177800Y190500D01*
X152400Y173736D02*
X152400Y165100D01*
X152400Y173736D02*
X166116Y187452D01*
X166116Y204216D01*
X177800Y215900D01*
X152400Y198120D02*
X152400Y190500D01*
X152400Y198120D02*
X166116Y211836D01*
X166116Y230124D01*
X176784Y240792D01*
X177800Y241300D01*
X864108Y342900D02*
X864108Y352044D01*
X888492Y376428D01*
X888492Y393192D01*
X864108Y342900D02*
X863600Y342900D01*
X888492Y393192D02*
X889000Y393700D01*
X864108Y376428D02*
X864108Y368808D01*
X864108Y376428D02*
X876300Y388620D01*
X876300Y406908D01*
X888492Y419100D01*
X864108Y368808D02*
X863600Y368300D01*
X888492Y419100D02*
X889000Y419100D01*
X864108Y402336D02*
X864108Y394716D01*
X864108Y402336D02*
X876300Y414528D01*
X876300Y431292D01*
X888492Y443484D01*
X864108Y394716D02*
X863600Y393700D01*
X888492Y443484D02*
X889000Y444500D01*
X864108Y428244D02*
X864108Y419100D01*
X864108Y428244D02*
X876300Y440436D01*
X876300Y457200D01*
X889000Y469900D01*
X864108Y419100D02*
X863600Y419100D01*
X690372Y342900D02*
X685800Y342900D01*
X690372Y342900D02*
X710184Y362712D01*
X710184Y393192D01*
X711200Y393700D01*
X685800Y376428D02*
X685800Y368300D01*
X685800Y376428D02*
X699516Y390144D01*
X699516Y408432D01*
X710184Y419100D01*
X711200Y419100D01*
X685800Y402336D02*
X685800Y393700D01*
X685800Y402336D02*
X699516Y416052D01*
X699516Y432816D01*
X711200Y444500D01*
X685800Y426720D02*
X685800Y419100D01*
X685800Y426720D02*
X699516Y440436D01*
X699516Y458724D01*
X710184Y469392D01*
X711200Y469900D01*
X509016Y352044D02*
X509016Y342900D01*
X509016Y352044D02*
X533400Y376428D01*
X533400Y393700D01*
X509016Y342900D02*
X508000Y342900D01*
X509016Y368808D02*
X509016Y377952D01*
X521208Y390144D01*
X521208Y406908D01*
X533400Y419100D01*
X509016Y368808D02*
X508000Y368300D01*
X509016Y394716D02*
X509016Y402336D01*
X521208Y414528D01*
X521208Y431292D01*
X533400Y443484D01*
X509016Y394716D02*
X508000Y393700D01*
X533400Y443484D02*
X533400Y444500D01*
X509016Y428244D02*
X509016Y419100D01*
X509016Y428244D02*
X521208Y440436D01*
X521208Y457200D01*
X533400Y469392D01*
X509016Y419100D02*
X508000Y419100D01*
X533400Y469392D02*
X533400Y469900D01*
X330708Y352044D02*
X330708Y342900D01*
X330708Y352044D02*
X355092Y376428D01*
X355092Y393192D01*
X330708Y342900D02*
X330200Y342900D01*
X355092Y393192D02*
X355600Y393700D01*
X330708Y376428D02*
X330708Y368808D01*
X330708Y376428D02*
X342900Y388620D01*
X342900Y406908D01*
X355092Y419100D01*
X330708Y368808D02*
X330200Y368300D01*
X355092Y419100D02*
X355600Y419100D01*
X330708Y402336D02*
X330708Y394716D01*
X330708Y402336D02*
X342900Y414528D01*
X342900Y431292D01*
X355092Y443484D01*
X330708Y394716D02*
X330200Y393700D01*
X355092Y443484D02*
X355600Y444500D01*
X330708Y428244D02*
X330708Y419100D01*
X330708Y428244D02*
X342900Y440436D01*
X342900Y457200D01*
X355600Y469900D01*
X330708Y419100D02*
X330200Y419100D01*
X152400Y350520D02*
X152400Y342900D01*
X152400Y350520D02*
X176784Y374904D01*
X176784Y393192D01*
X177800Y393700D01*
X152400Y376428D02*
X152400Y368300D01*
X152400Y376428D02*
X166116Y390144D01*
X166116Y408432D01*
X176784Y419100D01*
X177800Y419100D01*
X152400Y402336D02*
X152400Y393700D01*
X152400Y402336D02*
X166116Y416052D01*
X166116Y432816D01*
X177800Y444500D01*
X152400Y426720D02*
X152400Y419100D01*
X152400Y426720D02*
X166116Y440436D01*
X166116Y458724D01*
X176784Y469392D01*
X177800Y469900D01*
X864108Y609600D02*
X864108Y618744D01*
X888492Y643128D01*
X888492Y659892D01*
X864108Y609600D02*
X863600Y609600D01*
X888492Y659892D02*
X889000Y660400D01*
X864108Y643128D02*
X864108Y635508D01*
X864108Y643128D02*
X876300Y655320D01*
X876300Y673608D01*
X888492Y685800D01*
X864108Y635508D02*
X863600Y635000D01*
X888492Y685800D02*
X889000Y685800D01*
X864108Y669036D02*
X864108Y661416D01*
X864108Y669036D02*
X876300Y681228D01*
X876300Y697992D01*
X888492Y710184D01*
X864108Y661416D02*
X863600Y660400D01*
X888492Y710184D02*
X889000Y711200D01*
X864108Y694944D02*
X864108Y685800D01*
X864108Y694944D02*
X876300Y707136D01*
X876300Y723900D01*
X889000Y736600D01*
X864108Y685800D02*
X863600Y685800D01*
X685800Y617220D02*
X685800Y609600D01*
X685800Y617220D02*
X710184Y641604D01*
X710184Y659892D01*
X711200Y660400D01*
X685800Y643128D02*
X685800Y635000D01*
X685800Y643128D02*
X699516Y656844D01*
X699516Y675132D01*
X710184Y685800D01*
X711200Y685800D01*
X685800Y669036D02*
X685800Y660400D01*
X685800Y669036D02*
X699516Y682752D01*
X699516Y699516D01*
X711200Y711200D01*
X685800Y693420D02*
X685800Y685800D01*
X685800Y693420D02*
X699516Y707136D01*
X699516Y725424D01*
X710184Y736092D01*
X711200Y736600D01*
X509016Y618744D02*
X509016Y609600D01*
X509016Y618744D02*
X533400Y643128D01*
X533400Y660400D01*
X509016Y609600D02*
X508000Y609600D01*
X509016Y635508D02*
X509016Y644652D01*
X521208Y656844D01*
X521208Y673608D01*
X533400Y685800D01*
X509016Y635508D02*
X508000Y635000D01*
X509016Y661416D02*
X509016Y669036D01*
X521208Y681228D01*
X521208Y697992D01*
X533400Y710184D01*
X509016Y661416D02*
X508000Y660400D01*
X533400Y710184D02*
X533400Y711200D01*
X509016Y694944D02*
X509016Y685800D01*
X509016Y694944D02*
X521208Y707136D01*
X521208Y723900D01*
X533400Y736092D01*
X509016Y685800D02*
X508000Y685800D01*
X533400Y736092D02*
X533400Y736600D01*
X330708Y618744D02*
X330708Y609600D01*
X330708Y618744D02*
X355092Y643128D01*
X355092Y659892D01*
X330708Y609600D02*
X330200Y609600D01*
X355092Y659892D02*
X355600Y660400D01*
X330708Y643128D02*
X330708Y635508D01*
X330708Y643128D02*
X342900Y655320D01*
X342900Y673608D01*
X355092Y685800D01*
X330708Y635508D02*
X330200Y635000D01*
X355092Y685800D02*
X355600Y685800D01*
X330708Y669036D02*
X330708Y661416D01*
X330708Y669036D02*
X342900Y681228D01*
X342900Y697992D01*
X355092Y710184D01*
X330708Y661416D02*
X330200Y660400D01*
X355092Y710184D02*
X355600Y711200D01*
X330708Y694944D02*
X330708Y685800D01*
X330708Y694944D02*
X342900Y707136D01*
X342900Y723900D01*
X355600Y736600D01*
X330708Y685800D02*
X330200Y685800D01*
X939800Y76200D02*
X965200Y76200D01*
X889000Y88900D02*
X863600Y63500D01*
X710184Y88392D02*
X685800Y64008D01*
X685800Y63500D01*
X710184Y88392D02*
X711200Y88900D01*
X533400Y88392D02*
X509016Y64008D01*
X508000Y63500D01*
X533400Y88392D02*
X533400Y88900D01*
X431292Y25908D02*
X406908Y25908D01*
X406400Y25400D01*
X431292Y25908D02*
X431800Y25400D01*
X355600Y88900D02*
X330200Y63500D01*
X778764Y64008D02*
X862584Y64008D01*
X863600Y63500D01*
X263652Y509016D02*
X263652Y544068D01*
X259080Y548640D01*
X210312Y548640D01*
X208788Y547116D01*
X198120Y547116D01*
X190500Y554736D01*
X190500Y563880D01*
X198120Y571500D01*
X316992Y571500D01*
X329184Y559308D01*
X263652Y509016D02*
X264160Y508000D01*
X329184Y559308D02*
X330200Y558800D01*
X519684Y557784D02*
X542544Y557784D01*
X519684Y557784D02*
X509016Y557784D01*
X542544Y557784D02*
X553212Y547116D01*
X675132Y547116D01*
X685800Y557784D01*
X509016Y557784D02*
X508000Y558800D01*
X685800Y558800D02*
X685800Y557784D01*
X330708Y557784D02*
X330708Y534924D01*
X353568Y512064D01*
X353568Y502920D01*
X361188Y495300D01*
X422148Y495300D01*
X446532Y519684D01*
X463296Y519684D01*
X470916Y512064D01*
X470916Y502920D01*
X478536Y495300D01*
X512064Y495300D01*
X519684Y502920D01*
X519684Y557784D01*
X330708Y557784D02*
X330200Y558800D01*
X330708Y291084D02*
X364236Y291084D01*
X374904Y280416D01*
X496824Y280416D01*
X507492Y291084D01*
X330708Y291084D02*
X330200Y292100D01*
X507492Y291084D02*
X508000Y292100D01*
X574548Y291084D02*
X685800Y291084D01*
X574548Y291084D02*
X563880Y280416D01*
X519684Y280416D01*
X508000Y292100D01*
X685800Y292100D02*
X685800Y291084D01*
X752856Y292608D02*
X862584Y292608D01*
X752856Y292608D02*
X740664Y304800D01*
X697992Y304800D01*
X685800Y292608D01*
X862584Y292608D02*
X863600Y292100D01*
X685800Y292608D02*
X685800Y292100D01*
X121920Y323088D02*
X121920Y400812D01*
X121920Y323088D02*
X152400Y292608D01*
X152400Y292100D01*
X356616Y144780D02*
X356616Y89916D01*
X356616Y144780D02*
X368808Y156972D01*
X368808Y274320D01*
X374904Y280416D01*
X356616Y89916D02*
X355600Y88900D01*
D15*
X778764Y64008D03*
X121920Y400812D03*
D14*
X557784Y47244D02*
X557784Y25908D01*
X557784Y47244D02*
X545592Y59436D01*
X545592Y94488D01*
X537972Y102108D01*
X502920Y102108D01*
X451104Y153924D01*
X451104Y176784D01*
X557784Y25908D02*
X558800Y25400D01*
D15*
X451104Y176784D03*
D14*
X558800Y190500D02*
X612648Y190500D01*
X678180Y256032D01*
X739140Y256032D01*
X748284Y246888D01*
X748284Y201168D01*
X737616Y190500D01*
X736600Y190500D01*
X940308Y109728D02*
X940308Y102108D01*
X940308Y109728D02*
X952500Y121920D01*
X952500Y131064D01*
X961644Y140208D01*
X970788Y140208D01*
X976884Y146304D01*
X976884Y158496D01*
X969264Y166116D01*
X905256Y166116D01*
X894588Y176784D01*
X883920Y176784D01*
X876300Y169164D01*
X876300Y160020D01*
X868680Y152400D01*
X809244Y152400D01*
X760476Y201168D01*
X748284Y201168D01*
X939800Y101600D02*
X940308Y102108D01*
X592836Y166116D02*
X559308Y166116D01*
X592836Y166116D02*
X679704Y252984D01*
X716280Y252984D01*
X723900Y245364D01*
X723900Y178308D01*
X736092Y166116D01*
X559308Y166116D02*
X558800Y165100D01*
X736092Y166116D02*
X736600Y165100D01*
X920496Y483108D02*
X938784Y483108D01*
X920496Y483108D02*
X859536Y544068D01*
X853440Y544068D01*
X737616Y659892D01*
X938784Y483108D02*
X939800Y482600D01*
X737616Y659892D02*
X736600Y660400D01*
X208788Y280416D02*
X188976Y280416D01*
X208788Y280416D02*
X214884Y286512D01*
X214884Y382524D01*
X204216Y393192D01*
X203200Y393700D01*
X381000Y393700D02*
X381000Y402336D01*
X367284Y416052D01*
X367284Y475488D01*
X361188Y481584D01*
X324612Y481584D01*
X304800Y461772D01*
X304800Y454152D01*
X233172Y382524D01*
X214884Y382524D01*
D15*
X188976Y280416D03*
D14*
X24384Y199644D02*
X24384Y190500D01*
X24384Y199644D02*
X13716Y210312D01*
X13716Y263652D01*
X22860Y272796D01*
X24384Y190500D02*
X25400Y190500D01*
X557784Y409956D02*
X557784Y419100D01*
X557784Y409956D02*
X545592Y397764D01*
X545592Y384048D01*
X419100Y381000D02*
X381000Y419100D01*
X557784Y419100D02*
X558800Y419100D01*
X957072Y483108D02*
X964692Y483108D01*
X957072Y483108D02*
X944880Y495300D01*
X912876Y495300D01*
X861060Y547116D01*
X858012Y547116D01*
X748284Y656844D01*
X748284Y675132D01*
X737616Y685800D01*
X964692Y483108D02*
X965200Y482600D01*
X737616Y685800D02*
X736600Y685800D01*
D15*
X22860Y272796D03*
X545592Y384048D03*
X419100Y381000D03*
D14*
X286512Y445008D02*
X204216Y445008D01*
X286512Y445008D02*
X298704Y457200D01*
X204216Y445008D02*
X203200Y444500D01*
X41148Y428244D02*
X41148Y382524D01*
X41148Y428244D02*
X25908Y443484D01*
X25400Y444500D01*
X97536Y451104D02*
X128016Y451104D01*
X97536Y451104D02*
X67056Y481584D01*
X59436Y481584D01*
X25908Y448056D01*
X25908Y445008D01*
X25400Y444500D01*
X675132Y480060D02*
X678180Y480060D01*
X679704Y481584D01*
X716280Y481584D01*
X723900Y473964D01*
X723900Y457200D01*
X736600Y444500D01*
X211836Y710184D02*
X204216Y710184D01*
X211836Y710184D02*
X324612Y597408D01*
X335280Y597408D01*
X368808Y630936D01*
X368808Y697992D01*
X381000Y710184D01*
X204216Y710184D02*
X203200Y711200D01*
X381000Y711200D02*
X381000Y710184D01*
X736092Y711708D02*
X736092Y719328D01*
X723900Y731520D01*
X723900Y740664D01*
X716280Y748284D01*
X592836Y748284D01*
X559308Y714756D01*
X559308Y711708D01*
X736092Y711708D02*
X736600Y711200D01*
X559308Y711708D02*
X558800Y711200D01*
X886968Y495300D02*
X899160Y495300D01*
X937260Y457200D01*
X939800Y457200D01*
D15*
X298704Y457200D03*
X41148Y382524D03*
X128016Y451104D03*
X675132Y480060D03*
X886968Y495300D03*
D14*
X940308Y507492D02*
X964692Y507492D01*
X940308Y507492D02*
X939800Y508000D01*
X964692Y507492D02*
X965200Y508000D01*
X939800Y508000D02*
X863600Y584200D01*
X685800Y585216D02*
X574548Y585216D01*
X563880Y595884D01*
X519684Y595884D01*
X508000Y584200D01*
X685800Y584200D02*
X685800Y585216D01*
X829056Y585216D02*
X862584Y585216D01*
X863600Y584200D01*
X803148Y149352D02*
X743712Y149352D01*
X740664Y152400D01*
X731520Y152400D01*
X697992Y118872D01*
X697992Y102108D01*
X685800Y89916D01*
X685800Y88900D01*
X161544Y88392D02*
X152400Y88392D01*
X161544Y88392D02*
X211836Y38100D01*
X368808Y38100D01*
X381000Y25908D01*
X152400Y88392D02*
X152400Y88900D01*
X381000Y25908D02*
X381000Y25400D01*
X652272Y316992D02*
X685800Y316992D01*
X652272Y316992D02*
X640080Y304800D01*
X521208Y304800D01*
X509016Y316992D01*
X685800Y316992D02*
X685800Y317500D01*
X509016Y316992D02*
X508000Y317500D01*
X152400Y97536D02*
X152400Y88900D01*
X152400Y97536D02*
X103632Y146304D01*
X103632Y245364D01*
X138684Y280416D01*
X158496Y280416D01*
X164592Y286512D01*
X164592Y304800D01*
X152400Y316992D01*
X152400Y317500D01*
X495300Y414528D02*
X495300Y458724D01*
X495300Y414528D02*
X385572Y304800D01*
X342900Y304800D01*
X330200Y317500D01*
D15*
X829056Y585216D03*
X803148Y149352D03*
X495300Y458724D03*
D14*
X775716Y240792D02*
X810768Y240792D01*
X835152Y216408D01*
X862584Y216408D01*
X775716Y240792D02*
X774700Y241300D01*
X862584Y216408D02*
X863600Y215900D01*
X455676Y240792D02*
X454152Y240792D01*
X419100Y240792D01*
X455676Y240792D02*
X480060Y216408D01*
X507492Y216408D01*
X419100Y240792D02*
X419100Y241300D01*
X507492Y216408D02*
X508000Y215900D01*
X277368Y240792D02*
X242316Y240792D01*
X277368Y240792D02*
X301752Y216408D01*
X329184Y216408D01*
X242316Y240792D02*
X241300Y241300D01*
X329184Y216408D02*
X330200Y215900D01*
X579120Y242316D02*
X595884Y242316D01*
X579120Y242316D02*
X565404Y256032D01*
X469392Y256032D01*
X454152Y240792D01*
X595884Y242316D02*
X596900Y241300D01*
X864108Y224028D02*
X864108Y216408D01*
X864108Y224028D02*
X876300Y236220D01*
X876300Y245364D01*
X859536Y262128D01*
X617220Y262128D01*
X597408Y242316D01*
X863600Y215900D02*
X864108Y216408D01*
X597408Y242316D02*
X596900Y241300D01*
X775716Y736092D02*
X810768Y736092D01*
X835152Y711708D01*
X862584Y711708D01*
X775716Y736092D02*
X774700Y736600D01*
X862584Y711708D02*
X863600Y711200D01*
X277368Y736092D02*
X242316Y736092D01*
X277368Y736092D02*
X301752Y711708D01*
X329184Y711708D01*
X242316Y736092D02*
X241300Y736600D01*
X329184Y711708D02*
X330200Y711200D01*
X419100Y736092D02*
X455676Y736092D01*
X480060Y711708D01*
X507492Y711708D01*
X419100Y736092D02*
X419100Y736600D01*
X507492Y711708D02*
X508000Y711200D01*
X621792Y711708D02*
X685800Y711708D01*
X621792Y711708D02*
X596900Y736600D01*
X685800Y711708D02*
X685800Y711200D01*
X775716Y469392D02*
X810768Y469392D01*
X835152Y445008D01*
X862584Y445008D01*
X775716Y469392D02*
X774700Y469900D01*
X862584Y445008D02*
X863600Y444500D01*
X632460Y469392D02*
X597408Y469392D01*
X632460Y469392D02*
X656844Y445008D01*
X685800Y445008D01*
X597408Y469392D02*
X596900Y469900D01*
X685800Y445008D02*
X685800Y444500D01*
X63500Y241300D02*
X24384Y280416D01*
X19812Y280416D01*
X13716Y286512D01*
X13716Y323088D01*
X21336Y330708D01*
X30480Y330708D01*
X62484Y362712D01*
X62484Y445008D02*
X62484Y469392D01*
X62484Y445008D02*
X62484Y362712D01*
X62484Y469392D02*
X63500Y469900D01*
X62484Y445008D02*
X140208Y445008D01*
X152400Y445008D01*
X152400Y444500D01*
X38100Y669036D02*
X117348Y748284D01*
X38100Y669036D02*
X38100Y667800D01*
X152400Y224028D02*
X152400Y215900D01*
X152400Y224028D02*
X166116Y237744D01*
X166116Y283464D01*
X167640Y284988D01*
X167640Y320040D01*
X156972Y330708D01*
X147828Y330708D01*
X140208Y338328D01*
X140208Y445008D01*
D15*
X117348Y748284D03*
D14*
X826008Y242316D02*
X862584Y242316D01*
X826008Y242316D02*
X825500Y241300D01*
X862584Y242316D02*
X863600Y241300D01*
X507492Y242316D02*
X470916Y242316D01*
X469900Y241300D01*
X507492Y242316D02*
X508000Y241300D01*
X611124Y240792D02*
X647700Y240792D01*
X611124Y240792D02*
X600456Y230124D01*
X586740Y230124D01*
X563880Y252984D01*
X519684Y252984D01*
X508000Y241300D01*
X647700Y240792D02*
X647700Y241300D01*
X152400Y242316D02*
X114300Y242316D01*
X114300Y241300D01*
X152400Y241300D02*
X152400Y242316D01*
X318516Y242316D02*
X329184Y242316D01*
X318516Y242316D02*
X292608Y242316D01*
X292100Y241300D01*
X329184Y242316D02*
X330200Y241300D01*
X813816Y242316D02*
X824484Y242316D01*
X813816Y242316D02*
X797052Y259080D01*
X664464Y259080D01*
X647700Y242316D01*
X824484Y242316D02*
X825500Y241300D01*
X647700Y241300D02*
X647700Y242316D01*
X826008Y737616D02*
X862584Y737616D01*
X826008Y737616D02*
X825500Y736600D01*
X862584Y737616D02*
X863600Y736600D01*
X685800Y737616D02*
X647700Y737616D01*
X647700Y736600D01*
X685800Y736600D02*
X685800Y737616D01*
X329184Y737616D02*
X292608Y737616D01*
X292100Y736600D01*
X329184Y737616D02*
X330200Y736600D01*
X470916Y737616D02*
X507492Y737616D01*
X470916Y737616D02*
X469900Y736600D01*
X507492Y737616D02*
X508000Y736600D01*
X38100Y647700D02*
X38100Y588500D01*
X38100Y647700D02*
X24384Y661416D01*
X24384Y688848D01*
X38100Y702564D01*
X38100Y702800D01*
X826008Y470916D02*
X862584Y470916D01*
X826008Y470916D02*
X825500Y469900D01*
X862584Y470916D02*
X863600Y469900D01*
X685800Y470916D02*
X647700Y470916D01*
X685800Y470916D02*
X685800Y469900D01*
X152400Y470916D02*
X114300Y470916D01*
X152400Y470916D02*
X152400Y469900D01*
X635508Y470916D02*
X647700Y470916D01*
X635508Y470916D02*
X624840Y481584D01*
X519684Y481584D01*
X508000Y469900D01*
X647700Y469900D02*
X647700Y470916D01*
X38100Y573024D02*
X38100Y588500D01*
X38100Y573024D02*
X114300Y496824D01*
X114300Y470916D01*
X114300Y469900D01*
X318516Y458724D02*
X318516Y242316D01*
X318516Y458724D02*
X329184Y469392D01*
X330200Y469900D01*
X880872Y25908D02*
X888492Y25908D01*
X880872Y25908D02*
X848868Y57912D01*
X768096Y57912D01*
X737616Y88392D01*
X888492Y25908D02*
X889000Y25400D01*
X737616Y88392D02*
X736600Y88900D01*
X854964Y25908D02*
X862584Y25908D01*
X854964Y25908D02*
X826008Y54864D01*
X745236Y54864D01*
X736600Y63500D01*
X862584Y25908D02*
X863600Y25400D01*
X838200Y25908D02*
X829056Y25908D01*
X803148Y51816D01*
X569976Y51816D01*
X559308Y62484D01*
X838200Y25908D02*
X838200Y25400D01*
X559308Y62484D02*
X558800Y63500D01*
X752856Y24384D02*
X762000Y24384D01*
X752856Y24384D02*
X739140Y10668D01*
X492252Y10668D01*
X440436Y62484D01*
X381000Y62484D01*
X762000Y25400D02*
X762000Y24384D01*
X381000Y62484D02*
X381000Y63500D01*
X676656Y24384D02*
X685800Y24384D01*
X676656Y24384D02*
X665988Y13716D01*
X527304Y13716D01*
X519684Y21336D01*
X519684Y30480D01*
X393192Y156972D01*
X393192Y228600D01*
X381000Y240792D01*
X685800Y25400D02*
X685800Y24384D01*
X381000Y240792D02*
X381000Y241300D01*
X335280Y41148D02*
X452628Y41148D01*
X335280Y41148D02*
X214884Y161544D01*
X214884Y230124D01*
X204216Y240792D01*
X203200Y241300D01*
D15*
X452628Y41148D03*
D14*
X890016Y64008D02*
X890016Y73152D01*
X938784Y121920D01*
X938784Y126492D01*
X890016Y64008D02*
X889000Y63500D01*
X938784Y126492D02*
X939800Y127000D01*
X711708Y71628D02*
X711708Y64008D01*
X711708Y71628D02*
X723900Y83820D01*
X723900Y92964D01*
X733044Y102108D01*
X897636Y102108D01*
X935736Y140208D01*
X952500Y140208D01*
X964692Y152400D01*
X711708Y64008D02*
X711200Y63500D01*
X964692Y152400D02*
X965200Y152400D01*
X533400Y62484D02*
X524256Y62484D01*
X513588Y51816D01*
X502920Y51816D01*
X445008Y109728D01*
X445008Y179832D01*
X467868Y202692D01*
X498348Y202692D01*
X533400Y63500D02*
X533400Y62484D01*
D15*
X498348Y202692D03*
D14*
X486156Y262128D02*
X612648Y262128D01*
X615696Y265176D01*
X885444Y265176D01*
X935736Y214884D01*
X944880Y214884D01*
X952500Y207264D01*
X952500Y190500D01*
X965200Y177800D01*
D15*
X486156Y262128D03*
D14*
X105156Y88392D02*
X25908Y88392D01*
X105156Y88392D02*
X188976Y4572D01*
X915924Y4572D01*
X986028Y74676D01*
X986028Y182880D01*
X966216Y202692D01*
X25908Y88392D02*
X25400Y88900D01*
X965200Y203200D02*
X966216Y202692D01*
X979932Y179832D02*
X979932Y73152D01*
X914400Y7620D01*
X190500Y7620D01*
X38100Y160020D01*
X38100Y228600D01*
X25400Y241300D01*
D15*
X979932Y179832D03*
D14*
X965200Y228600D02*
X957072Y228600D01*
X943356Y242316D01*
X912876Y242316D01*
X880872Y274320D01*
X754380Y274320D01*
X736600Y292100D01*
X905256Y254508D02*
X938784Y254508D01*
X905256Y254508D02*
X879348Y280416D01*
X757428Y280416D01*
X938784Y254508D02*
X939800Y254000D01*
D15*
X757428Y280416D03*
D14*
X955548Y280416D02*
X964692Y280416D01*
X955548Y280416D02*
X943356Y292608D01*
X880872Y292608D01*
X868680Y304800D01*
X766572Y304800D01*
X742188Y329184D01*
X659892Y329184D01*
X649224Y318516D01*
X559308Y318516D01*
X964692Y280416D02*
X965200Y279400D01*
X559308Y318516D02*
X558800Y317500D01*
X466344Y292608D02*
X381000Y292608D01*
X466344Y292608D02*
X504444Y330708D01*
X656844Y330708D01*
X682752Y356616D01*
X694944Y356616D01*
X897636Y355092D02*
X935736Y316992D01*
X947928Y316992D01*
X960120Y304800D01*
X965200Y304800D01*
X381000Y292608D02*
X381000Y292100D01*
D15*
X694944Y356616D03*
X897636Y355092D03*
D14*
X893064Y304800D02*
X939800Y304800D01*
X893064Y304800D02*
X867156Y330708D01*
X858012Y330708D01*
X748284Y440436D01*
X748284Y475488D01*
X737616Y486156D01*
X507492Y486156D01*
X425196Y403860D01*
X425196Y362712D01*
X381000Y318516D01*
X381000Y317500D01*
X964692Y330708D02*
X964692Y338328D01*
X952500Y350520D01*
X952500Y385572D01*
X943356Y394716D01*
X934212Y394716D01*
X900684Y428244D01*
X900684Y475488D01*
X886968Y489204D01*
X399288Y489204D01*
X381000Y470916D01*
X964692Y330708D02*
X965200Y330200D01*
X381000Y469900D02*
X381000Y470916D01*
X202692Y300228D02*
X202692Y292608D01*
X202692Y300228D02*
X190500Y312420D01*
X190500Y550164D01*
X187452Y553212D01*
X187452Y737616D01*
X201168Y751332D01*
X891540Y751332D01*
X979932Y662940D01*
X979932Y327660D01*
X970788Y318516D01*
X950976Y318516D01*
X940308Y329184D01*
X203200Y292100D02*
X202692Y292608D01*
X939800Y330200D02*
X940308Y329184D01*
X492252Y341376D02*
X472440Y361188D01*
D15*
X472440Y361188D03*
X492252Y341376D03*
D14*
X204216Y470916D02*
X204216Y490728D01*
X256032Y542544D01*
X204216Y470916D02*
X203200Y469900D01*
D15*
X256032Y542544D03*
D14*
X25908Y316992D02*
X25908Y309372D01*
X74676Y260604D01*
X74676Y132588D01*
X25908Y316992D02*
X25400Y317500D01*
D15*
X74676Y132588D03*
D14*
X940308Y406908D02*
X940308Y414528D01*
X952500Y426720D01*
X952500Y461772D01*
X943356Y470916D01*
X928116Y470916D01*
X858012Y541020D01*
X754380Y541020D01*
X736600Y558800D01*
X939800Y406400D02*
X940308Y406908D01*
X966216Y432816D02*
X966216Y440436D01*
X976884Y451104D01*
X976884Y513588D01*
X893064Y597408D01*
X842772Y597408D01*
X742188Y697992D01*
X731520Y697992D01*
X723900Y690372D01*
X723900Y597408D01*
X736092Y585216D01*
X965200Y431800D02*
X966216Y432816D01*
X736600Y584200D02*
X736092Y585216D01*
X496824Y589788D02*
X429768Y589788D01*
X496824Y589788D02*
X504444Y597408D01*
X513588Y597408D01*
X547116Y630936D01*
X547116Y725424D01*
X557784Y736092D01*
X558800Y736600D01*
D15*
X429768Y589788D03*
D14*
X365760Y542544D02*
X365760Y508000D01*
X365760Y542544D02*
X381000Y557784D01*
X381000Y558800D01*
X381000Y576072D02*
X381000Y584200D01*
X381000Y576072D02*
X393192Y563880D01*
X393192Y510540D01*
X391668Y509016D01*
X391160Y508000D01*
X381000Y728472D02*
X381000Y736600D01*
X381000Y728472D02*
X396240Y713232D01*
X396240Y528828D01*
X416052Y509016D01*
X416560Y508000D01*
X438912Y507492D02*
X457200Y507492D01*
X438912Y507492D02*
X423672Y492252D01*
X313944Y492252D01*
X301752Y504444D01*
X301752Y513588D01*
X257556Y557784D01*
X204216Y557784D01*
X457200Y508000D02*
X457200Y507492D01*
X204216Y557784D02*
X203200Y558800D01*
X501396Y509016D02*
X507492Y509016D01*
X501396Y509016D02*
X399288Y611124D01*
X399288Y736092D01*
X387096Y748284D01*
X214884Y748284D01*
X203200Y736600D01*
X507492Y509016D02*
X508000Y508000D01*
M02*
