# Supplementary material for: Open-source personal pipetting robots with live-cell incubation and microscopy compatibility
Source: Nat Commun. 2022 May 30;13:2999. doi: 10.1038/s41467-022-30643-7 (PMC9151679; doi:10.1038/s41467-022-30643-7)
Supplement: Supplementary file 4 — Supplementary Software [file 41467_2022_30643_MOESM4_ESM.zip › PHIL-main/Arduino_Mega_Shield/CAMOutputs/GerberFiles/profile.gbr]

G04 EAGLE Gerber RS-274X export*
G75*
%MOMM*%
%FSLAX34Y34*%
%LPD*%
%IN*%
%IPPOS*%
%AMOC8*
5,1,8,0,0,1.08239X$1,22.5*%
G01*
%ADD10C,0.254000*%


D10*
X0Y25400D02*
X50800Y-25400D01*
X977900Y-25400D01*
X1025400Y22100D01*
X1025400Y638300D01*
X850900Y812800D01*
X88900Y812800D01*
X0Y723900D01*
X0Y25400D01*
M02*
