# Supplementary material for: Open-source personal pipetting robots with live-cell incubation and microscopy compatibility
Source: Nat Commun. 2022 May 30;13:2999. doi: 10.1038/s41467-022-30643-7 (PMC9151679; doi:10.1038/s41467-022-30643-7)
Supplement: Supplementary file 4 — Supplementary Software [file 41467_2022_30643_MOESM4_ESM.zip › PHIL-main/Arduino_Mega_Shield/CAMOutputs/GerberFiles/silkscreen_bottom.gbr]

G04 EAGLE Gerber RS-274X export*
G75*
%MOMM*%
%FSLAX34Y34*%
%LPD*%
%INSilkscreen Bottom*%
%IPPOS*%
%AMOC8*
5,1,8,0,0,1.08239X$1,22.5*%
G01*
%ADD10C,0.152400*%


D10*
X182513Y724662D02*
X189738Y724662D01*
X189738Y740918D01*
X182513Y740918D01*
X184319Y733693D02*
X189738Y733693D01*
X176221Y740918D02*
X176221Y724662D01*
X167190Y724662D02*
X176221Y740918D01*
X167190Y740918D02*
X167190Y724662D01*
X160972Y724662D02*
X155553Y740918D01*
X150134Y724662D01*
X151489Y728726D02*
X159617Y728726D01*
X189738Y715518D02*
X189738Y699262D01*
X184319Y706487D02*
X189738Y715518D01*
X184319Y706487D02*
X178901Y715518D01*
X178901Y699262D01*
X171641Y711906D02*
X167125Y715518D01*
X167125Y699262D01*
X171641Y699262D02*
X162609Y699262D01*
X189738Y690118D02*
X189738Y673862D01*
X184319Y681087D02*
X189738Y690118D01*
X184319Y681087D02*
X178901Y690118D01*
X178901Y673862D01*
X166673Y690118D02*
X166548Y690116D01*
X166423Y690110D01*
X166298Y690101D01*
X166174Y690087D01*
X166050Y690070D01*
X165926Y690049D01*
X165804Y690024D01*
X165682Y689995D01*
X165561Y689963D01*
X165441Y689927D01*
X165322Y689887D01*
X165205Y689844D01*
X165089Y689797D01*
X164974Y689746D01*
X164862Y689692D01*
X164750Y689634D01*
X164641Y689574D01*
X164534Y689509D01*
X164428Y689442D01*
X164325Y689371D01*
X164224Y689297D01*
X164125Y689220D01*
X164029Y689140D01*
X163935Y689057D01*
X163844Y688972D01*
X163755Y688883D01*
X163670Y688792D01*
X163587Y688698D01*
X163507Y688602D01*
X163430Y688503D01*
X163356Y688402D01*
X163285Y688299D01*
X163218Y688193D01*
X163153Y688086D01*
X163093Y687977D01*
X163035Y687865D01*
X162981Y687753D01*
X162930Y687638D01*
X162883Y687522D01*
X162840Y687405D01*
X162800Y687286D01*
X162764Y687166D01*
X162732Y687045D01*
X162703Y686923D01*
X162678Y686801D01*
X162657Y686677D01*
X162640Y686553D01*
X162626Y686429D01*
X162617Y686304D01*
X162611Y686179D01*
X162609Y686054D01*
X166673Y690118D02*
X166816Y690116D01*
X166958Y690110D01*
X167101Y690100D01*
X167243Y690087D01*
X167384Y690069D01*
X167526Y690048D01*
X167666Y690023D01*
X167806Y689994D01*
X167945Y689961D01*
X168083Y689924D01*
X168220Y689884D01*
X168355Y689840D01*
X168490Y689792D01*
X168623Y689740D01*
X168755Y689685D01*
X168885Y689626D01*
X169013Y689564D01*
X169140Y689498D01*
X169265Y689429D01*
X169388Y689357D01*
X169509Y689281D01*
X169627Y689202D01*
X169744Y689119D01*
X169858Y689034D01*
X169970Y688945D01*
X170079Y688854D01*
X170186Y688759D01*
X170291Y688662D01*
X170392Y688561D01*
X170491Y688458D01*
X170587Y688353D01*
X170680Y688244D01*
X170770Y688133D01*
X170857Y688020D01*
X170941Y687905D01*
X171021Y687787D01*
X171099Y687667D01*
X171173Y687545D01*
X171243Y687421D01*
X171311Y687295D01*
X171374Y687167D01*
X171435Y687038D01*
X171492Y686907D01*
X171545Y686775D01*
X171594Y686641D01*
X171640Y686506D01*
X163965Y682893D02*
X163871Y682985D01*
X163781Y683079D01*
X163693Y683176D01*
X163608Y683276D01*
X163526Y683378D01*
X163447Y683483D01*
X163372Y683590D01*
X163300Y683699D01*
X163231Y683810D01*
X163165Y683924D01*
X163103Y684039D01*
X163044Y684156D01*
X162989Y684275D01*
X162938Y684395D01*
X162890Y684517D01*
X162845Y684640D01*
X162805Y684764D01*
X162768Y684890D01*
X162735Y685017D01*
X162706Y685144D01*
X162680Y685273D01*
X162659Y685402D01*
X162641Y685532D01*
X162628Y685662D01*
X162618Y685792D01*
X162612Y685923D01*
X162610Y686054D01*
X163964Y682893D02*
X171641Y673862D01*
X162609Y673862D01*
X189738Y664718D02*
X189738Y648462D01*
X184319Y655687D02*
X189738Y664718D01*
X184319Y655687D02*
X178901Y664718D01*
X178901Y648462D01*
X171641Y648462D02*
X167125Y648462D01*
X166992Y648464D01*
X166860Y648470D01*
X166728Y648480D01*
X166596Y648493D01*
X166464Y648511D01*
X166334Y648532D01*
X166203Y648557D01*
X166074Y648586D01*
X165946Y648619D01*
X165818Y648655D01*
X165692Y648695D01*
X165567Y648739D01*
X165443Y648787D01*
X165321Y648838D01*
X165200Y648893D01*
X165081Y648951D01*
X164963Y649013D01*
X164848Y649078D01*
X164734Y649147D01*
X164623Y649218D01*
X164514Y649294D01*
X164407Y649372D01*
X164302Y649453D01*
X164200Y649538D01*
X164100Y649625D01*
X164003Y649715D01*
X163908Y649808D01*
X163817Y649904D01*
X163728Y650002D01*
X163642Y650103D01*
X163559Y650207D01*
X163479Y650313D01*
X163403Y650421D01*
X163329Y650531D01*
X163259Y650644D01*
X163192Y650758D01*
X163129Y650875D01*
X163069Y650993D01*
X163012Y651113D01*
X162959Y651235D01*
X162910Y651358D01*
X162864Y651482D01*
X162822Y651608D01*
X162784Y651735D01*
X162749Y651863D01*
X162718Y651992D01*
X162691Y652121D01*
X162668Y652252D01*
X162648Y652383D01*
X162633Y652515D01*
X162621Y652647D01*
X162613Y652779D01*
X162609Y652912D01*
X162609Y653044D01*
X162613Y653177D01*
X162621Y653309D01*
X162633Y653441D01*
X162648Y653573D01*
X162668Y653704D01*
X162691Y653835D01*
X162718Y653964D01*
X162749Y654093D01*
X162784Y654221D01*
X162822Y654348D01*
X162864Y654474D01*
X162910Y654598D01*
X162959Y654721D01*
X163012Y654843D01*
X163069Y654963D01*
X163129Y655081D01*
X163192Y655198D01*
X163259Y655312D01*
X163329Y655425D01*
X163403Y655535D01*
X163479Y655643D01*
X163559Y655749D01*
X163642Y655853D01*
X163728Y655954D01*
X163817Y656052D01*
X163908Y656148D01*
X164003Y656241D01*
X164100Y656331D01*
X164200Y656418D01*
X164302Y656503D01*
X164407Y656584D01*
X164514Y656662D01*
X164623Y656738D01*
X164734Y656809D01*
X164848Y656878D01*
X164963Y656943D01*
X165081Y657005D01*
X165200Y657063D01*
X165321Y657118D01*
X165443Y657169D01*
X165567Y657217D01*
X165692Y657261D01*
X165818Y657301D01*
X165946Y657337D01*
X166074Y657370D01*
X166203Y657399D01*
X166334Y657424D01*
X166464Y657445D01*
X166596Y657463D01*
X166728Y657476D01*
X166860Y657486D01*
X166992Y657492D01*
X167125Y657494D01*
X166222Y664718D02*
X171641Y664718D01*
X166222Y664718D02*
X166103Y664716D01*
X165983Y664710D01*
X165864Y664700D01*
X165746Y664686D01*
X165627Y664669D01*
X165510Y664647D01*
X165393Y664622D01*
X165278Y664592D01*
X165163Y664559D01*
X165049Y664522D01*
X164937Y664482D01*
X164826Y664437D01*
X164717Y664389D01*
X164609Y664338D01*
X164503Y664283D01*
X164399Y664224D01*
X164297Y664162D01*
X164197Y664097D01*
X164099Y664028D01*
X164003Y663956D01*
X163910Y663881D01*
X163820Y663804D01*
X163732Y663723D01*
X163647Y663639D01*
X163565Y663552D01*
X163485Y663463D01*
X163409Y663371D01*
X163335Y663277D01*
X163265Y663180D01*
X163198Y663082D01*
X163134Y662981D01*
X163074Y662877D01*
X163017Y662772D01*
X162964Y662665D01*
X162914Y662557D01*
X162868Y662447D01*
X162826Y662335D01*
X162787Y662222D01*
X162752Y662108D01*
X162721Y661993D01*
X162693Y661876D01*
X162670Y661759D01*
X162650Y661642D01*
X162634Y661523D01*
X162622Y661404D01*
X162614Y661285D01*
X162610Y661166D01*
X162610Y661046D01*
X162614Y660927D01*
X162622Y660808D01*
X162634Y660689D01*
X162650Y660570D01*
X162670Y660453D01*
X162693Y660336D01*
X162721Y660219D01*
X162752Y660104D01*
X162787Y659990D01*
X162826Y659877D01*
X162868Y659765D01*
X162914Y659655D01*
X162964Y659547D01*
X163017Y659440D01*
X163074Y659335D01*
X163134Y659231D01*
X163198Y659130D01*
X163265Y659032D01*
X163335Y658935D01*
X163409Y658841D01*
X163485Y658749D01*
X163565Y658660D01*
X163647Y658573D01*
X163732Y658489D01*
X163820Y658408D01*
X163910Y658331D01*
X164003Y658256D01*
X164099Y658184D01*
X164197Y658115D01*
X164297Y658050D01*
X164399Y657988D01*
X164503Y657929D01*
X164609Y657874D01*
X164717Y657823D01*
X164826Y657775D01*
X164937Y657730D01*
X165049Y657690D01*
X165163Y657653D01*
X165278Y657620D01*
X165393Y657590D01*
X165510Y657565D01*
X165627Y657543D01*
X165746Y657526D01*
X165864Y657512D01*
X165983Y657502D01*
X166103Y657496D01*
X166222Y657494D01*
X166222Y657493D02*
X169834Y657493D01*
X189738Y639318D02*
X189738Y623062D01*
X189738Y639318D02*
X185222Y639318D01*
X185089Y639316D01*
X184957Y639310D01*
X184825Y639300D01*
X184693Y639287D01*
X184561Y639269D01*
X184431Y639248D01*
X184300Y639223D01*
X184171Y639194D01*
X184043Y639161D01*
X183915Y639125D01*
X183789Y639085D01*
X183664Y639041D01*
X183540Y638993D01*
X183418Y638942D01*
X183297Y638887D01*
X183178Y638829D01*
X183060Y638767D01*
X182945Y638702D01*
X182831Y638633D01*
X182720Y638562D01*
X182611Y638486D01*
X182504Y638408D01*
X182399Y638327D01*
X182297Y638242D01*
X182197Y638155D01*
X182100Y638065D01*
X182005Y637972D01*
X181914Y637876D01*
X181825Y637778D01*
X181739Y637677D01*
X181656Y637573D01*
X181576Y637467D01*
X181500Y637359D01*
X181426Y637249D01*
X181356Y637136D01*
X181289Y637022D01*
X181226Y636905D01*
X181166Y636787D01*
X181109Y636667D01*
X181056Y636545D01*
X181007Y636422D01*
X180961Y636298D01*
X180919Y636172D01*
X180881Y636045D01*
X180846Y635917D01*
X180815Y635788D01*
X180788Y635659D01*
X180765Y635528D01*
X180745Y635397D01*
X180730Y635265D01*
X180718Y635133D01*
X180710Y635001D01*
X180706Y634868D01*
X180706Y634736D01*
X180710Y634603D01*
X180718Y634471D01*
X180730Y634339D01*
X180745Y634207D01*
X180765Y634076D01*
X180788Y633945D01*
X180815Y633816D01*
X180846Y633687D01*
X180881Y633559D01*
X180919Y633432D01*
X180961Y633306D01*
X181007Y633182D01*
X181056Y633059D01*
X181109Y632937D01*
X181166Y632817D01*
X181226Y632699D01*
X181289Y632582D01*
X181356Y632468D01*
X181426Y632355D01*
X181500Y632245D01*
X181576Y632137D01*
X181656Y632031D01*
X181739Y631927D01*
X181825Y631826D01*
X181914Y631728D01*
X182005Y631632D01*
X182100Y631539D01*
X182197Y631449D01*
X182297Y631362D01*
X182399Y631277D01*
X182504Y631196D01*
X182611Y631118D01*
X182720Y631042D01*
X182831Y630971D01*
X182945Y630902D01*
X183060Y630837D01*
X183178Y630775D01*
X183297Y630717D01*
X183418Y630662D01*
X183540Y630611D01*
X183664Y630563D01*
X183789Y630519D01*
X183915Y630479D01*
X184043Y630443D01*
X184171Y630410D01*
X184300Y630381D01*
X184431Y630356D01*
X184561Y630335D01*
X184693Y630317D01*
X184825Y630304D01*
X184957Y630294D01*
X185089Y630288D01*
X185222Y630286D01*
X185222Y630287D02*
X189738Y630287D01*
X184319Y630287D02*
X180707Y623062D01*
X169301Y623062D02*
X169183Y623064D01*
X169065Y623070D01*
X168947Y623079D01*
X168830Y623093D01*
X168713Y623110D01*
X168596Y623131D01*
X168481Y623156D01*
X168366Y623185D01*
X168252Y623218D01*
X168140Y623254D01*
X168029Y623294D01*
X167919Y623337D01*
X167810Y623384D01*
X167703Y623434D01*
X167598Y623489D01*
X167495Y623546D01*
X167394Y623607D01*
X167294Y623671D01*
X167197Y623738D01*
X167102Y623808D01*
X167010Y623882D01*
X166919Y623958D01*
X166832Y624038D01*
X166747Y624120D01*
X166665Y624205D01*
X166585Y624292D01*
X166509Y624383D01*
X166435Y624475D01*
X166365Y624570D01*
X166298Y624667D01*
X166234Y624767D01*
X166173Y624868D01*
X166116Y624971D01*
X166061Y625076D01*
X166011Y625183D01*
X165964Y625292D01*
X165921Y625402D01*
X165881Y625513D01*
X165845Y625625D01*
X165812Y625739D01*
X165783Y625854D01*
X165758Y625969D01*
X165737Y626086D01*
X165720Y626203D01*
X165706Y626320D01*
X165697Y626438D01*
X165691Y626556D01*
X165689Y626674D01*
X169301Y623062D02*
X169484Y623064D01*
X169666Y623071D01*
X169848Y623082D01*
X170030Y623097D01*
X170212Y623117D01*
X170393Y623141D01*
X170573Y623169D01*
X170753Y623201D01*
X170932Y623238D01*
X171109Y623279D01*
X171286Y623325D01*
X171462Y623374D01*
X171637Y623428D01*
X171810Y623486D01*
X171981Y623548D01*
X172152Y623614D01*
X172320Y623685D01*
X172487Y623759D01*
X172652Y623837D01*
X172815Y623919D01*
X172976Y624005D01*
X173135Y624095D01*
X173292Y624189D01*
X173446Y624286D01*
X173598Y624387D01*
X173748Y624492D01*
X173895Y624600D01*
X174039Y624711D01*
X174181Y624826D01*
X174320Y624945D01*
X174456Y625067D01*
X174589Y625192D01*
X174719Y625320D01*
X174267Y635706D02*
X174265Y635824D01*
X174259Y635942D01*
X174250Y636060D01*
X174236Y636177D01*
X174219Y636294D01*
X174198Y636411D01*
X174173Y636526D01*
X174144Y636641D01*
X174111Y636755D01*
X174075Y636867D01*
X174035Y636978D01*
X173992Y637088D01*
X173945Y637197D01*
X173895Y637304D01*
X173840Y637409D01*
X173783Y637512D01*
X173722Y637613D01*
X173658Y637713D01*
X173591Y637810D01*
X173521Y637905D01*
X173447Y637997D01*
X173371Y638088D01*
X173291Y638175D01*
X173209Y638260D01*
X173124Y638342D01*
X173037Y638422D01*
X172946Y638498D01*
X172854Y638572D01*
X172759Y638642D01*
X172662Y638709D01*
X172562Y638773D01*
X172461Y638834D01*
X172358Y638891D01*
X172253Y638946D01*
X172146Y638996D01*
X172037Y639043D01*
X171927Y639086D01*
X171816Y639126D01*
X171704Y639162D01*
X171590Y639195D01*
X171475Y639224D01*
X171360Y639249D01*
X171243Y639270D01*
X171126Y639287D01*
X171009Y639301D01*
X170891Y639310D01*
X170773Y639316D01*
X170655Y639318D01*
X170494Y639316D01*
X170332Y639310D01*
X170171Y639301D01*
X170010Y639287D01*
X169850Y639270D01*
X169690Y639249D01*
X169530Y639224D01*
X169371Y639195D01*
X169213Y639163D01*
X169056Y639127D01*
X168900Y639087D01*
X168744Y639043D01*
X168590Y638995D01*
X168437Y638944D01*
X168285Y638890D01*
X168134Y638831D01*
X167985Y638770D01*
X167838Y638704D01*
X167692Y638635D01*
X167547Y638563D01*
X167405Y638487D01*
X167264Y638408D01*
X167125Y638326D01*
X166989Y638240D01*
X166854Y638151D01*
X166721Y638059D01*
X166591Y637963D01*
X172462Y632545D02*
X172563Y632607D01*
X172663Y632672D01*
X172760Y632741D01*
X172855Y632813D01*
X172948Y632887D01*
X173038Y632965D01*
X173126Y633046D01*
X173211Y633129D01*
X173293Y633215D01*
X173372Y633304D01*
X173449Y633395D01*
X173522Y633489D01*
X173593Y633585D01*
X173660Y633683D01*
X173724Y633783D01*
X173785Y633886D01*
X173842Y633990D01*
X173896Y634096D01*
X173946Y634204D01*
X173993Y634313D01*
X174037Y634424D01*
X174077Y634536D01*
X174113Y634650D01*
X174145Y634764D01*
X174174Y634880D01*
X174199Y634996D01*
X174220Y635113D01*
X174237Y635231D01*
X174251Y635349D01*
X174260Y635468D01*
X174266Y635587D01*
X174268Y635706D01*
X167494Y629835D02*
X167393Y629773D01*
X167293Y629708D01*
X167196Y629639D01*
X167101Y629567D01*
X167008Y629493D01*
X166918Y629415D01*
X166830Y629334D01*
X166745Y629251D01*
X166663Y629165D01*
X166584Y629076D01*
X166507Y628985D01*
X166434Y628891D01*
X166363Y628795D01*
X166296Y628697D01*
X166232Y628597D01*
X166171Y628494D01*
X166114Y628390D01*
X166060Y628284D01*
X166010Y628176D01*
X165963Y628067D01*
X165919Y627956D01*
X165879Y627844D01*
X165843Y627730D01*
X165811Y627616D01*
X165782Y627500D01*
X165757Y627384D01*
X165736Y627267D01*
X165719Y627149D01*
X165705Y627031D01*
X165696Y626912D01*
X165690Y626793D01*
X165688Y626674D01*
X167495Y629835D02*
X172462Y632545D01*
X156136Y639318D02*
X156136Y623062D01*
X160651Y639318D02*
X151620Y639318D01*
X180707Y601274D02*
X180709Y601156D01*
X180715Y601038D01*
X180724Y600920D01*
X180738Y600803D01*
X180755Y600686D01*
X180776Y600569D01*
X180801Y600454D01*
X180830Y600339D01*
X180863Y600225D01*
X180899Y600113D01*
X180939Y600002D01*
X180982Y599892D01*
X181029Y599783D01*
X181079Y599676D01*
X181134Y599571D01*
X181191Y599468D01*
X181252Y599367D01*
X181316Y599267D01*
X181383Y599170D01*
X181453Y599075D01*
X181527Y598983D01*
X181603Y598892D01*
X181683Y598805D01*
X181765Y598720D01*
X181850Y598638D01*
X181937Y598558D01*
X182028Y598482D01*
X182120Y598408D01*
X182215Y598338D01*
X182312Y598271D01*
X182412Y598207D01*
X182513Y598146D01*
X182616Y598089D01*
X182721Y598034D01*
X182828Y597984D01*
X182937Y597937D01*
X183047Y597894D01*
X183158Y597854D01*
X183270Y597818D01*
X183384Y597785D01*
X183499Y597756D01*
X183614Y597731D01*
X183731Y597710D01*
X183848Y597693D01*
X183965Y597679D01*
X184083Y597670D01*
X184201Y597664D01*
X184319Y597662D01*
X184502Y597664D01*
X184684Y597671D01*
X184866Y597682D01*
X185048Y597697D01*
X185230Y597717D01*
X185411Y597741D01*
X185591Y597769D01*
X185771Y597801D01*
X185950Y597838D01*
X186127Y597879D01*
X186304Y597925D01*
X186480Y597974D01*
X186655Y598028D01*
X186828Y598086D01*
X186999Y598148D01*
X187170Y598214D01*
X187338Y598285D01*
X187505Y598359D01*
X187670Y598437D01*
X187833Y598519D01*
X187994Y598605D01*
X188153Y598695D01*
X188310Y598789D01*
X188464Y598886D01*
X188616Y598987D01*
X188766Y599092D01*
X188913Y599200D01*
X189057Y599311D01*
X189199Y599426D01*
X189338Y599545D01*
X189474Y599667D01*
X189607Y599792D01*
X189737Y599920D01*
X189286Y610306D02*
X189284Y610424D01*
X189278Y610542D01*
X189269Y610660D01*
X189255Y610777D01*
X189238Y610894D01*
X189217Y611011D01*
X189192Y611126D01*
X189163Y611241D01*
X189130Y611355D01*
X189094Y611467D01*
X189054Y611578D01*
X189011Y611688D01*
X188964Y611797D01*
X188914Y611904D01*
X188859Y612009D01*
X188802Y612112D01*
X188741Y612213D01*
X188677Y612313D01*
X188610Y612410D01*
X188540Y612505D01*
X188466Y612597D01*
X188390Y612688D01*
X188310Y612775D01*
X188228Y612860D01*
X188143Y612942D01*
X188056Y613022D01*
X187965Y613098D01*
X187873Y613172D01*
X187778Y613242D01*
X187681Y613309D01*
X187581Y613373D01*
X187480Y613434D01*
X187377Y613491D01*
X187272Y613546D01*
X187165Y613596D01*
X187056Y613643D01*
X186946Y613686D01*
X186835Y613726D01*
X186723Y613762D01*
X186609Y613795D01*
X186494Y613824D01*
X186379Y613849D01*
X186262Y613870D01*
X186145Y613887D01*
X186028Y613901D01*
X185910Y613910D01*
X185792Y613916D01*
X185674Y613918D01*
X185513Y613916D01*
X185351Y613910D01*
X185190Y613901D01*
X185029Y613887D01*
X184869Y613870D01*
X184709Y613849D01*
X184549Y613824D01*
X184390Y613795D01*
X184232Y613763D01*
X184075Y613727D01*
X183919Y613687D01*
X183763Y613643D01*
X183609Y613595D01*
X183456Y613544D01*
X183304Y613490D01*
X183153Y613431D01*
X183004Y613370D01*
X182857Y613304D01*
X182711Y613235D01*
X182566Y613163D01*
X182424Y613087D01*
X182283Y613008D01*
X182144Y612926D01*
X182008Y612840D01*
X181873Y612751D01*
X181740Y612659D01*
X181610Y612563D01*
X187481Y607145D02*
X187582Y607207D01*
X187682Y607272D01*
X187779Y607341D01*
X187874Y607413D01*
X187967Y607487D01*
X188057Y607565D01*
X188145Y607646D01*
X188230Y607729D01*
X188312Y607815D01*
X188391Y607904D01*
X188468Y607995D01*
X188541Y608089D01*
X188612Y608185D01*
X188679Y608283D01*
X188743Y608383D01*
X188804Y608486D01*
X188861Y608590D01*
X188915Y608696D01*
X188965Y608804D01*
X189012Y608913D01*
X189056Y609024D01*
X189096Y609136D01*
X189132Y609250D01*
X189164Y609364D01*
X189193Y609480D01*
X189218Y609596D01*
X189239Y609713D01*
X189256Y609831D01*
X189270Y609949D01*
X189279Y610068D01*
X189285Y610187D01*
X189287Y610306D01*
X182513Y604435D02*
X182412Y604373D01*
X182312Y604308D01*
X182215Y604239D01*
X182120Y604167D01*
X182027Y604093D01*
X181937Y604015D01*
X181849Y603934D01*
X181764Y603851D01*
X181682Y603765D01*
X181603Y603676D01*
X181526Y603585D01*
X181453Y603491D01*
X181382Y603395D01*
X181315Y603297D01*
X181251Y603197D01*
X181190Y603094D01*
X181133Y602990D01*
X181079Y602884D01*
X181029Y602776D01*
X180982Y602667D01*
X180938Y602556D01*
X180898Y602444D01*
X180862Y602330D01*
X180830Y602216D01*
X180801Y602100D01*
X180776Y601984D01*
X180755Y601867D01*
X180738Y601749D01*
X180724Y601631D01*
X180715Y601512D01*
X180709Y601393D01*
X180707Y601274D01*
X182513Y604435D02*
X187480Y607145D01*
X174077Y613918D02*
X174077Y597662D01*
X166852Y597662D01*
X160349Y597662D02*
X160349Y613918D01*
X155833Y613918D01*
X155700Y613916D01*
X155568Y613910D01*
X155436Y613900D01*
X155304Y613887D01*
X155172Y613869D01*
X155042Y613848D01*
X154911Y613823D01*
X154782Y613794D01*
X154654Y613761D01*
X154526Y613725D01*
X154400Y613685D01*
X154275Y613641D01*
X154151Y613593D01*
X154029Y613542D01*
X153908Y613487D01*
X153789Y613429D01*
X153671Y613367D01*
X153556Y613302D01*
X153442Y613233D01*
X153331Y613162D01*
X153222Y613086D01*
X153115Y613008D01*
X153010Y612927D01*
X152908Y612842D01*
X152808Y612755D01*
X152711Y612665D01*
X152616Y612572D01*
X152525Y612476D01*
X152436Y612378D01*
X152350Y612277D01*
X152267Y612173D01*
X152187Y612067D01*
X152111Y611959D01*
X152037Y611849D01*
X151967Y611736D01*
X151900Y611622D01*
X151837Y611505D01*
X151777Y611387D01*
X151720Y611267D01*
X151667Y611145D01*
X151618Y611022D01*
X151572Y610898D01*
X151530Y610772D01*
X151492Y610645D01*
X151457Y610517D01*
X151426Y610388D01*
X151399Y610259D01*
X151376Y610128D01*
X151356Y609997D01*
X151341Y609865D01*
X151329Y609733D01*
X151321Y609601D01*
X151317Y609468D01*
X151317Y609336D01*
X151321Y609203D01*
X151329Y609071D01*
X151341Y608939D01*
X151356Y608807D01*
X151376Y608676D01*
X151399Y608545D01*
X151426Y608416D01*
X151457Y608287D01*
X151492Y608159D01*
X151530Y608032D01*
X151572Y607906D01*
X151618Y607782D01*
X151667Y607659D01*
X151720Y607537D01*
X151777Y607417D01*
X151837Y607299D01*
X151900Y607182D01*
X151967Y607068D01*
X152037Y606955D01*
X152111Y606845D01*
X152187Y606737D01*
X152267Y606631D01*
X152350Y606527D01*
X152436Y606426D01*
X152525Y606328D01*
X152616Y606232D01*
X152711Y606139D01*
X152808Y606049D01*
X152908Y605962D01*
X153010Y605877D01*
X153115Y605796D01*
X153222Y605718D01*
X153331Y605642D01*
X153442Y605571D01*
X153556Y605502D01*
X153671Y605437D01*
X153789Y605375D01*
X153908Y605317D01*
X154029Y605262D01*
X154151Y605211D01*
X154275Y605163D01*
X154400Y605119D01*
X154526Y605079D01*
X154654Y605043D01*
X154782Y605010D01*
X154911Y604981D01*
X155042Y604956D01*
X155172Y604935D01*
X155304Y604917D01*
X155436Y604904D01*
X155568Y604894D01*
X155700Y604888D01*
X155833Y604886D01*
X155833Y604887D02*
X160349Y604887D01*
X180707Y575874D02*
X180709Y575756D01*
X180715Y575638D01*
X180724Y575520D01*
X180738Y575403D01*
X180755Y575286D01*
X180776Y575169D01*
X180801Y575054D01*
X180830Y574939D01*
X180863Y574825D01*
X180899Y574713D01*
X180939Y574602D01*
X180982Y574492D01*
X181029Y574383D01*
X181079Y574276D01*
X181134Y574171D01*
X181191Y574068D01*
X181252Y573967D01*
X181316Y573867D01*
X181383Y573770D01*
X181453Y573675D01*
X181527Y573583D01*
X181603Y573492D01*
X181683Y573405D01*
X181765Y573320D01*
X181850Y573238D01*
X181937Y573158D01*
X182028Y573082D01*
X182120Y573008D01*
X182215Y572938D01*
X182312Y572871D01*
X182412Y572807D01*
X182513Y572746D01*
X182616Y572689D01*
X182721Y572634D01*
X182828Y572584D01*
X182937Y572537D01*
X183047Y572494D01*
X183158Y572454D01*
X183270Y572418D01*
X183384Y572385D01*
X183499Y572356D01*
X183614Y572331D01*
X183731Y572310D01*
X183848Y572293D01*
X183965Y572279D01*
X184083Y572270D01*
X184201Y572264D01*
X184319Y572262D01*
X184502Y572264D01*
X184684Y572271D01*
X184866Y572282D01*
X185048Y572297D01*
X185230Y572317D01*
X185411Y572341D01*
X185591Y572369D01*
X185771Y572401D01*
X185950Y572438D01*
X186127Y572479D01*
X186304Y572525D01*
X186480Y572574D01*
X186655Y572628D01*
X186828Y572686D01*
X186999Y572748D01*
X187170Y572814D01*
X187338Y572885D01*
X187505Y572959D01*
X187670Y573037D01*
X187833Y573119D01*
X187994Y573205D01*
X188153Y573295D01*
X188310Y573389D01*
X188464Y573486D01*
X188616Y573587D01*
X188766Y573692D01*
X188913Y573800D01*
X189057Y573911D01*
X189199Y574026D01*
X189338Y574145D01*
X189474Y574267D01*
X189607Y574392D01*
X189737Y574520D01*
X189286Y584906D02*
X189284Y585024D01*
X189278Y585142D01*
X189269Y585260D01*
X189255Y585377D01*
X189238Y585494D01*
X189217Y585611D01*
X189192Y585726D01*
X189163Y585841D01*
X189130Y585955D01*
X189094Y586067D01*
X189054Y586178D01*
X189011Y586288D01*
X188964Y586397D01*
X188914Y586504D01*
X188859Y586609D01*
X188802Y586712D01*
X188741Y586813D01*
X188677Y586913D01*
X188610Y587010D01*
X188540Y587105D01*
X188466Y587197D01*
X188390Y587288D01*
X188310Y587375D01*
X188228Y587460D01*
X188143Y587542D01*
X188056Y587622D01*
X187965Y587698D01*
X187873Y587772D01*
X187778Y587842D01*
X187681Y587909D01*
X187581Y587973D01*
X187480Y588034D01*
X187377Y588091D01*
X187272Y588146D01*
X187165Y588196D01*
X187056Y588243D01*
X186946Y588286D01*
X186835Y588326D01*
X186723Y588362D01*
X186609Y588395D01*
X186494Y588424D01*
X186379Y588449D01*
X186262Y588470D01*
X186145Y588487D01*
X186028Y588501D01*
X185910Y588510D01*
X185792Y588516D01*
X185674Y588518D01*
X185513Y588516D01*
X185351Y588510D01*
X185190Y588501D01*
X185029Y588487D01*
X184869Y588470D01*
X184709Y588449D01*
X184549Y588424D01*
X184390Y588395D01*
X184232Y588363D01*
X184075Y588327D01*
X183919Y588287D01*
X183763Y588243D01*
X183609Y588195D01*
X183456Y588144D01*
X183304Y588090D01*
X183153Y588031D01*
X183004Y587970D01*
X182857Y587904D01*
X182711Y587835D01*
X182566Y587763D01*
X182424Y587687D01*
X182283Y587608D01*
X182144Y587526D01*
X182008Y587440D01*
X181873Y587351D01*
X181740Y587259D01*
X181610Y587163D01*
X187481Y581745D02*
X187582Y581807D01*
X187682Y581872D01*
X187779Y581941D01*
X187874Y582013D01*
X187967Y582087D01*
X188057Y582165D01*
X188145Y582246D01*
X188230Y582329D01*
X188312Y582415D01*
X188391Y582504D01*
X188468Y582595D01*
X188541Y582689D01*
X188612Y582785D01*
X188679Y582883D01*
X188743Y582983D01*
X188804Y583086D01*
X188861Y583190D01*
X188915Y583296D01*
X188965Y583404D01*
X189012Y583513D01*
X189056Y583624D01*
X189096Y583736D01*
X189132Y583850D01*
X189164Y583964D01*
X189193Y584080D01*
X189218Y584196D01*
X189239Y584313D01*
X189256Y584431D01*
X189270Y584549D01*
X189279Y584668D01*
X189285Y584787D01*
X189287Y584906D01*
X182513Y579035D02*
X182412Y578973D01*
X182312Y578908D01*
X182215Y578839D01*
X182120Y578767D01*
X182027Y578693D01*
X181937Y578615D01*
X181849Y578534D01*
X181764Y578451D01*
X181682Y578365D01*
X181603Y578276D01*
X181526Y578185D01*
X181453Y578091D01*
X181382Y577995D01*
X181315Y577897D01*
X181251Y577797D01*
X181190Y577694D01*
X181133Y577590D01*
X181079Y577484D01*
X181029Y577376D01*
X180982Y577267D01*
X180938Y577156D01*
X180898Y577044D01*
X180862Y576930D01*
X180830Y576816D01*
X180801Y576700D01*
X180776Y576584D01*
X180755Y576467D01*
X180738Y576349D01*
X180724Y576231D01*
X180715Y576112D01*
X180709Y575993D01*
X180707Y575874D01*
X182513Y579035D02*
X187480Y581745D01*
X171154Y588518D02*
X171154Y572262D01*
X175670Y588518D02*
X166639Y588518D01*
X160349Y588518D02*
X160349Y572262D01*
X160349Y588518D02*
X155833Y588518D01*
X155700Y588516D01*
X155568Y588510D01*
X155436Y588500D01*
X155304Y588487D01*
X155172Y588469D01*
X155042Y588448D01*
X154911Y588423D01*
X154782Y588394D01*
X154654Y588361D01*
X154526Y588325D01*
X154400Y588285D01*
X154275Y588241D01*
X154151Y588193D01*
X154029Y588142D01*
X153908Y588087D01*
X153789Y588029D01*
X153671Y587967D01*
X153556Y587902D01*
X153442Y587833D01*
X153331Y587762D01*
X153222Y587686D01*
X153115Y587608D01*
X153010Y587527D01*
X152908Y587442D01*
X152808Y587355D01*
X152711Y587265D01*
X152616Y587172D01*
X152525Y587076D01*
X152436Y586978D01*
X152350Y586877D01*
X152267Y586773D01*
X152187Y586667D01*
X152111Y586559D01*
X152037Y586449D01*
X151967Y586336D01*
X151900Y586222D01*
X151837Y586105D01*
X151777Y585987D01*
X151720Y585867D01*
X151667Y585745D01*
X151618Y585622D01*
X151572Y585498D01*
X151530Y585372D01*
X151492Y585245D01*
X151457Y585117D01*
X151426Y584988D01*
X151399Y584859D01*
X151376Y584728D01*
X151356Y584597D01*
X151341Y584465D01*
X151329Y584333D01*
X151321Y584201D01*
X151317Y584068D01*
X151317Y583936D01*
X151321Y583803D01*
X151329Y583671D01*
X151341Y583539D01*
X151356Y583407D01*
X151376Y583276D01*
X151399Y583145D01*
X151426Y583016D01*
X151457Y582887D01*
X151492Y582759D01*
X151530Y582632D01*
X151572Y582506D01*
X151618Y582382D01*
X151667Y582259D01*
X151720Y582137D01*
X151777Y582017D01*
X151837Y581899D01*
X151900Y581782D01*
X151967Y581668D01*
X152037Y581555D01*
X152111Y581445D01*
X152187Y581337D01*
X152267Y581231D01*
X152350Y581127D01*
X152436Y581026D01*
X152525Y580928D01*
X152616Y580832D01*
X152711Y580739D01*
X152808Y580649D01*
X152908Y580562D01*
X153010Y580477D01*
X153115Y580396D01*
X153222Y580318D01*
X153331Y580242D01*
X153442Y580171D01*
X153556Y580102D01*
X153671Y580037D01*
X153789Y579975D01*
X153908Y579917D01*
X154029Y579862D01*
X154151Y579811D01*
X154275Y579763D01*
X154400Y579719D01*
X154526Y579679D01*
X154654Y579643D01*
X154782Y579610D01*
X154911Y579581D01*
X155042Y579556D01*
X155172Y579535D01*
X155304Y579517D01*
X155436Y579504D01*
X155568Y579494D01*
X155700Y579488D01*
X155833Y579486D01*
X155833Y579487D02*
X160349Y579487D01*
X189738Y563118D02*
X189738Y546862D01*
X189738Y563118D02*
X185222Y563118D01*
X185091Y563116D01*
X184959Y563110D01*
X184828Y563101D01*
X184698Y563087D01*
X184567Y563070D01*
X184438Y563049D01*
X184309Y563025D01*
X184181Y562996D01*
X184053Y562964D01*
X183927Y562928D01*
X183802Y562889D01*
X183677Y562846D01*
X183555Y562799D01*
X183433Y562749D01*
X183313Y562695D01*
X183195Y562638D01*
X183079Y562577D01*
X182964Y562513D01*
X182851Y562446D01*
X182740Y562375D01*
X182632Y562301D01*
X182525Y562224D01*
X182421Y562144D01*
X182319Y562061D01*
X182220Y561976D01*
X182123Y561887D01*
X182029Y561795D01*
X181937Y561701D01*
X181848Y561604D01*
X181763Y561505D01*
X181680Y561403D01*
X181600Y561299D01*
X181523Y561192D01*
X181449Y561084D01*
X181378Y560973D01*
X181311Y560860D01*
X181247Y560745D01*
X181186Y560629D01*
X181129Y560511D01*
X181075Y560391D01*
X181025Y560269D01*
X180978Y560147D01*
X180935Y560022D01*
X180896Y559897D01*
X180860Y559771D01*
X180828Y559643D01*
X180799Y559515D01*
X180775Y559386D01*
X180754Y559257D01*
X180737Y559126D01*
X180723Y558996D01*
X180714Y558865D01*
X180708Y558733D01*
X180706Y558602D01*
X180707Y558602D02*
X180707Y551378D01*
X180706Y551378D02*
X180708Y551247D01*
X180714Y551115D01*
X180723Y550984D01*
X180737Y550854D01*
X180754Y550723D01*
X180775Y550594D01*
X180799Y550465D01*
X180828Y550337D01*
X180860Y550209D01*
X180896Y550083D01*
X180935Y549958D01*
X180978Y549833D01*
X181025Y549711D01*
X181075Y549589D01*
X181129Y549469D01*
X181186Y549351D01*
X181247Y549235D01*
X181311Y549120D01*
X181378Y549007D01*
X181449Y548896D01*
X181523Y548788D01*
X181600Y548681D01*
X181680Y548577D01*
X181763Y548475D01*
X181848Y548376D01*
X181937Y548279D01*
X182029Y548185D01*
X182123Y548093D01*
X182220Y548004D01*
X182319Y547919D01*
X182421Y547836D01*
X182525Y547756D01*
X182632Y547679D01*
X182740Y547605D01*
X182851Y547534D01*
X182964Y547467D01*
X183079Y547403D01*
X183195Y547342D01*
X183313Y547285D01*
X183433Y547231D01*
X183555Y547181D01*
X183677Y547134D01*
X183802Y547091D01*
X183927Y547052D01*
X184053Y547016D01*
X184181Y546984D01*
X184309Y546955D01*
X184438Y546931D01*
X184567Y546910D01*
X184698Y546893D01*
X184828Y546879D01*
X184959Y546870D01*
X185091Y546864D01*
X185222Y546862D01*
X189738Y546862D01*
X172196Y546862D02*
X172196Y563118D01*
X174003Y546862D02*
X170390Y546862D01*
X170390Y563118D02*
X174003Y563118D01*
X163594Y563118D02*
X163594Y546862D01*
X163594Y563118D02*
X159079Y563118D01*
X158946Y563116D01*
X158814Y563110D01*
X158682Y563100D01*
X158550Y563087D01*
X158418Y563069D01*
X158288Y563048D01*
X158157Y563023D01*
X158028Y562994D01*
X157900Y562961D01*
X157772Y562925D01*
X157646Y562885D01*
X157521Y562841D01*
X157397Y562793D01*
X157275Y562742D01*
X157154Y562687D01*
X157035Y562629D01*
X156917Y562567D01*
X156802Y562502D01*
X156688Y562433D01*
X156577Y562362D01*
X156468Y562286D01*
X156361Y562208D01*
X156256Y562127D01*
X156154Y562042D01*
X156054Y561955D01*
X155957Y561865D01*
X155862Y561772D01*
X155771Y561676D01*
X155682Y561578D01*
X155596Y561477D01*
X155513Y561373D01*
X155433Y561267D01*
X155357Y561159D01*
X155283Y561049D01*
X155213Y560936D01*
X155146Y560822D01*
X155083Y560705D01*
X155023Y560587D01*
X154966Y560467D01*
X154913Y560345D01*
X154864Y560222D01*
X154818Y560098D01*
X154776Y559972D01*
X154738Y559845D01*
X154703Y559717D01*
X154672Y559588D01*
X154645Y559459D01*
X154622Y559328D01*
X154602Y559197D01*
X154587Y559065D01*
X154575Y558933D01*
X154567Y558801D01*
X154563Y558668D01*
X154563Y558536D01*
X154567Y558403D01*
X154575Y558271D01*
X154587Y558139D01*
X154602Y558007D01*
X154622Y557876D01*
X154645Y557745D01*
X154672Y557616D01*
X154703Y557487D01*
X154738Y557359D01*
X154776Y557232D01*
X154818Y557106D01*
X154864Y556982D01*
X154913Y556859D01*
X154966Y556737D01*
X155023Y556617D01*
X155083Y556499D01*
X155146Y556382D01*
X155213Y556268D01*
X155283Y556155D01*
X155357Y556045D01*
X155433Y555937D01*
X155513Y555831D01*
X155596Y555727D01*
X155682Y555626D01*
X155771Y555528D01*
X155862Y555432D01*
X155957Y555339D01*
X156054Y555249D01*
X156154Y555162D01*
X156256Y555077D01*
X156361Y554996D01*
X156468Y554918D01*
X156577Y554842D01*
X156688Y554771D01*
X156802Y554702D01*
X156917Y554637D01*
X157035Y554575D01*
X157154Y554517D01*
X157275Y554462D01*
X157397Y554411D01*
X157521Y554363D01*
X157646Y554319D01*
X157772Y554279D01*
X157900Y554243D01*
X158028Y554210D01*
X158157Y554181D01*
X158288Y554156D01*
X158418Y554135D01*
X158550Y554117D01*
X158682Y554104D01*
X158814Y554094D01*
X158946Y554088D01*
X159079Y554086D01*
X159079Y554087D02*
X163594Y554087D01*
X158176Y554087D02*
X154563Y546862D01*
X316738Y546862D02*
X316738Y563118D01*
X316738Y546862D02*
X309513Y546862D01*
X296899Y555893D02*
X294190Y555893D01*
X294190Y546862D01*
X299608Y546862D01*
X299726Y546864D01*
X299844Y546870D01*
X299962Y546879D01*
X300079Y546893D01*
X300196Y546910D01*
X300313Y546931D01*
X300428Y546956D01*
X300543Y546985D01*
X300657Y547018D01*
X300769Y547054D01*
X300880Y547094D01*
X300990Y547137D01*
X301099Y547184D01*
X301206Y547234D01*
X301311Y547289D01*
X301414Y547346D01*
X301515Y547407D01*
X301615Y547471D01*
X301712Y547538D01*
X301807Y547608D01*
X301899Y547682D01*
X301990Y547758D01*
X302077Y547838D01*
X302162Y547920D01*
X302244Y548005D01*
X302324Y548092D01*
X302400Y548183D01*
X302474Y548275D01*
X302544Y548370D01*
X302611Y548467D01*
X302675Y548567D01*
X302736Y548668D01*
X302793Y548771D01*
X302848Y548876D01*
X302898Y548983D01*
X302945Y549092D01*
X302988Y549202D01*
X303028Y549313D01*
X303064Y549425D01*
X303097Y549539D01*
X303126Y549654D01*
X303151Y549769D01*
X303172Y549886D01*
X303189Y550003D01*
X303203Y550120D01*
X303212Y550238D01*
X303218Y550356D01*
X303220Y550474D01*
X303221Y550474D02*
X303221Y559506D01*
X303220Y559506D02*
X303218Y559624D01*
X303212Y559742D01*
X303203Y559860D01*
X303189Y559977D01*
X303172Y560094D01*
X303151Y560211D01*
X303126Y560326D01*
X303097Y560441D01*
X303064Y560555D01*
X303028Y560667D01*
X302988Y560778D01*
X302945Y560888D01*
X302898Y560997D01*
X302848Y561104D01*
X302793Y561209D01*
X302736Y561312D01*
X302675Y561413D01*
X302611Y561513D01*
X302544Y561610D01*
X302474Y561705D01*
X302400Y561797D01*
X302324Y561888D01*
X302244Y561975D01*
X302162Y562060D01*
X302077Y562142D01*
X301990Y562222D01*
X301899Y562298D01*
X301807Y562372D01*
X301712Y562442D01*
X301615Y562509D01*
X301515Y562573D01*
X301414Y562634D01*
X301311Y562691D01*
X301206Y562746D01*
X301099Y562796D01*
X300990Y562843D01*
X300880Y562886D01*
X300769Y562926D01*
X300657Y562962D01*
X300543Y562995D01*
X300428Y563024D01*
X300313Y563049D01*
X300196Y563070D01*
X300079Y563087D01*
X299962Y563101D01*
X299844Y563110D01*
X299726Y563116D01*
X299608Y563118D01*
X294190Y563118D01*
X286547Y563118D02*
X286547Y546862D01*
X277516Y546862D02*
X286547Y563118D01*
X277516Y563118D02*
X277516Y546862D01*
X269874Y546862D02*
X269874Y563118D01*
X265359Y563118D01*
X265228Y563116D01*
X265096Y563110D01*
X264965Y563101D01*
X264835Y563087D01*
X264704Y563070D01*
X264575Y563049D01*
X264446Y563025D01*
X264318Y562996D01*
X264190Y562964D01*
X264064Y562928D01*
X263939Y562889D01*
X263814Y562846D01*
X263692Y562799D01*
X263570Y562749D01*
X263450Y562695D01*
X263332Y562638D01*
X263216Y562577D01*
X263101Y562513D01*
X262988Y562446D01*
X262877Y562375D01*
X262769Y562301D01*
X262662Y562224D01*
X262558Y562144D01*
X262456Y562061D01*
X262357Y561976D01*
X262260Y561887D01*
X262166Y561795D01*
X262074Y561701D01*
X261985Y561604D01*
X261900Y561505D01*
X261817Y561403D01*
X261737Y561299D01*
X261660Y561192D01*
X261586Y561084D01*
X261515Y560973D01*
X261448Y560860D01*
X261384Y560745D01*
X261323Y560629D01*
X261266Y560511D01*
X261212Y560391D01*
X261162Y560269D01*
X261115Y560147D01*
X261072Y560022D01*
X261033Y559897D01*
X260997Y559771D01*
X260965Y559643D01*
X260936Y559515D01*
X260912Y559386D01*
X260891Y559257D01*
X260874Y559126D01*
X260860Y558996D01*
X260851Y558865D01*
X260845Y558733D01*
X260843Y558602D01*
X260843Y551378D01*
X260845Y551247D01*
X260851Y551115D01*
X260860Y550984D01*
X260874Y550854D01*
X260891Y550723D01*
X260912Y550594D01*
X260936Y550465D01*
X260965Y550337D01*
X260997Y550209D01*
X261033Y550083D01*
X261072Y549958D01*
X261115Y549833D01*
X261162Y549711D01*
X261212Y549589D01*
X261266Y549469D01*
X261323Y549351D01*
X261384Y549235D01*
X261448Y549120D01*
X261515Y549007D01*
X261586Y548896D01*
X261660Y548788D01*
X261737Y548681D01*
X261817Y548577D01*
X261900Y548475D01*
X261985Y548376D01*
X262074Y548279D01*
X262166Y548185D01*
X262260Y548093D01*
X262357Y548004D01*
X262456Y547919D01*
X262558Y547836D01*
X262662Y547756D01*
X262769Y547679D01*
X262877Y547605D01*
X262988Y547534D01*
X263101Y547467D01*
X263216Y547403D01*
X263332Y547342D01*
X263450Y547285D01*
X263570Y547231D01*
X263692Y547181D01*
X263814Y547134D01*
X263939Y547091D01*
X264064Y547052D01*
X264190Y547016D01*
X264318Y546984D01*
X264446Y546955D01*
X264575Y546931D01*
X264704Y546910D01*
X264835Y546893D01*
X264965Y546879D01*
X265096Y546870D01*
X265228Y546864D01*
X265359Y546862D01*
X269874Y546862D01*
X316738Y572262D02*
X316738Y588518D01*
X316738Y572262D02*
X309513Y572262D01*
X299226Y572262D02*
X304645Y588518D01*
X293808Y588518D02*
X299226Y572262D01*
X287972Y578584D02*
X277134Y578584D01*
X282553Y584002D02*
X282553Y573165D01*
X316738Y699262D02*
X316738Y715518D01*
X311319Y706487D01*
X305901Y715518D01*
X305901Y699262D01*
X291798Y708293D02*
X289088Y708293D01*
X289088Y699262D01*
X294507Y699262D01*
X294625Y699264D01*
X294743Y699270D01*
X294861Y699279D01*
X294978Y699293D01*
X295095Y699310D01*
X295212Y699331D01*
X295327Y699356D01*
X295442Y699385D01*
X295556Y699418D01*
X295668Y699454D01*
X295779Y699494D01*
X295889Y699537D01*
X295998Y699584D01*
X296105Y699634D01*
X296210Y699689D01*
X296313Y699746D01*
X296414Y699807D01*
X296514Y699871D01*
X296611Y699938D01*
X296706Y700008D01*
X296798Y700082D01*
X296889Y700158D01*
X296976Y700238D01*
X297061Y700320D01*
X297143Y700405D01*
X297223Y700492D01*
X297299Y700583D01*
X297373Y700675D01*
X297443Y700770D01*
X297510Y700867D01*
X297574Y700967D01*
X297635Y701068D01*
X297692Y701171D01*
X297747Y701276D01*
X297797Y701383D01*
X297844Y701492D01*
X297887Y701602D01*
X297927Y701713D01*
X297963Y701825D01*
X297996Y701939D01*
X298025Y702054D01*
X298050Y702169D01*
X298071Y702286D01*
X298088Y702403D01*
X298102Y702520D01*
X298111Y702638D01*
X298117Y702756D01*
X298119Y702874D01*
X298119Y711906D01*
X298117Y712024D01*
X298111Y712142D01*
X298102Y712260D01*
X298088Y712377D01*
X298071Y712494D01*
X298050Y712611D01*
X298025Y712726D01*
X297996Y712841D01*
X297963Y712955D01*
X297927Y713067D01*
X297887Y713178D01*
X297844Y713288D01*
X297797Y713397D01*
X297747Y713504D01*
X297692Y713609D01*
X297635Y713712D01*
X297574Y713813D01*
X297510Y713913D01*
X297443Y714010D01*
X297373Y714105D01*
X297299Y714197D01*
X297223Y714288D01*
X297143Y714375D01*
X297061Y714460D01*
X296976Y714542D01*
X296889Y714622D01*
X296798Y714698D01*
X296706Y714772D01*
X296611Y714842D01*
X296514Y714909D01*
X296414Y714973D01*
X296313Y715034D01*
X296210Y715091D01*
X296105Y715146D01*
X295998Y715196D01*
X295889Y715243D01*
X295779Y715286D01*
X295668Y715326D01*
X295556Y715362D01*
X295442Y715395D01*
X295327Y715424D01*
X295212Y715449D01*
X295095Y715470D01*
X294978Y715487D01*
X294861Y715501D01*
X294743Y715510D01*
X294625Y715516D01*
X294507Y715518D01*
X289088Y715518D01*
X281446Y715518D02*
X281446Y699262D01*
X272415Y699262D02*
X281446Y715518D01*
X272415Y715518D02*
X272415Y699262D01*
X264773Y699262D02*
X264773Y715518D01*
X260257Y715518D01*
X260126Y715516D01*
X259994Y715510D01*
X259863Y715501D01*
X259733Y715487D01*
X259602Y715470D01*
X259473Y715449D01*
X259344Y715425D01*
X259216Y715396D01*
X259088Y715364D01*
X258962Y715328D01*
X258837Y715289D01*
X258712Y715246D01*
X258590Y715199D01*
X258468Y715149D01*
X258348Y715095D01*
X258230Y715038D01*
X258114Y714977D01*
X257999Y714913D01*
X257886Y714846D01*
X257775Y714775D01*
X257667Y714701D01*
X257560Y714624D01*
X257456Y714544D01*
X257354Y714461D01*
X257255Y714376D01*
X257158Y714287D01*
X257064Y714195D01*
X256972Y714101D01*
X256883Y714004D01*
X256798Y713905D01*
X256715Y713803D01*
X256635Y713699D01*
X256558Y713592D01*
X256484Y713484D01*
X256413Y713373D01*
X256346Y713260D01*
X256282Y713145D01*
X256221Y713029D01*
X256164Y712911D01*
X256110Y712791D01*
X256060Y712669D01*
X256013Y712547D01*
X255970Y712422D01*
X255931Y712297D01*
X255895Y712171D01*
X255863Y712043D01*
X255834Y711915D01*
X255810Y711786D01*
X255789Y711657D01*
X255772Y711526D01*
X255758Y711396D01*
X255749Y711265D01*
X255743Y711133D01*
X255741Y711002D01*
X255742Y711002D02*
X255742Y703778D01*
X255741Y703778D02*
X255743Y703647D01*
X255749Y703515D01*
X255758Y703384D01*
X255772Y703254D01*
X255789Y703123D01*
X255810Y702994D01*
X255834Y702865D01*
X255863Y702737D01*
X255895Y702609D01*
X255931Y702483D01*
X255970Y702358D01*
X256013Y702233D01*
X256060Y702111D01*
X256110Y701989D01*
X256164Y701869D01*
X256221Y701751D01*
X256282Y701635D01*
X256346Y701520D01*
X256413Y701407D01*
X256484Y701296D01*
X256558Y701188D01*
X256635Y701081D01*
X256715Y700977D01*
X256798Y700875D01*
X256883Y700776D01*
X256972Y700679D01*
X257064Y700585D01*
X257158Y700493D01*
X257255Y700404D01*
X257354Y700319D01*
X257456Y700236D01*
X257560Y700156D01*
X257667Y700079D01*
X257775Y700005D01*
X257886Y699934D01*
X257999Y699867D01*
X258114Y699803D01*
X258230Y699742D01*
X258348Y699685D01*
X258468Y699631D01*
X258590Y699581D01*
X258712Y699534D01*
X258837Y699491D01*
X258962Y699452D01*
X259088Y699416D01*
X259216Y699384D01*
X259344Y699355D01*
X259473Y699331D01*
X259602Y699310D01*
X259733Y699293D01*
X259863Y699279D01*
X259994Y699270D01*
X260126Y699264D01*
X260257Y699262D01*
X264773Y699262D01*
X316738Y724662D02*
X316738Y740918D01*
X311319Y731887D01*
X305901Y740918D01*
X305901Y724662D01*
X294125Y724662D02*
X299544Y740918D01*
X288706Y740918D02*
X294125Y724662D01*
X282870Y730984D02*
X272033Y730984D01*
X277452Y736402D02*
X277452Y725565D01*
M02*
