# Supplementary material for: Open-source personal pipetting robots with live-cell incubation and microscopy compatibility
Source: Nat Commun. 2022 May 30;13:2999. doi: 10.1038/s41467-022-30643-7 (PMC9151679; doi:10.1038/s41467-022-30643-7)
Supplement: Supplementary file 4 — Supplementary Software [file 41467_2022_30643_MOESM4_ESM.zip › PHIL-main/Arduino_Mega_Shield/CAMOutputs/GerberFiles/silkscreen_top.gbr]

G04 EAGLE Gerber RS-274X export*
G75*
%MOMM*%
%FSLAX34Y34*%
%LPD*%
%INSilkscreen Top*%
%IPPOS*%
%AMOC8*
5,1,8,0,0,1.08239X$1,22.5*%
G01*
%ADD10C,0.152400*%
%ADD11C,0.203200*%
%ADD12C,0.127000*%
%ADD13C,0.304800*%


D10*
X102362Y673862D02*
X102362Y690118D01*
X109587Y690118D01*
X109587Y682893D02*
X102362Y682893D01*
X114455Y673862D02*
X119874Y690118D01*
X125292Y673862D01*
X123938Y677926D02*
X115810Y677926D01*
X131511Y673862D02*
X131511Y690118D01*
X140542Y673862D01*
X140542Y690118D01*
X89662Y575818D02*
X89662Y559562D01*
X89662Y575818D02*
X94178Y575818D01*
X94311Y575816D01*
X94443Y575810D01*
X94575Y575800D01*
X94707Y575787D01*
X94839Y575769D01*
X94969Y575748D01*
X95100Y575723D01*
X95229Y575694D01*
X95357Y575661D01*
X95485Y575625D01*
X95611Y575585D01*
X95736Y575541D01*
X95860Y575493D01*
X95982Y575442D01*
X96103Y575387D01*
X96222Y575329D01*
X96340Y575267D01*
X96455Y575202D01*
X96569Y575133D01*
X96680Y575062D01*
X96789Y574986D01*
X96896Y574908D01*
X97001Y574827D01*
X97103Y574742D01*
X97203Y574655D01*
X97300Y574565D01*
X97395Y574472D01*
X97486Y574376D01*
X97575Y574278D01*
X97661Y574177D01*
X97744Y574073D01*
X97824Y573967D01*
X97900Y573859D01*
X97974Y573749D01*
X98044Y573636D01*
X98111Y573522D01*
X98174Y573405D01*
X98234Y573287D01*
X98291Y573167D01*
X98344Y573045D01*
X98393Y572922D01*
X98439Y572798D01*
X98481Y572672D01*
X98519Y572545D01*
X98554Y572417D01*
X98585Y572288D01*
X98612Y572159D01*
X98635Y572028D01*
X98655Y571897D01*
X98670Y571765D01*
X98682Y571633D01*
X98690Y571501D01*
X98694Y571368D01*
X98694Y571236D01*
X98690Y571103D01*
X98682Y570971D01*
X98670Y570839D01*
X98655Y570707D01*
X98635Y570576D01*
X98612Y570445D01*
X98585Y570316D01*
X98554Y570187D01*
X98519Y570059D01*
X98481Y569932D01*
X98439Y569806D01*
X98393Y569682D01*
X98344Y569559D01*
X98291Y569437D01*
X98234Y569317D01*
X98174Y569199D01*
X98111Y569082D01*
X98044Y568968D01*
X97974Y568855D01*
X97900Y568745D01*
X97824Y568637D01*
X97744Y568531D01*
X97661Y568427D01*
X97575Y568326D01*
X97486Y568228D01*
X97395Y568132D01*
X97300Y568039D01*
X97203Y567949D01*
X97103Y567862D01*
X97001Y567777D01*
X96896Y567696D01*
X96789Y567618D01*
X96680Y567542D01*
X96569Y567471D01*
X96455Y567402D01*
X96340Y567337D01*
X96222Y567275D01*
X96103Y567217D01*
X95982Y567162D01*
X95860Y567111D01*
X95736Y567063D01*
X95611Y567019D01*
X95485Y566979D01*
X95357Y566943D01*
X95229Y566910D01*
X95100Y566881D01*
X94969Y566856D01*
X94839Y566835D01*
X94707Y566817D01*
X94575Y566804D01*
X94443Y566794D01*
X94311Y566788D01*
X94178Y566786D01*
X94178Y566787D02*
X89662Y566787D01*
X104561Y564078D02*
X104561Y571302D01*
X104563Y571435D01*
X104569Y571567D01*
X104579Y571699D01*
X104592Y571831D01*
X104610Y571963D01*
X104631Y572093D01*
X104656Y572224D01*
X104685Y572353D01*
X104718Y572481D01*
X104754Y572609D01*
X104794Y572735D01*
X104838Y572860D01*
X104886Y572984D01*
X104937Y573106D01*
X104992Y573227D01*
X105050Y573346D01*
X105112Y573464D01*
X105177Y573579D01*
X105246Y573693D01*
X105317Y573804D01*
X105393Y573913D01*
X105471Y574020D01*
X105552Y574125D01*
X105637Y574227D01*
X105724Y574327D01*
X105814Y574424D01*
X105907Y574519D01*
X106003Y574610D01*
X106101Y574699D01*
X106202Y574785D01*
X106306Y574868D01*
X106412Y574948D01*
X106520Y575024D01*
X106630Y575098D01*
X106743Y575168D01*
X106857Y575235D01*
X106974Y575298D01*
X107092Y575358D01*
X107212Y575415D01*
X107334Y575468D01*
X107457Y575517D01*
X107581Y575563D01*
X107707Y575605D01*
X107834Y575643D01*
X107962Y575678D01*
X108091Y575709D01*
X108220Y575736D01*
X108351Y575759D01*
X108482Y575779D01*
X108614Y575794D01*
X108746Y575806D01*
X108878Y575814D01*
X109011Y575818D01*
X109143Y575818D01*
X109276Y575814D01*
X109408Y575806D01*
X109540Y575794D01*
X109672Y575779D01*
X109803Y575759D01*
X109934Y575736D01*
X110063Y575709D01*
X110192Y575678D01*
X110320Y575643D01*
X110447Y575605D01*
X110573Y575563D01*
X110697Y575517D01*
X110820Y575468D01*
X110942Y575415D01*
X111062Y575358D01*
X111180Y575298D01*
X111297Y575235D01*
X111411Y575168D01*
X111524Y575098D01*
X111634Y575024D01*
X111742Y574948D01*
X111848Y574868D01*
X111952Y574785D01*
X112053Y574699D01*
X112151Y574610D01*
X112247Y574519D01*
X112340Y574424D01*
X112430Y574327D01*
X112517Y574227D01*
X112602Y574125D01*
X112683Y574020D01*
X112761Y573913D01*
X112837Y573804D01*
X112908Y573693D01*
X112977Y573579D01*
X113042Y573464D01*
X113104Y573346D01*
X113162Y573227D01*
X113217Y573106D01*
X113268Y572984D01*
X113316Y572860D01*
X113360Y572735D01*
X113400Y572609D01*
X113436Y572481D01*
X113469Y572353D01*
X113498Y572224D01*
X113523Y572093D01*
X113544Y571963D01*
X113562Y571831D01*
X113575Y571699D01*
X113585Y571567D01*
X113591Y571435D01*
X113593Y571302D01*
X113592Y571302D02*
X113592Y564078D01*
X113593Y564078D02*
X113591Y563945D01*
X113585Y563813D01*
X113575Y563681D01*
X113562Y563549D01*
X113544Y563417D01*
X113523Y563287D01*
X113498Y563156D01*
X113469Y563027D01*
X113436Y562899D01*
X113400Y562771D01*
X113360Y562645D01*
X113316Y562520D01*
X113268Y562396D01*
X113217Y562274D01*
X113162Y562153D01*
X113104Y562034D01*
X113042Y561916D01*
X112977Y561801D01*
X112908Y561687D01*
X112837Y561576D01*
X112761Y561467D01*
X112683Y561360D01*
X112602Y561255D01*
X112517Y561153D01*
X112430Y561053D01*
X112340Y560956D01*
X112247Y560861D01*
X112151Y560770D01*
X112053Y560681D01*
X111952Y560595D01*
X111848Y560512D01*
X111742Y560432D01*
X111634Y560356D01*
X111524Y560282D01*
X111411Y560212D01*
X111297Y560145D01*
X111180Y560082D01*
X111062Y560022D01*
X110942Y559965D01*
X110820Y559912D01*
X110697Y559863D01*
X110573Y559817D01*
X110447Y559775D01*
X110320Y559737D01*
X110192Y559702D01*
X110063Y559671D01*
X109934Y559644D01*
X109803Y559621D01*
X109672Y559601D01*
X109540Y559586D01*
X109408Y559574D01*
X109276Y559566D01*
X109143Y559562D01*
X109011Y559562D01*
X108878Y559566D01*
X108746Y559574D01*
X108614Y559586D01*
X108482Y559601D01*
X108351Y559621D01*
X108220Y559644D01*
X108091Y559671D01*
X107962Y559702D01*
X107834Y559737D01*
X107707Y559775D01*
X107581Y559817D01*
X107457Y559863D01*
X107334Y559912D01*
X107212Y559965D01*
X107092Y560022D01*
X106974Y560082D01*
X106857Y560145D01*
X106743Y560212D01*
X106630Y560282D01*
X106520Y560356D01*
X106412Y560432D01*
X106306Y560512D01*
X106202Y560595D01*
X106101Y560681D01*
X106003Y560770D01*
X105907Y560861D01*
X105814Y560956D01*
X105724Y561053D01*
X105637Y561153D01*
X105552Y561255D01*
X105471Y561360D01*
X105393Y561467D01*
X105317Y561576D01*
X105246Y561687D01*
X105177Y561801D01*
X105112Y561916D01*
X105050Y562034D01*
X104992Y562153D01*
X104937Y562274D01*
X104886Y562396D01*
X104838Y562520D01*
X104794Y562645D01*
X104754Y562771D01*
X104718Y562899D01*
X104685Y563027D01*
X104656Y563156D01*
X104631Y563287D01*
X104610Y563417D01*
X104592Y563549D01*
X104579Y563681D01*
X104569Y563813D01*
X104563Y563945D01*
X104561Y564078D01*
X119567Y575818D02*
X123180Y559562D01*
X126792Y570399D01*
X130405Y559562D01*
X134017Y575818D01*
X140543Y559562D02*
X147768Y559562D01*
X140543Y559562D02*
X140543Y575818D01*
X147768Y575818D01*
X145962Y568593D02*
X140543Y568593D01*
X154152Y575818D02*
X154152Y559562D01*
X154152Y575818D02*
X158667Y575818D01*
X158800Y575816D01*
X158932Y575810D01*
X159064Y575800D01*
X159196Y575787D01*
X159328Y575769D01*
X159458Y575748D01*
X159589Y575723D01*
X159718Y575694D01*
X159846Y575661D01*
X159974Y575625D01*
X160100Y575585D01*
X160225Y575541D01*
X160349Y575493D01*
X160471Y575442D01*
X160592Y575387D01*
X160711Y575329D01*
X160829Y575267D01*
X160944Y575202D01*
X161058Y575133D01*
X161169Y575062D01*
X161278Y574986D01*
X161385Y574908D01*
X161490Y574827D01*
X161592Y574742D01*
X161692Y574655D01*
X161789Y574565D01*
X161884Y574472D01*
X161975Y574376D01*
X162064Y574278D01*
X162150Y574177D01*
X162233Y574073D01*
X162313Y573967D01*
X162389Y573859D01*
X162463Y573749D01*
X162533Y573636D01*
X162600Y573522D01*
X162663Y573405D01*
X162723Y573287D01*
X162780Y573167D01*
X162833Y573045D01*
X162882Y572922D01*
X162928Y572798D01*
X162970Y572672D01*
X163008Y572545D01*
X163043Y572417D01*
X163074Y572288D01*
X163101Y572159D01*
X163124Y572028D01*
X163144Y571897D01*
X163159Y571765D01*
X163171Y571633D01*
X163179Y571501D01*
X163183Y571368D01*
X163183Y571236D01*
X163179Y571103D01*
X163171Y570971D01*
X163159Y570839D01*
X163144Y570707D01*
X163124Y570576D01*
X163101Y570445D01*
X163074Y570316D01*
X163043Y570187D01*
X163008Y570059D01*
X162970Y569932D01*
X162928Y569806D01*
X162882Y569682D01*
X162833Y569559D01*
X162780Y569437D01*
X162723Y569317D01*
X162663Y569199D01*
X162600Y569082D01*
X162533Y568968D01*
X162463Y568855D01*
X162389Y568745D01*
X162313Y568637D01*
X162233Y568531D01*
X162150Y568427D01*
X162064Y568326D01*
X161975Y568228D01*
X161884Y568132D01*
X161789Y568039D01*
X161692Y567949D01*
X161592Y567862D01*
X161490Y567777D01*
X161385Y567696D01*
X161278Y567618D01*
X161169Y567542D01*
X161058Y567471D01*
X160944Y567402D01*
X160829Y567337D01*
X160711Y567275D01*
X160592Y567217D01*
X160471Y567162D01*
X160349Y567111D01*
X160225Y567063D01*
X160100Y567019D01*
X159974Y566979D01*
X159846Y566943D01*
X159718Y566910D01*
X159589Y566881D01*
X159458Y566856D01*
X159328Y566835D01*
X159196Y566817D01*
X159064Y566804D01*
X158932Y566794D01*
X158800Y566788D01*
X158667Y566786D01*
X158667Y566787D02*
X154152Y566787D01*
X159570Y566787D02*
X163183Y559562D01*
X254762Y118618D02*
X254762Y102362D01*
X261987Y102362D01*
X432562Y102362D02*
X432562Y118618D01*
X437078Y118618D01*
X437211Y118616D01*
X437343Y118610D01*
X437475Y118600D01*
X437607Y118587D01*
X437739Y118569D01*
X437869Y118548D01*
X438000Y118523D01*
X438129Y118494D01*
X438257Y118461D01*
X438385Y118425D01*
X438511Y118385D01*
X438636Y118341D01*
X438760Y118293D01*
X438882Y118242D01*
X439003Y118187D01*
X439122Y118129D01*
X439240Y118067D01*
X439355Y118002D01*
X439469Y117933D01*
X439580Y117862D01*
X439689Y117786D01*
X439796Y117708D01*
X439901Y117627D01*
X440003Y117542D01*
X440103Y117455D01*
X440200Y117365D01*
X440295Y117272D01*
X440386Y117176D01*
X440475Y117078D01*
X440561Y116977D01*
X440644Y116873D01*
X440724Y116767D01*
X440800Y116659D01*
X440874Y116549D01*
X440944Y116436D01*
X441011Y116322D01*
X441074Y116205D01*
X441134Y116087D01*
X441191Y115967D01*
X441244Y115845D01*
X441293Y115722D01*
X441339Y115598D01*
X441381Y115472D01*
X441419Y115345D01*
X441454Y115217D01*
X441485Y115088D01*
X441512Y114959D01*
X441535Y114828D01*
X441555Y114697D01*
X441570Y114565D01*
X441582Y114433D01*
X441590Y114301D01*
X441594Y114168D01*
X441594Y114036D01*
X441590Y113903D01*
X441582Y113771D01*
X441570Y113639D01*
X441555Y113507D01*
X441535Y113376D01*
X441512Y113245D01*
X441485Y113116D01*
X441454Y112987D01*
X441419Y112859D01*
X441381Y112732D01*
X441339Y112606D01*
X441293Y112482D01*
X441244Y112359D01*
X441191Y112237D01*
X441134Y112117D01*
X441074Y111999D01*
X441011Y111882D01*
X440944Y111768D01*
X440874Y111655D01*
X440800Y111545D01*
X440724Y111437D01*
X440644Y111331D01*
X440561Y111227D01*
X440475Y111126D01*
X440386Y111028D01*
X440295Y110932D01*
X440200Y110839D01*
X440103Y110749D01*
X440003Y110662D01*
X439901Y110577D01*
X439796Y110496D01*
X439689Y110418D01*
X439580Y110342D01*
X439469Y110271D01*
X439355Y110202D01*
X439240Y110137D01*
X439122Y110075D01*
X439003Y110017D01*
X438882Y109962D01*
X438760Y109911D01*
X438636Y109863D01*
X438511Y109819D01*
X438385Y109779D01*
X438257Y109743D01*
X438129Y109710D01*
X438000Y109681D01*
X437869Y109656D01*
X437739Y109635D01*
X437607Y109617D01*
X437475Y109604D01*
X437343Y109594D01*
X437211Y109588D01*
X437078Y109586D01*
X437078Y109587D02*
X432562Y109587D01*
X437981Y109587D02*
X441593Y102362D01*
X610362Y105918D02*
X619393Y105918D01*
X610362Y89662D01*
X619393Y89662D01*
X625472Y102306D02*
X629988Y105918D01*
X629988Y89662D01*
X634503Y89662D02*
X625472Y89662D01*
X788162Y105918D02*
X797193Y105918D01*
X788162Y89662D01*
X797193Y89662D01*
X812303Y101854D02*
X812301Y101979D01*
X812295Y102104D01*
X812286Y102229D01*
X812272Y102353D01*
X812255Y102477D01*
X812234Y102601D01*
X812209Y102723D01*
X812180Y102845D01*
X812148Y102966D01*
X812112Y103086D01*
X812072Y103205D01*
X812029Y103322D01*
X811982Y103438D01*
X811931Y103553D01*
X811877Y103665D01*
X811819Y103777D01*
X811759Y103886D01*
X811694Y103993D01*
X811627Y104099D01*
X811556Y104202D01*
X811482Y104303D01*
X811405Y104402D01*
X811325Y104498D01*
X811242Y104592D01*
X811157Y104683D01*
X811068Y104772D01*
X810977Y104857D01*
X810883Y104940D01*
X810787Y105020D01*
X810688Y105097D01*
X810587Y105171D01*
X810484Y105242D01*
X810378Y105309D01*
X810271Y105374D01*
X810162Y105434D01*
X810050Y105492D01*
X809938Y105546D01*
X809823Y105597D01*
X809707Y105644D01*
X809590Y105687D01*
X809471Y105727D01*
X809351Y105763D01*
X809230Y105795D01*
X809108Y105824D01*
X808986Y105849D01*
X808862Y105870D01*
X808738Y105887D01*
X808614Y105901D01*
X808489Y105910D01*
X808364Y105916D01*
X808239Y105918D01*
X808096Y105916D01*
X807954Y105910D01*
X807811Y105900D01*
X807669Y105887D01*
X807528Y105869D01*
X807386Y105848D01*
X807246Y105823D01*
X807106Y105794D01*
X806967Y105761D01*
X806829Y105724D01*
X806692Y105684D01*
X806557Y105640D01*
X806422Y105592D01*
X806289Y105540D01*
X806157Y105485D01*
X806027Y105426D01*
X805899Y105364D01*
X805772Y105298D01*
X805647Y105229D01*
X805524Y105157D01*
X805404Y105081D01*
X805285Y105002D01*
X805168Y104919D01*
X805054Y104834D01*
X804942Y104745D01*
X804833Y104654D01*
X804726Y104559D01*
X804621Y104462D01*
X804520Y104361D01*
X804421Y104258D01*
X804325Y104153D01*
X804232Y104044D01*
X804142Y103933D01*
X804055Y103820D01*
X803971Y103705D01*
X803891Y103587D01*
X803813Y103467D01*
X803739Y103345D01*
X803669Y103221D01*
X803601Y103095D01*
X803538Y102967D01*
X803477Y102838D01*
X803420Y102707D01*
X803367Y102575D01*
X803318Y102441D01*
X803272Y102306D01*
X810948Y98693D02*
X811042Y98785D01*
X811132Y98879D01*
X811220Y98976D01*
X811305Y99076D01*
X811387Y99178D01*
X811466Y99283D01*
X811541Y99390D01*
X811613Y99499D01*
X811682Y99610D01*
X811748Y99724D01*
X811810Y99839D01*
X811869Y99956D01*
X811924Y100075D01*
X811975Y100195D01*
X812023Y100317D01*
X812068Y100440D01*
X812108Y100564D01*
X812145Y100690D01*
X812178Y100817D01*
X812207Y100944D01*
X812233Y101073D01*
X812254Y101202D01*
X812272Y101332D01*
X812285Y101462D01*
X812295Y101592D01*
X812301Y101723D01*
X812303Y101854D01*
X810949Y98693D02*
X803272Y89662D01*
X812303Y89662D01*
X64262Y102362D02*
X64262Y118618D01*
X68778Y118618D01*
X68911Y118616D01*
X69043Y118610D01*
X69175Y118600D01*
X69307Y118587D01*
X69439Y118569D01*
X69569Y118548D01*
X69700Y118523D01*
X69829Y118494D01*
X69957Y118461D01*
X70085Y118425D01*
X70211Y118385D01*
X70336Y118341D01*
X70460Y118293D01*
X70582Y118242D01*
X70703Y118187D01*
X70822Y118129D01*
X70940Y118067D01*
X71055Y118002D01*
X71169Y117933D01*
X71280Y117862D01*
X71389Y117786D01*
X71496Y117708D01*
X71601Y117627D01*
X71703Y117542D01*
X71803Y117455D01*
X71900Y117365D01*
X71995Y117272D01*
X72086Y117176D01*
X72175Y117078D01*
X72261Y116977D01*
X72344Y116873D01*
X72424Y116767D01*
X72500Y116659D01*
X72574Y116549D01*
X72644Y116436D01*
X72711Y116322D01*
X72774Y116205D01*
X72834Y116087D01*
X72891Y115967D01*
X72944Y115845D01*
X72993Y115722D01*
X73039Y115598D01*
X73081Y115472D01*
X73119Y115345D01*
X73154Y115217D01*
X73185Y115088D01*
X73212Y114959D01*
X73235Y114828D01*
X73255Y114697D01*
X73270Y114565D01*
X73282Y114433D01*
X73290Y114301D01*
X73294Y114168D01*
X73294Y114036D01*
X73290Y113903D01*
X73282Y113771D01*
X73270Y113639D01*
X73255Y113507D01*
X73235Y113376D01*
X73212Y113245D01*
X73185Y113116D01*
X73154Y112987D01*
X73119Y112859D01*
X73081Y112732D01*
X73039Y112606D01*
X72993Y112482D01*
X72944Y112359D01*
X72891Y112237D01*
X72834Y112117D01*
X72774Y111999D01*
X72711Y111882D01*
X72644Y111768D01*
X72574Y111655D01*
X72500Y111545D01*
X72424Y111437D01*
X72344Y111331D01*
X72261Y111227D01*
X72175Y111126D01*
X72086Y111028D01*
X71995Y110932D01*
X71900Y110839D01*
X71803Y110749D01*
X71703Y110662D01*
X71601Y110577D01*
X71496Y110496D01*
X71389Y110418D01*
X71280Y110342D01*
X71169Y110271D01*
X71055Y110202D01*
X70940Y110137D01*
X70822Y110075D01*
X70703Y110017D01*
X70582Y109962D01*
X70460Y109911D01*
X70336Y109863D01*
X70211Y109819D01*
X70085Y109779D01*
X69957Y109743D01*
X69829Y109710D01*
X69700Y109681D01*
X69569Y109656D01*
X69439Y109635D01*
X69307Y109617D01*
X69175Y109604D01*
X69043Y109594D01*
X68911Y109588D01*
X68778Y109586D01*
X68778Y109587D02*
X64262Y109587D01*
X79161Y115006D02*
X83677Y118618D01*
X83677Y102362D01*
X88192Y102362D02*
X79161Y102362D01*
X788162Y318262D02*
X788162Y334518D01*
X792678Y334518D01*
X792811Y334516D01*
X792943Y334510D01*
X793075Y334500D01*
X793207Y334487D01*
X793339Y334469D01*
X793469Y334448D01*
X793600Y334423D01*
X793729Y334394D01*
X793857Y334361D01*
X793985Y334325D01*
X794111Y334285D01*
X794236Y334241D01*
X794360Y334193D01*
X794482Y334142D01*
X794603Y334087D01*
X794722Y334029D01*
X794840Y333967D01*
X794955Y333902D01*
X795069Y333833D01*
X795180Y333762D01*
X795289Y333686D01*
X795396Y333608D01*
X795501Y333527D01*
X795603Y333442D01*
X795703Y333355D01*
X795800Y333265D01*
X795895Y333172D01*
X795986Y333076D01*
X796075Y332978D01*
X796161Y332877D01*
X796244Y332773D01*
X796324Y332667D01*
X796400Y332559D01*
X796474Y332449D01*
X796544Y332336D01*
X796611Y332222D01*
X796674Y332105D01*
X796734Y331987D01*
X796791Y331867D01*
X796844Y331745D01*
X796893Y331622D01*
X796939Y331498D01*
X796981Y331372D01*
X797019Y331245D01*
X797054Y331117D01*
X797085Y330988D01*
X797112Y330859D01*
X797135Y330728D01*
X797155Y330597D01*
X797170Y330465D01*
X797182Y330333D01*
X797190Y330201D01*
X797194Y330068D01*
X797194Y329936D01*
X797190Y329803D01*
X797182Y329671D01*
X797170Y329539D01*
X797155Y329407D01*
X797135Y329276D01*
X797112Y329145D01*
X797085Y329016D01*
X797054Y328887D01*
X797019Y328759D01*
X796981Y328632D01*
X796939Y328506D01*
X796893Y328382D01*
X796844Y328259D01*
X796791Y328137D01*
X796734Y328017D01*
X796674Y327899D01*
X796611Y327782D01*
X796544Y327668D01*
X796474Y327555D01*
X796400Y327445D01*
X796324Y327337D01*
X796244Y327231D01*
X796161Y327127D01*
X796075Y327026D01*
X795986Y326928D01*
X795895Y326832D01*
X795800Y326739D01*
X795703Y326649D01*
X795603Y326562D01*
X795501Y326477D01*
X795396Y326396D01*
X795289Y326318D01*
X795180Y326242D01*
X795069Y326171D01*
X794955Y326102D01*
X794840Y326037D01*
X794722Y325975D01*
X794603Y325917D01*
X794482Y325862D01*
X794360Y325811D01*
X794236Y325763D01*
X794111Y325719D01*
X793985Y325679D01*
X793857Y325643D01*
X793729Y325610D01*
X793600Y325581D01*
X793469Y325556D01*
X793339Y325535D01*
X793207Y325517D01*
X793075Y325504D01*
X792943Y325494D01*
X792811Y325488D01*
X792678Y325486D01*
X792678Y325487D02*
X788162Y325487D01*
X808028Y334518D02*
X808153Y334516D01*
X808278Y334510D01*
X808403Y334501D01*
X808527Y334487D01*
X808651Y334470D01*
X808775Y334449D01*
X808897Y334424D01*
X809019Y334395D01*
X809140Y334363D01*
X809260Y334327D01*
X809379Y334287D01*
X809496Y334244D01*
X809612Y334197D01*
X809727Y334146D01*
X809839Y334092D01*
X809951Y334034D01*
X810060Y333974D01*
X810167Y333909D01*
X810273Y333842D01*
X810376Y333771D01*
X810477Y333697D01*
X810576Y333620D01*
X810672Y333540D01*
X810766Y333457D01*
X810857Y333372D01*
X810946Y333283D01*
X811031Y333192D01*
X811114Y333098D01*
X811194Y333002D01*
X811271Y332903D01*
X811345Y332802D01*
X811416Y332699D01*
X811483Y332593D01*
X811548Y332486D01*
X811608Y332377D01*
X811666Y332265D01*
X811720Y332153D01*
X811771Y332038D01*
X811818Y331922D01*
X811861Y331805D01*
X811901Y331686D01*
X811937Y331566D01*
X811969Y331445D01*
X811998Y331323D01*
X812023Y331201D01*
X812044Y331077D01*
X812061Y330953D01*
X812075Y330829D01*
X812084Y330704D01*
X812090Y330579D01*
X812092Y330454D01*
X808028Y334518D02*
X807885Y334516D01*
X807743Y334510D01*
X807600Y334500D01*
X807458Y334487D01*
X807317Y334469D01*
X807175Y334448D01*
X807035Y334423D01*
X806895Y334394D01*
X806756Y334361D01*
X806618Y334324D01*
X806481Y334284D01*
X806346Y334240D01*
X806211Y334192D01*
X806078Y334140D01*
X805946Y334085D01*
X805816Y334026D01*
X805688Y333964D01*
X805561Y333898D01*
X805436Y333829D01*
X805313Y333757D01*
X805193Y333681D01*
X805074Y333602D01*
X804957Y333519D01*
X804843Y333434D01*
X804731Y333345D01*
X804622Y333254D01*
X804515Y333159D01*
X804410Y333062D01*
X804309Y332961D01*
X804210Y332858D01*
X804114Y332753D01*
X804021Y332644D01*
X803931Y332533D01*
X803844Y332420D01*
X803760Y332305D01*
X803680Y332187D01*
X803602Y332067D01*
X803528Y331945D01*
X803458Y331821D01*
X803390Y331695D01*
X803327Y331567D01*
X803266Y331438D01*
X803209Y331307D01*
X803156Y331175D01*
X803107Y331041D01*
X803061Y330906D01*
X810737Y327293D02*
X810831Y327385D01*
X810921Y327479D01*
X811009Y327576D01*
X811094Y327676D01*
X811176Y327778D01*
X811255Y327883D01*
X811330Y327990D01*
X811402Y328099D01*
X811471Y328210D01*
X811537Y328324D01*
X811599Y328439D01*
X811658Y328556D01*
X811713Y328675D01*
X811764Y328795D01*
X811812Y328917D01*
X811857Y329040D01*
X811897Y329164D01*
X811934Y329290D01*
X811967Y329417D01*
X811996Y329544D01*
X812022Y329673D01*
X812043Y329802D01*
X812061Y329932D01*
X812074Y330062D01*
X812084Y330192D01*
X812090Y330323D01*
X812092Y330454D01*
X810738Y327293D02*
X803061Y318262D01*
X812092Y318262D01*
X610362Y318262D02*
X610362Y334518D01*
X614878Y334518D01*
X615011Y334516D01*
X615143Y334510D01*
X615275Y334500D01*
X615407Y334487D01*
X615539Y334469D01*
X615669Y334448D01*
X615800Y334423D01*
X615929Y334394D01*
X616057Y334361D01*
X616185Y334325D01*
X616311Y334285D01*
X616436Y334241D01*
X616560Y334193D01*
X616682Y334142D01*
X616803Y334087D01*
X616922Y334029D01*
X617040Y333967D01*
X617155Y333902D01*
X617269Y333833D01*
X617380Y333762D01*
X617489Y333686D01*
X617596Y333608D01*
X617701Y333527D01*
X617803Y333442D01*
X617903Y333355D01*
X618000Y333265D01*
X618095Y333172D01*
X618186Y333076D01*
X618275Y332978D01*
X618361Y332877D01*
X618444Y332773D01*
X618524Y332667D01*
X618600Y332559D01*
X618674Y332449D01*
X618744Y332336D01*
X618811Y332222D01*
X618874Y332105D01*
X618934Y331987D01*
X618991Y331867D01*
X619044Y331745D01*
X619093Y331622D01*
X619139Y331498D01*
X619181Y331372D01*
X619219Y331245D01*
X619254Y331117D01*
X619285Y330988D01*
X619312Y330859D01*
X619335Y330728D01*
X619355Y330597D01*
X619370Y330465D01*
X619382Y330333D01*
X619390Y330201D01*
X619394Y330068D01*
X619394Y329936D01*
X619390Y329803D01*
X619382Y329671D01*
X619370Y329539D01*
X619355Y329407D01*
X619335Y329276D01*
X619312Y329145D01*
X619285Y329016D01*
X619254Y328887D01*
X619219Y328759D01*
X619181Y328632D01*
X619139Y328506D01*
X619093Y328382D01*
X619044Y328259D01*
X618991Y328137D01*
X618934Y328017D01*
X618874Y327899D01*
X618811Y327782D01*
X618744Y327668D01*
X618674Y327555D01*
X618600Y327445D01*
X618524Y327337D01*
X618444Y327231D01*
X618361Y327127D01*
X618275Y327026D01*
X618186Y326928D01*
X618095Y326832D01*
X618000Y326739D01*
X617903Y326649D01*
X617803Y326562D01*
X617701Y326477D01*
X617596Y326396D01*
X617489Y326318D01*
X617380Y326242D01*
X617269Y326171D01*
X617155Y326102D01*
X617040Y326037D01*
X616922Y325975D01*
X616803Y325917D01*
X616682Y325862D01*
X616560Y325811D01*
X616436Y325763D01*
X616311Y325719D01*
X616185Y325679D01*
X616057Y325643D01*
X615929Y325610D01*
X615800Y325581D01*
X615669Y325556D01*
X615539Y325535D01*
X615407Y325517D01*
X615275Y325504D01*
X615143Y325494D01*
X615011Y325488D01*
X614878Y325486D01*
X614878Y325487D02*
X610362Y325487D01*
X625261Y318262D02*
X629777Y318262D01*
X629910Y318264D01*
X630042Y318270D01*
X630174Y318280D01*
X630306Y318293D01*
X630438Y318311D01*
X630568Y318332D01*
X630699Y318357D01*
X630828Y318386D01*
X630956Y318419D01*
X631084Y318455D01*
X631210Y318495D01*
X631335Y318539D01*
X631459Y318587D01*
X631581Y318638D01*
X631702Y318693D01*
X631821Y318751D01*
X631939Y318813D01*
X632054Y318878D01*
X632168Y318947D01*
X632279Y319018D01*
X632388Y319094D01*
X632495Y319172D01*
X632600Y319253D01*
X632702Y319338D01*
X632802Y319425D01*
X632899Y319515D01*
X632994Y319608D01*
X633085Y319704D01*
X633174Y319802D01*
X633260Y319903D01*
X633343Y320007D01*
X633423Y320113D01*
X633499Y320221D01*
X633573Y320331D01*
X633643Y320444D01*
X633710Y320558D01*
X633773Y320675D01*
X633833Y320793D01*
X633890Y320913D01*
X633943Y321035D01*
X633992Y321158D01*
X634038Y321282D01*
X634080Y321408D01*
X634118Y321535D01*
X634153Y321663D01*
X634184Y321792D01*
X634211Y321921D01*
X634234Y322052D01*
X634254Y322183D01*
X634269Y322315D01*
X634281Y322447D01*
X634289Y322579D01*
X634293Y322712D01*
X634293Y322844D01*
X634289Y322977D01*
X634281Y323109D01*
X634269Y323241D01*
X634254Y323373D01*
X634234Y323504D01*
X634211Y323635D01*
X634184Y323764D01*
X634153Y323893D01*
X634118Y324021D01*
X634080Y324148D01*
X634038Y324274D01*
X633992Y324398D01*
X633943Y324521D01*
X633890Y324643D01*
X633833Y324763D01*
X633773Y324881D01*
X633710Y324998D01*
X633643Y325112D01*
X633573Y325225D01*
X633499Y325335D01*
X633423Y325443D01*
X633343Y325549D01*
X633260Y325653D01*
X633174Y325754D01*
X633085Y325852D01*
X632994Y325948D01*
X632899Y326041D01*
X632802Y326131D01*
X632702Y326218D01*
X632600Y326303D01*
X632495Y326384D01*
X632388Y326462D01*
X632279Y326538D01*
X632168Y326609D01*
X632054Y326678D01*
X631939Y326743D01*
X631821Y326805D01*
X631702Y326863D01*
X631581Y326918D01*
X631459Y326969D01*
X631335Y327017D01*
X631210Y327061D01*
X631084Y327101D01*
X630956Y327137D01*
X630828Y327170D01*
X630699Y327199D01*
X630568Y327224D01*
X630438Y327245D01*
X630306Y327263D01*
X630174Y327276D01*
X630042Y327286D01*
X629910Y327292D01*
X629777Y327294D01*
X630680Y334518D02*
X625261Y334518D01*
X630680Y334518D02*
X630799Y334516D01*
X630919Y334510D01*
X631038Y334500D01*
X631156Y334486D01*
X631275Y334469D01*
X631392Y334447D01*
X631509Y334422D01*
X631624Y334392D01*
X631739Y334359D01*
X631853Y334322D01*
X631965Y334282D01*
X632076Y334237D01*
X632185Y334189D01*
X632293Y334138D01*
X632399Y334083D01*
X632503Y334024D01*
X632605Y333962D01*
X632705Y333897D01*
X632803Y333828D01*
X632899Y333756D01*
X632992Y333681D01*
X633082Y333604D01*
X633170Y333523D01*
X633255Y333439D01*
X633337Y333352D01*
X633417Y333263D01*
X633493Y333171D01*
X633567Y333077D01*
X633637Y332980D01*
X633704Y332882D01*
X633768Y332781D01*
X633828Y332677D01*
X633885Y332572D01*
X633938Y332465D01*
X633988Y332357D01*
X634034Y332247D01*
X634076Y332135D01*
X634115Y332022D01*
X634150Y331908D01*
X634181Y331793D01*
X634209Y331676D01*
X634232Y331559D01*
X634252Y331442D01*
X634268Y331323D01*
X634280Y331204D01*
X634288Y331085D01*
X634292Y330966D01*
X634292Y330846D01*
X634288Y330727D01*
X634280Y330608D01*
X634268Y330489D01*
X634252Y330370D01*
X634232Y330253D01*
X634209Y330136D01*
X634181Y330019D01*
X634150Y329904D01*
X634115Y329790D01*
X634076Y329677D01*
X634034Y329565D01*
X633988Y329455D01*
X633938Y329347D01*
X633885Y329240D01*
X633828Y329135D01*
X633768Y329031D01*
X633704Y328930D01*
X633637Y328832D01*
X633567Y328735D01*
X633493Y328641D01*
X633417Y328549D01*
X633337Y328460D01*
X633255Y328373D01*
X633170Y328289D01*
X633082Y328208D01*
X632992Y328131D01*
X632899Y328056D01*
X632803Y327984D01*
X632705Y327915D01*
X632605Y327850D01*
X632503Y327788D01*
X632399Y327729D01*
X632293Y327674D01*
X632185Y327623D01*
X632076Y327575D01*
X631965Y327530D01*
X631853Y327490D01*
X631739Y327453D01*
X631624Y327420D01*
X631509Y327390D01*
X631392Y327365D01*
X631275Y327343D01*
X631156Y327326D01*
X631038Y327312D01*
X630919Y327302D01*
X630799Y327296D01*
X630680Y327294D01*
X630680Y327293D02*
X627067Y327293D01*
X419862Y334518D02*
X419862Y318262D01*
X419862Y334518D02*
X424378Y334518D01*
X424511Y334516D01*
X424643Y334510D01*
X424775Y334500D01*
X424907Y334487D01*
X425039Y334469D01*
X425169Y334448D01*
X425300Y334423D01*
X425429Y334394D01*
X425557Y334361D01*
X425685Y334325D01*
X425811Y334285D01*
X425936Y334241D01*
X426060Y334193D01*
X426182Y334142D01*
X426303Y334087D01*
X426422Y334029D01*
X426540Y333967D01*
X426655Y333902D01*
X426769Y333833D01*
X426880Y333762D01*
X426989Y333686D01*
X427096Y333608D01*
X427201Y333527D01*
X427303Y333442D01*
X427403Y333355D01*
X427500Y333265D01*
X427595Y333172D01*
X427686Y333076D01*
X427775Y332978D01*
X427861Y332877D01*
X427944Y332773D01*
X428024Y332667D01*
X428100Y332559D01*
X428174Y332449D01*
X428244Y332336D01*
X428311Y332222D01*
X428374Y332105D01*
X428434Y331987D01*
X428491Y331867D01*
X428544Y331745D01*
X428593Y331622D01*
X428639Y331498D01*
X428681Y331372D01*
X428719Y331245D01*
X428754Y331117D01*
X428785Y330988D01*
X428812Y330859D01*
X428835Y330728D01*
X428855Y330597D01*
X428870Y330465D01*
X428882Y330333D01*
X428890Y330201D01*
X428894Y330068D01*
X428894Y329936D01*
X428890Y329803D01*
X428882Y329671D01*
X428870Y329539D01*
X428855Y329407D01*
X428835Y329276D01*
X428812Y329145D01*
X428785Y329016D01*
X428754Y328887D01*
X428719Y328759D01*
X428681Y328632D01*
X428639Y328506D01*
X428593Y328382D01*
X428544Y328259D01*
X428491Y328137D01*
X428434Y328017D01*
X428374Y327899D01*
X428311Y327782D01*
X428244Y327668D01*
X428174Y327555D01*
X428100Y327445D01*
X428024Y327337D01*
X427944Y327231D01*
X427861Y327127D01*
X427775Y327026D01*
X427686Y326928D01*
X427595Y326832D01*
X427500Y326739D01*
X427403Y326649D01*
X427303Y326562D01*
X427201Y326477D01*
X427096Y326396D01*
X426989Y326318D01*
X426880Y326242D01*
X426769Y326171D01*
X426655Y326102D01*
X426540Y326037D01*
X426422Y325975D01*
X426303Y325917D01*
X426182Y325862D01*
X426060Y325811D01*
X425936Y325763D01*
X425811Y325719D01*
X425685Y325679D01*
X425557Y325643D01*
X425429Y325610D01*
X425300Y325581D01*
X425169Y325556D01*
X425039Y325535D01*
X424907Y325517D01*
X424775Y325504D01*
X424643Y325494D01*
X424511Y325488D01*
X424378Y325486D01*
X424378Y325487D02*
X419862Y325487D01*
X434761Y321874D02*
X438374Y334518D01*
X434761Y321874D02*
X443792Y321874D01*
X441083Y325487D02*
X441083Y318262D01*
X254762Y318262D02*
X254762Y334518D01*
X259278Y334518D01*
X259411Y334516D01*
X259543Y334510D01*
X259675Y334500D01*
X259807Y334487D01*
X259939Y334469D01*
X260069Y334448D01*
X260200Y334423D01*
X260329Y334394D01*
X260457Y334361D01*
X260585Y334325D01*
X260711Y334285D01*
X260836Y334241D01*
X260960Y334193D01*
X261082Y334142D01*
X261203Y334087D01*
X261322Y334029D01*
X261440Y333967D01*
X261555Y333902D01*
X261669Y333833D01*
X261780Y333762D01*
X261889Y333686D01*
X261996Y333608D01*
X262101Y333527D01*
X262203Y333442D01*
X262303Y333355D01*
X262400Y333265D01*
X262495Y333172D01*
X262586Y333076D01*
X262675Y332978D01*
X262761Y332877D01*
X262844Y332773D01*
X262924Y332667D01*
X263000Y332559D01*
X263074Y332449D01*
X263144Y332336D01*
X263211Y332222D01*
X263274Y332105D01*
X263334Y331987D01*
X263391Y331867D01*
X263444Y331745D01*
X263493Y331622D01*
X263539Y331498D01*
X263581Y331372D01*
X263619Y331245D01*
X263654Y331117D01*
X263685Y330988D01*
X263712Y330859D01*
X263735Y330728D01*
X263755Y330597D01*
X263770Y330465D01*
X263782Y330333D01*
X263790Y330201D01*
X263794Y330068D01*
X263794Y329936D01*
X263790Y329803D01*
X263782Y329671D01*
X263770Y329539D01*
X263755Y329407D01*
X263735Y329276D01*
X263712Y329145D01*
X263685Y329016D01*
X263654Y328887D01*
X263619Y328759D01*
X263581Y328632D01*
X263539Y328506D01*
X263493Y328382D01*
X263444Y328259D01*
X263391Y328137D01*
X263334Y328017D01*
X263274Y327899D01*
X263211Y327782D01*
X263144Y327668D01*
X263074Y327555D01*
X263000Y327445D01*
X262924Y327337D01*
X262844Y327231D01*
X262761Y327127D01*
X262675Y327026D01*
X262586Y326928D01*
X262495Y326832D01*
X262400Y326739D01*
X262303Y326649D01*
X262203Y326562D01*
X262101Y326477D01*
X261996Y326396D01*
X261889Y326318D01*
X261780Y326242D01*
X261669Y326171D01*
X261555Y326102D01*
X261440Y326037D01*
X261322Y325975D01*
X261203Y325917D01*
X261082Y325862D01*
X260960Y325811D01*
X260836Y325763D01*
X260711Y325719D01*
X260585Y325679D01*
X260457Y325643D01*
X260329Y325610D01*
X260200Y325581D01*
X260069Y325556D01*
X259939Y325535D01*
X259807Y325517D01*
X259675Y325504D01*
X259543Y325494D01*
X259411Y325488D01*
X259278Y325486D01*
X259278Y325487D02*
X254762Y325487D01*
X269661Y318262D02*
X275080Y318262D01*
X275198Y318264D01*
X275316Y318270D01*
X275434Y318279D01*
X275551Y318293D01*
X275668Y318310D01*
X275785Y318331D01*
X275900Y318356D01*
X276015Y318385D01*
X276129Y318418D01*
X276241Y318454D01*
X276352Y318494D01*
X276462Y318537D01*
X276571Y318584D01*
X276678Y318634D01*
X276783Y318689D01*
X276886Y318746D01*
X276987Y318807D01*
X277087Y318871D01*
X277184Y318938D01*
X277279Y319008D01*
X277371Y319082D01*
X277462Y319158D01*
X277549Y319238D01*
X277634Y319320D01*
X277716Y319405D01*
X277796Y319492D01*
X277872Y319583D01*
X277946Y319675D01*
X278016Y319770D01*
X278083Y319867D01*
X278147Y319967D01*
X278208Y320068D01*
X278265Y320171D01*
X278320Y320276D01*
X278370Y320383D01*
X278417Y320492D01*
X278460Y320602D01*
X278500Y320713D01*
X278536Y320825D01*
X278569Y320939D01*
X278598Y321054D01*
X278623Y321169D01*
X278644Y321286D01*
X278661Y321403D01*
X278675Y321520D01*
X278684Y321638D01*
X278690Y321756D01*
X278692Y321874D01*
X278692Y323681D01*
X278690Y323799D01*
X278684Y323917D01*
X278675Y324035D01*
X278661Y324152D01*
X278644Y324269D01*
X278623Y324386D01*
X278598Y324501D01*
X278569Y324616D01*
X278536Y324730D01*
X278500Y324842D01*
X278460Y324953D01*
X278417Y325063D01*
X278370Y325172D01*
X278320Y325279D01*
X278265Y325384D01*
X278208Y325487D01*
X278147Y325588D01*
X278083Y325688D01*
X278016Y325785D01*
X277946Y325880D01*
X277872Y325972D01*
X277796Y326063D01*
X277716Y326150D01*
X277634Y326235D01*
X277549Y326317D01*
X277462Y326397D01*
X277371Y326473D01*
X277279Y326547D01*
X277184Y326617D01*
X277087Y326684D01*
X276987Y326748D01*
X276886Y326809D01*
X276783Y326866D01*
X276678Y326921D01*
X276571Y326971D01*
X276462Y327018D01*
X276352Y327061D01*
X276241Y327101D01*
X276129Y327137D01*
X276015Y327170D01*
X275900Y327199D01*
X275785Y327224D01*
X275668Y327245D01*
X275551Y327262D01*
X275434Y327276D01*
X275316Y327285D01*
X275198Y327291D01*
X275080Y327293D01*
X269661Y327293D01*
X269661Y334518D01*
X278692Y334518D01*
X76962Y334518D02*
X76962Y318262D01*
X76962Y334518D02*
X81478Y334518D01*
X81611Y334516D01*
X81743Y334510D01*
X81875Y334500D01*
X82007Y334487D01*
X82139Y334469D01*
X82269Y334448D01*
X82400Y334423D01*
X82529Y334394D01*
X82657Y334361D01*
X82785Y334325D01*
X82911Y334285D01*
X83036Y334241D01*
X83160Y334193D01*
X83282Y334142D01*
X83403Y334087D01*
X83522Y334029D01*
X83640Y333967D01*
X83755Y333902D01*
X83869Y333833D01*
X83980Y333762D01*
X84089Y333686D01*
X84196Y333608D01*
X84301Y333527D01*
X84403Y333442D01*
X84503Y333355D01*
X84600Y333265D01*
X84695Y333172D01*
X84786Y333076D01*
X84875Y332978D01*
X84961Y332877D01*
X85044Y332773D01*
X85124Y332667D01*
X85200Y332559D01*
X85274Y332449D01*
X85344Y332336D01*
X85411Y332222D01*
X85474Y332105D01*
X85534Y331987D01*
X85591Y331867D01*
X85644Y331745D01*
X85693Y331622D01*
X85739Y331498D01*
X85781Y331372D01*
X85819Y331245D01*
X85854Y331117D01*
X85885Y330988D01*
X85912Y330859D01*
X85935Y330728D01*
X85955Y330597D01*
X85970Y330465D01*
X85982Y330333D01*
X85990Y330201D01*
X85994Y330068D01*
X85994Y329936D01*
X85990Y329803D01*
X85982Y329671D01*
X85970Y329539D01*
X85955Y329407D01*
X85935Y329276D01*
X85912Y329145D01*
X85885Y329016D01*
X85854Y328887D01*
X85819Y328759D01*
X85781Y328632D01*
X85739Y328506D01*
X85693Y328382D01*
X85644Y328259D01*
X85591Y328137D01*
X85534Y328017D01*
X85474Y327899D01*
X85411Y327782D01*
X85344Y327668D01*
X85274Y327555D01*
X85200Y327445D01*
X85124Y327337D01*
X85044Y327231D01*
X84961Y327127D01*
X84875Y327026D01*
X84786Y326928D01*
X84695Y326832D01*
X84600Y326739D01*
X84503Y326649D01*
X84403Y326562D01*
X84301Y326477D01*
X84196Y326396D01*
X84089Y326318D01*
X83980Y326242D01*
X83869Y326171D01*
X83755Y326102D01*
X83640Y326037D01*
X83522Y325975D01*
X83403Y325917D01*
X83282Y325862D01*
X83160Y325811D01*
X83036Y325763D01*
X82911Y325719D01*
X82785Y325679D01*
X82657Y325643D01*
X82529Y325610D01*
X82400Y325581D01*
X82269Y325556D01*
X82139Y325535D01*
X82007Y325517D01*
X81875Y325504D01*
X81743Y325494D01*
X81611Y325488D01*
X81478Y325486D01*
X81478Y325487D02*
X76962Y325487D01*
X91861Y327293D02*
X97280Y327293D01*
X97398Y327291D01*
X97516Y327285D01*
X97634Y327276D01*
X97751Y327262D01*
X97868Y327245D01*
X97985Y327224D01*
X98100Y327199D01*
X98215Y327170D01*
X98329Y327137D01*
X98441Y327101D01*
X98552Y327061D01*
X98662Y327018D01*
X98771Y326971D01*
X98878Y326921D01*
X98983Y326866D01*
X99086Y326809D01*
X99187Y326748D01*
X99287Y326684D01*
X99384Y326617D01*
X99479Y326547D01*
X99571Y326473D01*
X99662Y326397D01*
X99749Y326317D01*
X99834Y326235D01*
X99916Y326150D01*
X99996Y326063D01*
X100072Y325972D01*
X100146Y325880D01*
X100216Y325785D01*
X100283Y325688D01*
X100347Y325588D01*
X100408Y325487D01*
X100465Y325384D01*
X100520Y325279D01*
X100570Y325172D01*
X100617Y325063D01*
X100660Y324953D01*
X100700Y324842D01*
X100736Y324730D01*
X100769Y324616D01*
X100798Y324501D01*
X100823Y324386D01*
X100844Y324269D01*
X100861Y324152D01*
X100875Y324035D01*
X100884Y323917D01*
X100890Y323799D01*
X100892Y323681D01*
X100892Y322778D01*
X100893Y322778D02*
X100891Y322645D01*
X100885Y322513D01*
X100875Y322381D01*
X100862Y322249D01*
X100844Y322117D01*
X100823Y321987D01*
X100798Y321856D01*
X100769Y321727D01*
X100736Y321599D01*
X100700Y321471D01*
X100660Y321345D01*
X100616Y321220D01*
X100568Y321096D01*
X100517Y320974D01*
X100462Y320853D01*
X100404Y320734D01*
X100342Y320616D01*
X100277Y320501D01*
X100208Y320387D01*
X100137Y320276D01*
X100061Y320167D01*
X99983Y320060D01*
X99902Y319955D01*
X99817Y319853D01*
X99730Y319753D01*
X99640Y319656D01*
X99547Y319561D01*
X99451Y319470D01*
X99353Y319381D01*
X99252Y319295D01*
X99148Y319212D01*
X99042Y319132D01*
X98934Y319056D01*
X98824Y318982D01*
X98711Y318912D01*
X98597Y318845D01*
X98480Y318782D01*
X98362Y318722D01*
X98242Y318665D01*
X98120Y318612D01*
X97997Y318563D01*
X97873Y318517D01*
X97747Y318475D01*
X97620Y318437D01*
X97492Y318402D01*
X97363Y318371D01*
X97234Y318344D01*
X97103Y318321D01*
X96972Y318301D01*
X96840Y318286D01*
X96708Y318274D01*
X96576Y318266D01*
X96443Y318262D01*
X96311Y318262D01*
X96178Y318266D01*
X96046Y318274D01*
X95914Y318286D01*
X95782Y318301D01*
X95651Y318321D01*
X95520Y318344D01*
X95391Y318371D01*
X95262Y318402D01*
X95134Y318437D01*
X95007Y318475D01*
X94881Y318517D01*
X94757Y318563D01*
X94634Y318612D01*
X94512Y318665D01*
X94392Y318722D01*
X94274Y318782D01*
X94157Y318845D01*
X94043Y318912D01*
X93930Y318982D01*
X93820Y319056D01*
X93712Y319132D01*
X93606Y319212D01*
X93502Y319295D01*
X93401Y319381D01*
X93303Y319470D01*
X93207Y319561D01*
X93114Y319656D01*
X93024Y319753D01*
X92937Y319853D01*
X92852Y319955D01*
X92771Y320060D01*
X92693Y320167D01*
X92617Y320276D01*
X92546Y320387D01*
X92477Y320501D01*
X92412Y320616D01*
X92350Y320734D01*
X92292Y320853D01*
X92237Y320974D01*
X92186Y321096D01*
X92138Y321220D01*
X92094Y321345D01*
X92054Y321471D01*
X92018Y321599D01*
X91985Y321727D01*
X91956Y321856D01*
X91931Y321987D01*
X91910Y322117D01*
X91892Y322249D01*
X91879Y322381D01*
X91869Y322513D01*
X91863Y322645D01*
X91861Y322778D01*
X91861Y327293D01*
X91863Y327470D01*
X91870Y327648D01*
X91881Y327825D01*
X91896Y328001D01*
X91915Y328177D01*
X91939Y328353D01*
X91967Y328528D01*
X92000Y328703D01*
X92037Y328876D01*
X92078Y329049D01*
X92123Y329220D01*
X92172Y329390D01*
X92226Y329559D01*
X92283Y329727D01*
X92345Y329893D01*
X92411Y330058D01*
X92481Y330221D01*
X92555Y330382D01*
X92632Y330541D01*
X92714Y330699D01*
X92800Y330854D01*
X92889Y331007D01*
X92982Y331158D01*
X93079Y331307D01*
X93179Y331453D01*
X93283Y331597D01*
X93390Y331738D01*
X93501Y331876D01*
X93615Y332012D01*
X93733Y332145D01*
X93853Y332275D01*
X93977Y332402D01*
X94104Y332526D01*
X94234Y332646D01*
X94367Y332764D01*
X94502Y332878D01*
X94641Y332989D01*
X94782Y333096D01*
X94926Y333200D01*
X95072Y333300D01*
X95221Y333397D01*
X95372Y333490D01*
X95525Y333579D01*
X95680Y333665D01*
X95838Y333747D01*
X95997Y333824D01*
X96158Y333898D01*
X96321Y333968D01*
X96486Y334034D01*
X96652Y334096D01*
X96820Y334153D01*
X96989Y334207D01*
X97159Y334256D01*
X97330Y334301D01*
X97503Y334342D01*
X97676Y334379D01*
X97851Y334412D01*
X98026Y334440D01*
X98202Y334464D01*
X98378Y334483D01*
X98554Y334498D01*
X98731Y334509D01*
X98909Y334516D01*
X99086Y334518D01*
X788162Y584962D02*
X788162Y601218D01*
X792678Y601218D01*
X792811Y601216D01*
X792943Y601210D01*
X793075Y601200D01*
X793207Y601187D01*
X793339Y601169D01*
X793469Y601148D01*
X793600Y601123D01*
X793729Y601094D01*
X793857Y601061D01*
X793985Y601025D01*
X794111Y600985D01*
X794236Y600941D01*
X794360Y600893D01*
X794482Y600842D01*
X794603Y600787D01*
X794722Y600729D01*
X794840Y600667D01*
X794955Y600602D01*
X795069Y600533D01*
X795180Y600462D01*
X795289Y600386D01*
X795396Y600308D01*
X795501Y600227D01*
X795603Y600142D01*
X795703Y600055D01*
X795800Y599965D01*
X795895Y599872D01*
X795986Y599776D01*
X796075Y599678D01*
X796161Y599577D01*
X796244Y599473D01*
X796324Y599367D01*
X796400Y599259D01*
X796474Y599149D01*
X796544Y599036D01*
X796611Y598922D01*
X796674Y598805D01*
X796734Y598687D01*
X796791Y598567D01*
X796844Y598445D01*
X796893Y598322D01*
X796939Y598198D01*
X796981Y598072D01*
X797019Y597945D01*
X797054Y597817D01*
X797085Y597688D01*
X797112Y597559D01*
X797135Y597428D01*
X797155Y597297D01*
X797170Y597165D01*
X797182Y597033D01*
X797190Y596901D01*
X797194Y596768D01*
X797194Y596636D01*
X797190Y596503D01*
X797182Y596371D01*
X797170Y596239D01*
X797155Y596107D01*
X797135Y595976D01*
X797112Y595845D01*
X797085Y595716D01*
X797054Y595587D01*
X797019Y595459D01*
X796981Y595332D01*
X796939Y595206D01*
X796893Y595082D01*
X796844Y594959D01*
X796791Y594837D01*
X796734Y594717D01*
X796674Y594599D01*
X796611Y594482D01*
X796544Y594368D01*
X796474Y594255D01*
X796400Y594145D01*
X796324Y594037D01*
X796244Y593931D01*
X796161Y593827D01*
X796075Y593726D01*
X795986Y593628D01*
X795895Y593532D01*
X795800Y593439D01*
X795703Y593349D01*
X795603Y593262D01*
X795501Y593177D01*
X795396Y593096D01*
X795289Y593018D01*
X795180Y592942D01*
X795069Y592871D01*
X794955Y592802D01*
X794840Y592737D01*
X794722Y592675D01*
X794603Y592617D01*
X794482Y592562D01*
X794360Y592511D01*
X794236Y592463D01*
X794111Y592419D01*
X793985Y592379D01*
X793857Y592343D01*
X793729Y592310D01*
X793600Y592281D01*
X793469Y592256D01*
X793339Y592235D01*
X793207Y592217D01*
X793075Y592204D01*
X792943Y592194D01*
X792811Y592188D01*
X792678Y592186D01*
X792678Y592187D02*
X788162Y592187D01*
X803061Y599412D02*
X803061Y601218D01*
X812092Y601218D01*
X807577Y584962D01*
X610362Y584962D02*
X610362Y601218D01*
X614878Y601218D01*
X615011Y601216D01*
X615143Y601210D01*
X615275Y601200D01*
X615407Y601187D01*
X615539Y601169D01*
X615669Y601148D01*
X615800Y601123D01*
X615929Y601094D01*
X616057Y601061D01*
X616185Y601025D01*
X616311Y600985D01*
X616436Y600941D01*
X616560Y600893D01*
X616682Y600842D01*
X616803Y600787D01*
X616922Y600729D01*
X617040Y600667D01*
X617155Y600602D01*
X617269Y600533D01*
X617380Y600462D01*
X617489Y600386D01*
X617596Y600308D01*
X617701Y600227D01*
X617803Y600142D01*
X617903Y600055D01*
X618000Y599965D01*
X618095Y599872D01*
X618186Y599776D01*
X618275Y599678D01*
X618361Y599577D01*
X618444Y599473D01*
X618524Y599367D01*
X618600Y599259D01*
X618674Y599149D01*
X618744Y599036D01*
X618811Y598922D01*
X618874Y598805D01*
X618934Y598687D01*
X618991Y598567D01*
X619044Y598445D01*
X619093Y598322D01*
X619139Y598198D01*
X619181Y598072D01*
X619219Y597945D01*
X619254Y597817D01*
X619285Y597688D01*
X619312Y597559D01*
X619335Y597428D01*
X619355Y597297D01*
X619370Y597165D01*
X619382Y597033D01*
X619390Y596901D01*
X619394Y596768D01*
X619394Y596636D01*
X619390Y596503D01*
X619382Y596371D01*
X619370Y596239D01*
X619355Y596107D01*
X619335Y595976D01*
X619312Y595845D01*
X619285Y595716D01*
X619254Y595587D01*
X619219Y595459D01*
X619181Y595332D01*
X619139Y595206D01*
X619093Y595082D01*
X619044Y594959D01*
X618991Y594837D01*
X618934Y594717D01*
X618874Y594599D01*
X618811Y594482D01*
X618744Y594368D01*
X618674Y594255D01*
X618600Y594145D01*
X618524Y594037D01*
X618444Y593931D01*
X618361Y593827D01*
X618275Y593726D01*
X618186Y593628D01*
X618095Y593532D01*
X618000Y593439D01*
X617903Y593349D01*
X617803Y593262D01*
X617701Y593177D01*
X617596Y593096D01*
X617489Y593018D01*
X617380Y592942D01*
X617269Y592871D01*
X617155Y592802D01*
X617040Y592737D01*
X616922Y592675D01*
X616803Y592617D01*
X616682Y592562D01*
X616560Y592511D01*
X616436Y592463D01*
X616311Y592419D01*
X616185Y592379D01*
X616057Y592343D01*
X615929Y592310D01*
X615800Y592281D01*
X615669Y592256D01*
X615539Y592235D01*
X615407Y592217D01*
X615275Y592204D01*
X615143Y592194D01*
X615011Y592188D01*
X614878Y592186D01*
X614878Y592187D02*
X610362Y592187D01*
X625261Y589478D02*
X625263Y589611D01*
X625269Y589743D01*
X625279Y589875D01*
X625292Y590007D01*
X625310Y590139D01*
X625331Y590269D01*
X625356Y590400D01*
X625385Y590529D01*
X625418Y590657D01*
X625454Y590785D01*
X625494Y590911D01*
X625538Y591036D01*
X625586Y591160D01*
X625637Y591282D01*
X625692Y591403D01*
X625750Y591522D01*
X625812Y591640D01*
X625877Y591755D01*
X625946Y591869D01*
X626017Y591980D01*
X626093Y592089D01*
X626171Y592196D01*
X626252Y592301D01*
X626337Y592403D01*
X626424Y592503D01*
X626514Y592600D01*
X626607Y592695D01*
X626703Y592786D01*
X626801Y592875D01*
X626902Y592961D01*
X627006Y593044D01*
X627112Y593124D01*
X627220Y593200D01*
X627330Y593274D01*
X627443Y593344D01*
X627557Y593411D01*
X627674Y593474D01*
X627792Y593534D01*
X627912Y593591D01*
X628034Y593644D01*
X628157Y593693D01*
X628281Y593739D01*
X628407Y593781D01*
X628534Y593819D01*
X628662Y593854D01*
X628791Y593885D01*
X628920Y593912D01*
X629051Y593935D01*
X629182Y593955D01*
X629314Y593970D01*
X629446Y593982D01*
X629578Y593990D01*
X629711Y593994D01*
X629843Y593994D01*
X629976Y593990D01*
X630108Y593982D01*
X630240Y593970D01*
X630372Y593955D01*
X630503Y593935D01*
X630634Y593912D01*
X630763Y593885D01*
X630892Y593854D01*
X631020Y593819D01*
X631147Y593781D01*
X631273Y593739D01*
X631397Y593693D01*
X631520Y593644D01*
X631642Y593591D01*
X631762Y593534D01*
X631880Y593474D01*
X631997Y593411D01*
X632111Y593344D01*
X632224Y593274D01*
X632334Y593200D01*
X632442Y593124D01*
X632548Y593044D01*
X632652Y592961D01*
X632753Y592875D01*
X632851Y592786D01*
X632947Y592695D01*
X633040Y592600D01*
X633130Y592503D01*
X633217Y592403D01*
X633302Y592301D01*
X633383Y592196D01*
X633461Y592089D01*
X633537Y591980D01*
X633608Y591869D01*
X633677Y591755D01*
X633742Y591640D01*
X633804Y591522D01*
X633862Y591403D01*
X633917Y591282D01*
X633968Y591160D01*
X634016Y591036D01*
X634060Y590911D01*
X634100Y590785D01*
X634136Y590657D01*
X634169Y590529D01*
X634198Y590400D01*
X634223Y590269D01*
X634244Y590139D01*
X634262Y590007D01*
X634275Y589875D01*
X634285Y589743D01*
X634291Y589611D01*
X634293Y589478D01*
X634291Y589345D01*
X634285Y589213D01*
X634275Y589081D01*
X634262Y588949D01*
X634244Y588817D01*
X634223Y588687D01*
X634198Y588556D01*
X634169Y588427D01*
X634136Y588299D01*
X634100Y588171D01*
X634060Y588045D01*
X634016Y587920D01*
X633968Y587796D01*
X633917Y587674D01*
X633862Y587553D01*
X633804Y587434D01*
X633742Y587316D01*
X633677Y587201D01*
X633608Y587087D01*
X633537Y586976D01*
X633461Y586867D01*
X633383Y586760D01*
X633302Y586655D01*
X633217Y586553D01*
X633130Y586453D01*
X633040Y586356D01*
X632947Y586261D01*
X632851Y586170D01*
X632753Y586081D01*
X632652Y585995D01*
X632548Y585912D01*
X632442Y585832D01*
X632334Y585756D01*
X632224Y585682D01*
X632111Y585612D01*
X631997Y585545D01*
X631880Y585482D01*
X631762Y585422D01*
X631642Y585365D01*
X631520Y585312D01*
X631397Y585263D01*
X631273Y585217D01*
X631147Y585175D01*
X631020Y585137D01*
X630892Y585102D01*
X630763Y585071D01*
X630634Y585044D01*
X630503Y585021D01*
X630372Y585001D01*
X630240Y584986D01*
X630108Y584974D01*
X629976Y584966D01*
X629843Y584962D01*
X629711Y584962D01*
X629578Y584966D01*
X629446Y584974D01*
X629314Y584986D01*
X629182Y585001D01*
X629051Y585021D01*
X628920Y585044D01*
X628791Y585071D01*
X628662Y585102D01*
X628534Y585137D01*
X628407Y585175D01*
X628281Y585217D01*
X628157Y585263D01*
X628034Y585312D01*
X627912Y585365D01*
X627792Y585422D01*
X627674Y585482D01*
X627557Y585545D01*
X627443Y585612D01*
X627330Y585682D01*
X627220Y585756D01*
X627112Y585832D01*
X627006Y585912D01*
X626902Y585995D01*
X626801Y586081D01*
X626703Y586170D01*
X626607Y586261D01*
X626514Y586356D01*
X626424Y586453D01*
X626337Y586553D01*
X626252Y586655D01*
X626171Y586760D01*
X626093Y586867D01*
X626017Y586976D01*
X625946Y587087D01*
X625877Y587201D01*
X625812Y587316D01*
X625750Y587434D01*
X625692Y587553D01*
X625637Y587674D01*
X625586Y587796D01*
X625538Y587920D01*
X625494Y588045D01*
X625454Y588171D01*
X625418Y588299D01*
X625385Y588427D01*
X625356Y588556D01*
X625331Y588687D01*
X625310Y588817D01*
X625292Y588949D01*
X625279Y589081D01*
X625269Y589213D01*
X625263Y589345D01*
X625261Y589478D01*
X626165Y597606D02*
X626167Y597725D01*
X626173Y597845D01*
X626183Y597964D01*
X626197Y598082D01*
X626214Y598201D01*
X626236Y598318D01*
X626261Y598435D01*
X626291Y598550D01*
X626324Y598665D01*
X626361Y598779D01*
X626401Y598891D01*
X626446Y599002D01*
X626494Y599111D01*
X626545Y599219D01*
X626600Y599325D01*
X626659Y599429D01*
X626721Y599531D01*
X626786Y599631D01*
X626855Y599729D01*
X626927Y599825D01*
X627002Y599918D01*
X627079Y600008D01*
X627160Y600096D01*
X627244Y600181D01*
X627331Y600263D01*
X627420Y600343D01*
X627512Y600419D01*
X627606Y600493D01*
X627703Y600563D01*
X627801Y600630D01*
X627902Y600694D01*
X628006Y600754D01*
X628111Y600811D01*
X628218Y600864D01*
X628326Y600914D01*
X628436Y600960D01*
X628548Y601002D01*
X628661Y601041D01*
X628775Y601076D01*
X628890Y601107D01*
X629007Y601135D01*
X629124Y601158D01*
X629241Y601178D01*
X629360Y601194D01*
X629479Y601206D01*
X629598Y601214D01*
X629717Y601218D01*
X629837Y601218D01*
X629956Y601214D01*
X630075Y601206D01*
X630194Y601194D01*
X630313Y601178D01*
X630430Y601158D01*
X630547Y601135D01*
X630664Y601107D01*
X630779Y601076D01*
X630893Y601041D01*
X631006Y601002D01*
X631118Y600960D01*
X631228Y600914D01*
X631336Y600864D01*
X631443Y600811D01*
X631548Y600754D01*
X631652Y600694D01*
X631753Y600630D01*
X631851Y600563D01*
X631948Y600493D01*
X632042Y600419D01*
X632134Y600343D01*
X632223Y600263D01*
X632310Y600181D01*
X632394Y600096D01*
X632475Y600008D01*
X632552Y599918D01*
X632627Y599825D01*
X632699Y599729D01*
X632768Y599631D01*
X632833Y599531D01*
X632895Y599429D01*
X632954Y599325D01*
X633009Y599219D01*
X633060Y599111D01*
X633108Y599002D01*
X633153Y598891D01*
X633193Y598779D01*
X633230Y598665D01*
X633263Y598550D01*
X633293Y598435D01*
X633318Y598318D01*
X633340Y598201D01*
X633357Y598082D01*
X633371Y597964D01*
X633381Y597845D01*
X633387Y597725D01*
X633389Y597606D01*
X633387Y597487D01*
X633381Y597367D01*
X633371Y597248D01*
X633357Y597130D01*
X633340Y597011D01*
X633318Y596894D01*
X633293Y596777D01*
X633263Y596662D01*
X633230Y596547D01*
X633193Y596433D01*
X633153Y596321D01*
X633108Y596210D01*
X633060Y596101D01*
X633009Y595993D01*
X632954Y595887D01*
X632895Y595783D01*
X632833Y595681D01*
X632768Y595581D01*
X632699Y595483D01*
X632627Y595387D01*
X632552Y595294D01*
X632475Y595204D01*
X632394Y595116D01*
X632310Y595031D01*
X632223Y594949D01*
X632134Y594869D01*
X632042Y594793D01*
X631948Y594719D01*
X631851Y594649D01*
X631753Y594582D01*
X631652Y594518D01*
X631548Y594458D01*
X631443Y594401D01*
X631336Y594348D01*
X631228Y594298D01*
X631118Y594252D01*
X631006Y594210D01*
X630893Y594171D01*
X630779Y594136D01*
X630664Y594105D01*
X630547Y594077D01*
X630430Y594054D01*
X630313Y594034D01*
X630194Y594018D01*
X630075Y594006D01*
X629956Y593998D01*
X629837Y593994D01*
X629717Y593994D01*
X629598Y593998D01*
X629479Y594006D01*
X629360Y594018D01*
X629241Y594034D01*
X629124Y594054D01*
X629007Y594077D01*
X628890Y594105D01*
X628775Y594136D01*
X628661Y594171D01*
X628548Y594210D01*
X628436Y594252D01*
X628326Y594298D01*
X628218Y594348D01*
X628111Y594401D01*
X628006Y594458D01*
X627902Y594518D01*
X627801Y594582D01*
X627703Y594649D01*
X627606Y594719D01*
X627512Y594793D01*
X627420Y594869D01*
X627331Y594949D01*
X627244Y595031D01*
X627160Y595116D01*
X627079Y595204D01*
X627002Y595294D01*
X626927Y595387D01*
X626855Y595483D01*
X626786Y595581D01*
X626721Y595681D01*
X626659Y595783D01*
X626600Y595887D01*
X626545Y595993D01*
X626494Y596101D01*
X626446Y596210D01*
X626401Y596321D01*
X626361Y596433D01*
X626324Y596547D01*
X626291Y596662D01*
X626261Y596777D01*
X626236Y596894D01*
X626214Y597011D01*
X626197Y597130D01*
X626183Y597248D01*
X626173Y597367D01*
X626167Y597487D01*
X626165Y597606D01*
X432562Y601218D02*
X432562Y584962D01*
X432562Y601218D02*
X437078Y601218D01*
X437211Y601216D01*
X437343Y601210D01*
X437475Y601200D01*
X437607Y601187D01*
X437739Y601169D01*
X437869Y601148D01*
X438000Y601123D01*
X438129Y601094D01*
X438257Y601061D01*
X438385Y601025D01*
X438511Y600985D01*
X438636Y600941D01*
X438760Y600893D01*
X438882Y600842D01*
X439003Y600787D01*
X439122Y600729D01*
X439240Y600667D01*
X439355Y600602D01*
X439469Y600533D01*
X439580Y600462D01*
X439689Y600386D01*
X439796Y600308D01*
X439901Y600227D01*
X440003Y600142D01*
X440103Y600055D01*
X440200Y599965D01*
X440295Y599872D01*
X440386Y599776D01*
X440475Y599678D01*
X440561Y599577D01*
X440644Y599473D01*
X440724Y599367D01*
X440800Y599259D01*
X440874Y599149D01*
X440944Y599036D01*
X441011Y598922D01*
X441074Y598805D01*
X441134Y598687D01*
X441191Y598567D01*
X441244Y598445D01*
X441293Y598322D01*
X441339Y598198D01*
X441381Y598072D01*
X441419Y597945D01*
X441454Y597817D01*
X441485Y597688D01*
X441512Y597559D01*
X441535Y597428D01*
X441555Y597297D01*
X441570Y597165D01*
X441582Y597033D01*
X441590Y596901D01*
X441594Y596768D01*
X441594Y596636D01*
X441590Y596503D01*
X441582Y596371D01*
X441570Y596239D01*
X441555Y596107D01*
X441535Y595976D01*
X441512Y595845D01*
X441485Y595716D01*
X441454Y595587D01*
X441419Y595459D01*
X441381Y595332D01*
X441339Y595206D01*
X441293Y595082D01*
X441244Y594959D01*
X441191Y594837D01*
X441134Y594717D01*
X441074Y594599D01*
X441011Y594482D01*
X440944Y594368D01*
X440874Y594255D01*
X440800Y594145D01*
X440724Y594037D01*
X440644Y593931D01*
X440561Y593827D01*
X440475Y593726D01*
X440386Y593628D01*
X440295Y593532D01*
X440200Y593439D01*
X440103Y593349D01*
X440003Y593262D01*
X439901Y593177D01*
X439796Y593096D01*
X439689Y593018D01*
X439580Y592942D01*
X439469Y592871D01*
X439355Y592802D01*
X439240Y592737D01*
X439122Y592675D01*
X439003Y592617D01*
X438882Y592562D01*
X438760Y592511D01*
X438636Y592463D01*
X438511Y592419D01*
X438385Y592379D01*
X438257Y592343D01*
X438129Y592310D01*
X438000Y592281D01*
X437869Y592256D01*
X437739Y592235D01*
X437607Y592217D01*
X437475Y592204D01*
X437343Y592194D01*
X437211Y592188D01*
X437078Y592186D01*
X437078Y592187D02*
X432562Y592187D01*
X451074Y592187D02*
X456492Y592187D01*
X451074Y592187D02*
X450956Y592189D01*
X450838Y592195D01*
X450720Y592204D01*
X450603Y592218D01*
X450486Y592235D01*
X450369Y592256D01*
X450254Y592281D01*
X450139Y592310D01*
X450025Y592343D01*
X449913Y592379D01*
X449802Y592419D01*
X449692Y592462D01*
X449583Y592509D01*
X449476Y592559D01*
X449371Y592614D01*
X449268Y592671D01*
X449167Y592732D01*
X449067Y592796D01*
X448970Y592863D01*
X448875Y592933D01*
X448783Y593007D01*
X448692Y593083D01*
X448605Y593163D01*
X448520Y593245D01*
X448438Y593330D01*
X448358Y593417D01*
X448282Y593508D01*
X448208Y593600D01*
X448138Y593695D01*
X448071Y593792D01*
X448007Y593892D01*
X447946Y593993D01*
X447889Y594096D01*
X447834Y594201D01*
X447784Y594308D01*
X447737Y594417D01*
X447694Y594527D01*
X447654Y594638D01*
X447618Y594750D01*
X447585Y594864D01*
X447556Y594979D01*
X447531Y595094D01*
X447510Y595211D01*
X447493Y595328D01*
X447479Y595445D01*
X447470Y595563D01*
X447464Y595681D01*
X447462Y595799D01*
X447461Y595799D02*
X447461Y596702D01*
X447463Y596835D01*
X447469Y596967D01*
X447479Y597099D01*
X447492Y597231D01*
X447510Y597363D01*
X447531Y597493D01*
X447556Y597624D01*
X447585Y597753D01*
X447618Y597881D01*
X447654Y598009D01*
X447694Y598135D01*
X447738Y598260D01*
X447786Y598384D01*
X447837Y598506D01*
X447892Y598627D01*
X447950Y598746D01*
X448012Y598864D01*
X448077Y598979D01*
X448146Y599093D01*
X448217Y599204D01*
X448293Y599313D01*
X448371Y599420D01*
X448452Y599525D01*
X448537Y599627D01*
X448624Y599727D01*
X448714Y599824D01*
X448807Y599919D01*
X448903Y600010D01*
X449001Y600099D01*
X449102Y600185D01*
X449206Y600268D01*
X449312Y600348D01*
X449420Y600424D01*
X449530Y600498D01*
X449643Y600568D01*
X449757Y600635D01*
X449874Y600698D01*
X449992Y600758D01*
X450112Y600815D01*
X450234Y600868D01*
X450357Y600917D01*
X450481Y600963D01*
X450607Y601005D01*
X450734Y601043D01*
X450862Y601078D01*
X450991Y601109D01*
X451120Y601136D01*
X451251Y601159D01*
X451382Y601179D01*
X451514Y601194D01*
X451646Y601206D01*
X451778Y601214D01*
X451911Y601218D01*
X452043Y601218D01*
X452176Y601214D01*
X452308Y601206D01*
X452440Y601194D01*
X452572Y601179D01*
X452703Y601159D01*
X452834Y601136D01*
X452963Y601109D01*
X453092Y601078D01*
X453220Y601043D01*
X453347Y601005D01*
X453473Y600963D01*
X453597Y600917D01*
X453720Y600868D01*
X453842Y600815D01*
X453962Y600758D01*
X454080Y600698D01*
X454197Y600635D01*
X454311Y600568D01*
X454424Y600498D01*
X454534Y600424D01*
X454642Y600348D01*
X454748Y600268D01*
X454852Y600185D01*
X454953Y600099D01*
X455051Y600010D01*
X455147Y599919D01*
X455240Y599824D01*
X455330Y599727D01*
X455417Y599627D01*
X455502Y599525D01*
X455583Y599420D01*
X455661Y599313D01*
X455737Y599204D01*
X455808Y599093D01*
X455877Y598979D01*
X455942Y598864D01*
X456004Y598746D01*
X456062Y598627D01*
X456117Y598506D01*
X456168Y598384D01*
X456216Y598260D01*
X456260Y598135D01*
X456300Y598009D01*
X456336Y597881D01*
X456369Y597753D01*
X456398Y597624D01*
X456423Y597493D01*
X456444Y597363D01*
X456462Y597231D01*
X456475Y597099D01*
X456485Y596967D01*
X456491Y596835D01*
X456493Y596702D01*
X456492Y596702D02*
X456492Y592187D01*
X456490Y592012D01*
X456484Y591838D01*
X456473Y591664D01*
X456458Y591490D01*
X456439Y591316D01*
X456416Y591143D01*
X456389Y590971D01*
X456357Y590799D01*
X456322Y590628D01*
X456282Y590458D01*
X456238Y590289D01*
X456190Y590121D01*
X456138Y589954D01*
X456082Y589789D01*
X456022Y589625D01*
X455959Y589462D01*
X455891Y589302D01*
X455819Y589142D01*
X455744Y588985D01*
X455664Y588829D01*
X455581Y588676D01*
X455495Y588524D01*
X455404Y588375D01*
X455310Y588228D01*
X455213Y588083D01*
X455112Y587940D01*
X455008Y587800D01*
X454900Y587663D01*
X454789Y587528D01*
X454675Y587396D01*
X454558Y587267D01*
X454437Y587140D01*
X454314Y587017D01*
X454187Y586896D01*
X454058Y586779D01*
X453926Y586665D01*
X453791Y586554D01*
X453654Y586446D01*
X453514Y586342D01*
X453371Y586241D01*
X453226Y586144D01*
X453079Y586050D01*
X452930Y585959D01*
X452778Y585873D01*
X452625Y585790D01*
X452469Y585710D01*
X452312Y585635D01*
X452152Y585563D01*
X451992Y585495D01*
X451829Y585432D01*
X451665Y585372D01*
X451500Y585316D01*
X451333Y585264D01*
X451165Y585216D01*
X450996Y585172D01*
X450826Y585132D01*
X450655Y585097D01*
X450483Y585065D01*
X450311Y585038D01*
X450138Y585015D01*
X449964Y584996D01*
X449790Y584981D01*
X449616Y584970D01*
X449442Y584964D01*
X449267Y584962D01*
X242062Y584962D02*
X242062Y601218D01*
X246578Y601218D01*
X246711Y601216D01*
X246843Y601210D01*
X246975Y601200D01*
X247107Y601187D01*
X247239Y601169D01*
X247369Y601148D01*
X247500Y601123D01*
X247629Y601094D01*
X247757Y601061D01*
X247885Y601025D01*
X248011Y600985D01*
X248136Y600941D01*
X248260Y600893D01*
X248382Y600842D01*
X248503Y600787D01*
X248622Y600729D01*
X248740Y600667D01*
X248855Y600602D01*
X248969Y600533D01*
X249080Y600462D01*
X249189Y600386D01*
X249296Y600308D01*
X249401Y600227D01*
X249503Y600142D01*
X249603Y600055D01*
X249700Y599965D01*
X249795Y599872D01*
X249886Y599776D01*
X249975Y599678D01*
X250061Y599577D01*
X250144Y599473D01*
X250224Y599367D01*
X250300Y599259D01*
X250374Y599149D01*
X250444Y599036D01*
X250511Y598922D01*
X250574Y598805D01*
X250634Y598687D01*
X250691Y598567D01*
X250744Y598445D01*
X250793Y598322D01*
X250839Y598198D01*
X250881Y598072D01*
X250919Y597945D01*
X250954Y597817D01*
X250985Y597688D01*
X251012Y597559D01*
X251035Y597428D01*
X251055Y597297D01*
X251070Y597165D01*
X251082Y597033D01*
X251090Y596901D01*
X251094Y596768D01*
X251094Y596636D01*
X251090Y596503D01*
X251082Y596371D01*
X251070Y596239D01*
X251055Y596107D01*
X251035Y595976D01*
X251012Y595845D01*
X250985Y595716D01*
X250954Y595587D01*
X250919Y595459D01*
X250881Y595332D01*
X250839Y595206D01*
X250793Y595082D01*
X250744Y594959D01*
X250691Y594837D01*
X250634Y594717D01*
X250574Y594599D01*
X250511Y594482D01*
X250444Y594368D01*
X250374Y594255D01*
X250300Y594145D01*
X250224Y594037D01*
X250144Y593931D01*
X250061Y593827D01*
X249975Y593726D01*
X249886Y593628D01*
X249795Y593532D01*
X249700Y593439D01*
X249603Y593349D01*
X249503Y593262D01*
X249401Y593177D01*
X249296Y593096D01*
X249189Y593018D01*
X249080Y592942D01*
X248969Y592871D01*
X248855Y592802D01*
X248740Y592737D01*
X248622Y592675D01*
X248503Y592617D01*
X248382Y592562D01*
X248260Y592511D01*
X248136Y592463D01*
X248011Y592419D01*
X247885Y592379D01*
X247757Y592343D01*
X247629Y592310D01*
X247500Y592281D01*
X247369Y592256D01*
X247239Y592235D01*
X247107Y592217D01*
X246975Y592204D01*
X246843Y592194D01*
X246711Y592188D01*
X246578Y592186D01*
X246578Y592187D02*
X242062Y592187D01*
X256961Y597606D02*
X261477Y601218D01*
X261477Y584962D01*
X265992Y584962D02*
X256961Y584962D01*
X272593Y593090D02*
X272597Y593410D01*
X272608Y593729D01*
X272627Y594049D01*
X272654Y594367D01*
X272688Y594685D01*
X272730Y595002D01*
X272780Y595318D01*
X272837Y595633D01*
X272901Y595946D01*
X272973Y596258D01*
X273052Y596568D01*
X273139Y596875D01*
X273233Y597181D01*
X273334Y597484D01*
X273443Y597785D01*
X273558Y598083D01*
X273681Y598379D01*
X273811Y598671D01*
X273948Y598960D01*
X273947Y598961D02*
X273986Y599069D01*
X274029Y599176D01*
X274075Y599281D01*
X274126Y599385D01*
X274179Y599487D01*
X274236Y599587D01*
X274297Y599685D01*
X274361Y599780D01*
X274428Y599874D01*
X274499Y599965D01*
X274572Y600054D01*
X274649Y600140D01*
X274728Y600223D01*
X274810Y600304D01*
X274895Y600382D01*
X274983Y600456D01*
X275073Y600528D01*
X275165Y600596D01*
X275260Y600662D01*
X275357Y600724D01*
X275456Y600782D01*
X275558Y600838D01*
X275660Y600889D01*
X275765Y600937D01*
X275871Y600982D01*
X275979Y601023D01*
X276088Y601060D01*
X276198Y601093D01*
X276310Y601122D01*
X276422Y601148D01*
X276535Y601170D01*
X276649Y601187D01*
X276763Y601201D01*
X276878Y601211D01*
X276993Y601217D01*
X277108Y601219D01*
X277108Y601218D02*
X277223Y601216D01*
X277338Y601210D01*
X277453Y601200D01*
X277567Y601186D01*
X277681Y601169D01*
X277794Y601147D01*
X277906Y601121D01*
X278018Y601092D01*
X278128Y601059D01*
X278237Y601022D01*
X278345Y600981D01*
X278451Y600936D01*
X278556Y600888D01*
X278658Y600837D01*
X278759Y600781D01*
X278859Y600723D01*
X278956Y600661D01*
X279050Y600596D01*
X279143Y600527D01*
X279233Y600455D01*
X279321Y600381D01*
X279406Y600303D01*
X279488Y600222D01*
X279567Y600139D01*
X279644Y600053D01*
X279717Y599964D01*
X279788Y599873D01*
X279855Y599779D01*
X279919Y599684D01*
X279980Y599586D01*
X280037Y599486D01*
X280090Y599384D01*
X280141Y599280D01*
X280187Y599175D01*
X280230Y599068D01*
X280269Y598960D01*
X280268Y598960D02*
X280405Y598671D01*
X280535Y598379D01*
X280658Y598083D01*
X280773Y597785D01*
X280882Y597484D01*
X280983Y597181D01*
X281077Y596875D01*
X281164Y596568D01*
X281243Y596258D01*
X281315Y595946D01*
X281379Y595633D01*
X281436Y595318D01*
X281486Y595002D01*
X281528Y594685D01*
X281562Y594367D01*
X281589Y594049D01*
X281608Y593729D01*
X281619Y593410D01*
X281623Y593090D01*
X272593Y593090D02*
X272597Y592770D01*
X272608Y592451D01*
X272627Y592131D01*
X272654Y591813D01*
X272688Y591495D01*
X272730Y591178D01*
X272780Y590862D01*
X272837Y590547D01*
X272901Y590234D01*
X272973Y589922D01*
X273052Y589612D01*
X273139Y589305D01*
X273233Y588999D01*
X273334Y588696D01*
X273443Y588395D01*
X273558Y588097D01*
X273681Y587801D01*
X273811Y587509D01*
X273948Y587220D01*
X273947Y587220D02*
X273986Y587112D01*
X274029Y587005D01*
X274075Y586900D01*
X274126Y586796D01*
X274179Y586694D01*
X274236Y586594D01*
X274297Y586496D01*
X274361Y586401D01*
X274428Y586307D01*
X274499Y586216D01*
X274572Y586127D01*
X274649Y586041D01*
X274728Y585958D01*
X274810Y585877D01*
X274895Y585799D01*
X274983Y585725D01*
X275073Y585653D01*
X275166Y585584D01*
X275260Y585519D01*
X275357Y585457D01*
X275457Y585399D01*
X275558Y585343D01*
X275660Y585292D01*
X275765Y585244D01*
X275871Y585199D01*
X275979Y585158D01*
X276088Y585121D01*
X276198Y585088D01*
X276310Y585059D01*
X276422Y585033D01*
X276535Y585011D01*
X276649Y584994D01*
X276763Y584980D01*
X276878Y584970D01*
X276993Y584964D01*
X277108Y584962D01*
X280268Y587220D02*
X280405Y587509D01*
X280535Y587801D01*
X280658Y588097D01*
X280773Y588395D01*
X280882Y588696D01*
X280983Y588999D01*
X281077Y589305D01*
X281164Y589612D01*
X281243Y589922D01*
X281315Y590234D01*
X281379Y590547D01*
X281436Y590862D01*
X281486Y591178D01*
X281528Y591495D01*
X281562Y591813D01*
X281589Y592131D01*
X281608Y592451D01*
X281619Y592770D01*
X281623Y593090D01*
X280269Y587220D02*
X280230Y587112D01*
X280187Y587005D01*
X280141Y586900D01*
X280090Y586796D01*
X280037Y586694D01*
X279980Y586594D01*
X279919Y586496D01*
X279855Y586401D01*
X279788Y586307D01*
X279717Y586216D01*
X279644Y586127D01*
X279567Y586041D01*
X279488Y585958D01*
X279406Y585877D01*
X279321Y585799D01*
X279233Y585725D01*
X279143Y585653D01*
X279050Y585584D01*
X278956Y585519D01*
X278859Y585457D01*
X278759Y585399D01*
X278658Y585343D01*
X278555Y585292D01*
X278451Y585244D01*
X278345Y585199D01*
X278237Y585158D01*
X278128Y585121D01*
X278018Y585088D01*
X277906Y585059D01*
X277794Y585033D01*
X277681Y585011D01*
X277567Y584994D01*
X277453Y584980D01*
X277338Y584970D01*
X277223Y584964D01*
X277108Y584962D01*
X273496Y588574D02*
X280720Y597606D01*
X87799Y603984D02*
X76962Y603984D01*
X82381Y609402D02*
X82381Y598565D01*
X76962Y718284D02*
X87799Y718284D01*
X82381Y712865D02*
X82381Y723702D01*
X292862Y705584D02*
X303699Y705584D01*
X298281Y700165D02*
X298281Y711002D01*
X470662Y705584D02*
X481499Y705584D01*
X476081Y700165D02*
X476081Y711002D01*
X648462Y705584D02*
X659299Y705584D01*
X653881Y700165D02*
X653881Y711002D01*
X826262Y705584D02*
X837099Y705584D01*
X831681Y700165D02*
X831681Y711002D01*
X826262Y438884D02*
X837099Y438884D01*
X831681Y433465D02*
X831681Y444302D01*
X659299Y438884D02*
X648462Y438884D01*
X653881Y444302D02*
X653881Y433465D01*
X481499Y438884D02*
X470662Y438884D01*
X476081Y444302D02*
X476081Y433465D01*
X303699Y438884D02*
X292862Y438884D01*
X298281Y444302D02*
X298281Y433465D01*
X125899Y438884D02*
X115062Y438884D01*
X120481Y444302D02*
X120481Y433465D01*
X115062Y210284D02*
X125899Y210284D01*
X120481Y204865D02*
X120481Y215702D01*
X292862Y210284D02*
X303699Y210284D01*
X298281Y204865D02*
X298281Y215702D01*
X470662Y210284D02*
X481499Y210284D01*
X476081Y204865D02*
X476081Y215702D01*
X648462Y210284D02*
X659299Y210284D01*
X653881Y204865D02*
X653881Y215702D01*
X826262Y210284D02*
X837099Y210284D01*
X831681Y204865D02*
X831681Y215702D01*
X773599Y210284D02*
X762762Y210284D01*
X595799Y210284D02*
X584962Y210284D01*
X417999Y210284D02*
X407162Y210284D01*
X240199Y210284D02*
X229362Y210284D01*
X62399Y210284D02*
X51562Y210284D01*
X762762Y438884D02*
X773599Y438884D01*
X595799Y438884D02*
X584962Y438884D01*
X417999Y438884D02*
X407162Y438884D01*
X240199Y438884D02*
X229362Y438884D01*
X62399Y438884D02*
X51562Y438884D01*
X229362Y705584D02*
X240199Y705584D01*
X407162Y705584D02*
X417999Y705584D01*
X584962Y705584D02*
X595799Y705584D01*
X762762Y705584D02*
X773599Y705584D01*
X87799Y540484D02*
X76962Y540484D01*
X76962Y654784D02*
X87799Y654784D01*
X394462Y789432D02*
X394462Y805688D01*
X398978Y805688D01*
X399109Y805686D01*
X399241Y805680D01*
X399372Y805671D01*
X399502Y805657D01*
X399633Y805640D01*
X399762Y805619D01*
X399891Y805595D01*
X400019Y805566D01*
X400147Y805534D01*
X400273Y805498D01*
X400398Y805459D01*
X400523Y805416D01*
X400645Y805369D01*
X400767Y805319D01*
X400887Y805265D01*
X401005Y805208D01*
X401121Y805147D01*
X401236Y805083D01*
X401349Y805016D01*
X401460Y804945D01*
X401568Y804871D01*
X401675Y804794D01*
X401779Y804714D01*
X401881Y804631D01*
X401980Y804546D01*
X402077Y804457D01*
X402171Y804365D01*
X402263Y804271D01*
X402352Y804174D01*
X402437Y804075D01*
X402520Y803973D01*
X402600Y803869D01*
X402677Y803762D01*
X402751Y803654D01*
X402822Y803543D01*
X402889Y803430D01*
X402953Y803315D01*
X403014Y803199D01*
X403071Y803081D01*
X403125Y802961D01*
X403175Y802839D01*
X403222Y802717D01*
X403265Y802592D01*
X403304Y802467D01*
X403340Y802341D01*
X403372Y802213D01*
X403401Y802085D01*
X403425Y801956D01*
X403446Y801827D01*
X403463Y801696D01*
X403477Y801566D01*
X403486Y801435D01*
X403492Y801303D01*
X403494Y801172D01*
X403493Y801172D02*
X403493Y793948D01*
X403494Y793948D02*
X403492Y793817D01*
X403486Y793685D01*
X403477Y793554D01*
X403463Y793424D01*
X403446Y793293D01*
X403425Y793164D01*
X403401Y793035D01*
X403372Y792907D01*
X403340Y792779D01*
X403304Y792653D01*
X403265Y792528D01*
X403222Y792403D01*
X403175Y792281D01*
X403125Y792159D01*
X403071Y792039D01*
X403014Y791921D01*
X402953Y791805D01*
X402889Y791690D01*
X402822Y791577D01*
X402751Y791466D01*
X402677Y791358D01*
X402600Y791251D01*
X402520Y791147D01*
X402437Y791045D01*
X402352Y790946D01*
X402263Y790849D01*
X402171Y790755D01*
X402077Y790663D01*
X401980Y790574D01*
X401881Y790489D01*
X401779Y790406D01*
X401675Y790326D01*
X401568Y790249D01*
X401460Y790175D01*
X401349Y790104D01*
X401236Y790037D01*
X401121Y789973D01*
X401005Y789912D01*
X400887Y789855D01*
X400767Y789801D01*
X400645Y789751D01*
X400523Y789704D01*
X400398Y789661D01*
X400273Y789622D01*
X400147Y789586D01*
X400019Y789554D01*
X399891Y789525D01*
X399762Y789501D01*
X399632Y789480D01*
X399502Y789463D01*
X399372Y789449D01*
X399241Y789440D01*
X399109Y789434D01*
X398978Y789432D01*
X394462Y789432D01*
X413185Y789432D02*
X417700Y789432D01*
X413185Y789432D02*
X413084Y789434D01*
X412983Y789440D01*
X412882Y789449D01*
X412781Y789462D01*
X412681Y789479D01*
X412582Y789500D01*
X412484Y789524D01*
X412387Y789552D01*
X412290Y789584D01*
X412195Y789619D01*
X412102Y789658D01*
X412010Y789700D01*
X411919Y789746D01*
X411831Y789795D01*
X411744Y789847D01*
X411659Y789903D01*
X411576Y789961D01*
X411496Y790023D01*
X411418Y790088D01*
X411342Y790155D01*
X411269Y790225D01*
X411199Y790298D01*
X411132Y790374D01*
X411067Y790452D01*
X411005Y790532D01*
X410947Y790615D01*
X410891Y790700D01*
X410839Y790787D01*
X410790Y790875D01*
X410744Y790966D01*
X410702Y791058D01*
X410663Y791151D01*
X410628Y791246D01*
X410596Y791343D01*
X410568Y791440D01*
X410544Y791538D01*
X410523Y791637D01*
X410506Y791737D01*
X410493Y791838D01*
X410484Y791939D01*
X410478Y792040D01*
X410476Y792141D01*
X410475Y792141D02*
X410475Y796657D01*
X410476Y796657D02*
X410478Y796776D01*
X410484Y796896D01*
X410494Y797015D01*
X410508Y797133D01*
X410525Y797252D01*
X410547Y797369D01*
X410572Y797486D01*
X410602Y797601D01*
X410635Y797716D01*
X410672Y797830D01*
X410712Y797942D01*
X410757Y798053D01*
X410805Y798162D01*
X410856Y798270D01*
X410911Y798376D01*
X410970Y798480D01*
X411032Y798582D01*
X411097Y798682D01*
X411166Y798780D01*
X411238Y798876D01*
X411313Y798969D01*
X411390Y799059D01*
X411471Y799147D01*
X411555Y799232D01*
X411642Y799314D01*
X411731Y799394D01*
X411823Y799470D01*
X411917Y799544D01*
X412014Y799614D01*
X412112Y799681D01*
X412213Y799745D01*
X412317Y799805D01*
X412422Y799862D01*
X412529Y799915D01*
X412637Y799965D01*
X412747Y800011D01*
X412859Y800053D01*
X412972Y800092D01*
X413086Y800127D01*
X413201Y800158D01*
X413318Y800186D01*
X413435Y800209D01*
X413552Y800229D01*
X413671Y800245D01*
X413790Y800257D01*
X413909Y800265D01*
X414028Y800269D01*
X414148Y800269D01*
X414267Y800265D01*
X414386Y800257D01*
X414505Y800245D01*
X414624Y800229D01*
X414741Y800209D01*
X414858Y800186D01*
X414975Y800158D01*
X415090Y800127D01*
X415204Y800092D01*
X415317Y800053D01*
X415429Y800011D01*
X415539Y799965D01*
X415647Y799915D01*
X415754Y799862D01*
X415859Y799805D01*
X415963Y799745D01*
X416064Y799681D01*
X416162Y799614D01*
X416259Y799544D01*
X416353Y799470D01*
X416445Y799394D01*
X416534Y799314D01*
X416621Y799232D01*
X416705Y799147D01*
X416786Y799059D01*
X416863Y798969D01*
X416938Y798876D01*
X417010Y798780D01*
X417079Y798682D01*
X417144Y798582D01*
X417206Y798480D01*
X417265Y798376D01*
X417320Y798270D01*
X417371Y798162D01*
X417419Y798053D01*
X417464Y797942D01*
X417504Y797830D01*
X417541Y797716D01*
X417574Y797601D01*
X417604Y797486D01*
X417629Y797369D01*
X417651Y797252D01*
X417668Y797133D01*
X417682Y797015D01*
X417692Y796896D01*
X417698Y796776D01*
X417700Y796657D01*
X417700Y794851D01*
X410475Y794851D01*
X425377Y795754D02*
X429893Y793948D01*
X425377Y795754D02*
X425289Y795791D01*
X425203Y795832D01*
X425118Y795876D01*
X425035Y795924D01*
X424955Y795975D01*
X424876Y796029D01*
X424800Y796087D01*
X424726Y796147D01*
X424654Y796211D01*
X424586Y796277D01*
X424520Y796347D01*
X424457Y796418D01*
X424396Y796493D01*
X424339Y796569D01*
X424286Y796648D01*
X424235Y796729D01*
X424188Y796812D01*
X424144Y796897D01*
X424104Y796984D01*
X424067Y797072D01*
X424034Y797162D01*
X424004Y797253D01*
X423979Y797345D01*
X423957Y797438D01*
X423939Y797532D01*
X423924Y797626D01*
X423914Y797721D01*
X423908Y797817D01*
X423905Y797912D01*
X423906Y798008D01*
X423912Y798103D01*
X423921Y798199D01*
X423934Y798293D01*
X423950Y798387D01*
X423971Y798481D01*
X423996Y798573D01*
X424024Y798664D01*
X424056Y798754D01*
X424091Y798843D01*
X424130Y798930D01*
X424173Y799016D01*
X424219Y799100D01*
X424269Y799181D01*
X424321Y799261D01*
X424377Y799339D01*
X424437Y799414D01*
X424499Y799486D01*
X424564Y799556D01*
X424632Y799624D01*
X424702Y799688D01*
X424775Y799750D01*
X424851Y799808D01*
X424929Y799864D01*
X425009Y799916D01*
X425091Y799965D01*
X425175Y800010D01*
X425261Y800052D01*
X425348Y800091D01*
X425437Y800126D01*
X425528Y800157D01*
X425619Y800184D01*
X425712Y800208D01*
X425805Y800228D01*
X425899Y800244D01*
X425994Y800256D01*
X426089Y800265D01*
X426185Y800269D01*
X426280Y800270D01*
X426527Y800263D01*
X426773Y800251D01*
X427019Y800233D01*
X427265Y800208D01*
X427509Y800178D01*
X427753Y800142D01*
X427996Y800101D01*
X428238Y800053D01*
X428479Y799999D01*
X428718Y799940D01*
X428956Y799875D01*
X429192Y799804D01*
X429427Y799728D01*
X429660Y799646D01*
X429890Y799558D01*
X430118Y799465D01*
X430345Y799367D01*
X429893Y793947D02*
X429981Y793910D01*
X430067Y793869D01*
X430152Y793825D01*
X430235Y793777D01*
X430315Y793726D01*
X430394Y793672D01*
X430470Y793614D01*
X430544Y793554D01*
X430616Y793490D01*
X430684Y793424D01*
X430750Y793354D01*
X430813Y793283D01*
X430874Y793208D01*
X430931Y793132D01*
X430984Y793053D01*
X431035Y792972D01*
X431082Y792889D01*
X431126Y792804D01*
X431166Y792717D01*
X431203Y792629D01*
X431236Y792539D01*
X431266Y792448D01*
X431291Y792356D01*
X431313Y792263D01*
X431331Y792169D01*
X431346Y792075D01*
X431356Y791980D01*
X431362Y791884D01*
X431365Y791789D01*
X431364Y791693D01*
X431358Y791598D01*
X431349Y791502D01*
X431336Y791408D01*
X431320Y791314D01*
X431299Y791220D01*
X431274Y791128D01*
X431246Y791037D01*
X431214Y790947D01*
X431179Y790858D01*
X431140Y790771D01*
X431097Y790685D01*
X431051Y790601D01*
X431001Y790520D01*
X430949Y790440D01*
X430893Y790362D01*
X430833Y790287D01*
X430771Y790215D01*
X430706Y790145D01*
X430638Y790077D01*
X430568Y790013D01*
X430495Y789951D01*
X430419Y789893D01*
X430341Y789837D01*
X430261Y789785D01*
X430179Y789736D01*
X430095Y789691D01*
X430009Y789649D01*
X429922Y789610D01*
X429833Y789575D01*
X429742Y789544D01*
X429651Y789517D01*
X429558Y789493D01*
X429465Y789473D01*
X429371Y789457D01*
X429276Y789445D01*
X429181Y789436D01*
X429085Y789432D01*
X428990Y789431D01*
X428989Y789432D02*
X428627Y789441D01*
X428265Y789459D01*
X427904Y789486D01*
X427544Y789521D01*
X427184Y789564D01*
X426825Y789616D01*
X426468Y789677D01*
X426113Y789746D01*
X425759Y789823D01*
X425407Y789909D01*
X425057Y790003D01*
X424709Y790106D01*
X424364Y790216D01*
X424022Y790335D01*
X437535Y789432D02*
X437535Y800269D01*
X437083Y804785D02*
X437083Y805688D01*
X437986Y805688D01*
X437986Y804785D01*
X437083Y804785D01*
X446458Y789432D02*
X450974Y789432D01*
X446458Y789432D02*
X446357Y789434D01*
X446256Y789440D01*
X446155Y789449D01*
X446054Y789462D01*
X445954Y789479D01*
X445855Y789500D01*
X445757Y789524D01*
X445660Y789552D01*
X445563Y789584D01*
X445468Y789619D01*
X445375Y789658D01*
X445283Y789700D01*
X445192Y789746D01*
X445104Y789795D01*
X445017Y789847D01*
X444932Y789903D01*
X444849Y789961D01*
X444769Y790023D01*
X444691Y790088D01*
X444615Y790155D01*
X444542Y790225D01*
X444472Y790298D01*
X444405Y790374D01*
X444340Y790452D01*
X444278Y790532D01*
X444220Y790615D01*
X444164Y790700D01*
X444112Y790787D01*
X444063Y790875D01*
X444017Y790966D01*
X443975Y791058D01*
X443936Y791151D01*
X443901Y791246D01*
X443869Y791343D01*
X443841Y791440D01*
X443817Y791538D01*
X443796Y791637D01*
X443779Y791737D01*
X443766Y791838D01*
X443757Y791939D01*
X443751Y792040D01*
X443749Y792141D01*
X443749Y797560D01*
X443751Y797661D01*
X443757Y797762D01*
X443766Y797863D01*
X443779Y797964D01*
X443796Y798064D01*
X443817Y798163D01*
X443841Y798261D01*
X443869Y798358D01*
X443901Y798455D01*
X443936Y798550D01*
X443975Y798643D01*
X444017Y798735D01*
X444063Y798826D01*
X444112Y798915D01*
X444164Y799001D01*
X444220Y799086D01*
X444278Y799169D01*
X444340Y799249D01*
X444405Y799327D01*
X444472Y799403D01*
X444542Y799476D01*
X444615Y799546D01*
X444691Y799613D01*
X444769Y799678D01*
X444849Y799740D01*
X444932Y799798D01*
X445017Y799854D01*
X445104Y799906D01*
X445192Y799955D01*
X445283Y800001D01*
X445375Y800043D01*
X445468Y800082D01*
X445563Y800117D01*
X445660Y800149D01*
X445757Y800177D01*
X445855Y800201D01*
X445954Y800222D01*
X446054Y800239D01*
X446155Y800252D01*
X446256Y800261D01*
X446357Y800267D01*
X446458Y800269D01*
X450974Y800269D01*
X450974Y786723D01*
X450973Y786723D02*
X450971Y786619D01*
X450965Y786516D01*
X450955Y786412D01*
X450941Y786309D01*
X450923Y786207D01*
X450902Y786106D01*
X450876Y786005D01*
X450847Y785906D01*
X450814Y785807D01*
X450777Y785710D01*
X450736Y785615D01*
X450692Y785521D01*
X450644Y785429D01*
X450593Y785339D01*
X450538Y785250D01*
X450480Y785164D01*
X450418Y785081D01*
X450354Y784999D01*
X450286Y784921D01*
X450216Y784845D01*
X450143Y784771D01*
X450066Y784701D01*
X449988Y784633D01*
X449906Y784569D01*
X449823Y784507D01*
X449737Y784449D01*
X449648Y784394D01*
X449558Y784343D01*
X449466Y784295D01*
X449372Y784251D01*
X449277Y784210D01*
X449180Y784173D01*
X449081Y784140D01*
X448982Y784111D01*
X448881Y784085D01*
X448780Y784064D01*
X448678Y784046D01*
X448575Y784032D01*
X448471Y784022D01*
X448368Y784016D01*
X448264Y784014D01*
X448264Y784013D02*
X444652Y784013D01*
X458411Y789432D02*
X458411Y800269D01*
X462927Y800269D01*
X463031Y800267D01*
X463134Y800261D01*
X463238Y800251D01*
X463341Y800237D01*
X463443Y800219D01*
X463544Y800198D01*
X463645Y800172D01*
X463744Y800143D01*
X463843Y800110D01*
X463940Y800073D01*
X464035Y800032D01*
X464129Y799988D01*
X464221Y799940D01*
X464311Y799889D01*
X464400Y799834D01*
X464486Y799776D01*
X464569Y799714D01*
X464651Y799650D01*
X464729Y799582D01*
X464805Y799512D01*
X464879Y799439D01*
X464949Y799362D01*
X465017Y799284D01*
X465081Y799202D01*
X465143Y799119D01*
X465201Y799033D01*
X465256Y798944D01*
X465307Y798854D01*
X465355Y798762D01*
X465399Y798668D01*
X465440Y798573D01*
X465477Y798476D01*
X465510Y798377D01*
X465539Y798278D01*
X465565Y798177D01*
X465586Y798076D01*
X465604Y797974D01*
X465618Y797871D01*
X465628Y797767D01*
X465634Y797664D01*
X465636Y797560D01*
X465636Y789432D01*
X475188Y789432D02*
X479704Y789432D01*
X475188Y789432D02*
X475087Y789434D01*
X474986Y789440D01*
X474885Y789449D01*
X474784Y789462D01*
X474684Y789479D01*
X474585Y789500D01*
X474487Y789524D01*
X474390Y789552D01*
X474293Y789584D01*
X474198Y789619D01*
X474105Y789658D01*
X474013Y789700D01*
X473922Y789746D01*
X473834Y789795D01*
X473747Y789847D01*
X473662Y789903D01*
X473579Y789961D01*
X473499Y790023D01*
X473421Y790088D01*
X473345Y790155D01*
X473272Y790225D01*
X473202Y790298D01*
X473135Y790374D01*
X473070Y790452D01*
X473008Y790532D01*
X472950Y790615D01*
X472894Y790700D01*
X472842Y790787D01*
X472793Y790875D01*
X472747Y790966D01*
X472705Y791058D01*
X472666Y791151D01*
X472631Y791246D01*
X472599Y791343D01*
X472571Y791440D01*
X472547Y791538D01*
X472526Y791637D01*
X472509Y791737D01*
X472496Y791838D01*
X472487Y791939D01*
X472481Y792040D01*
X472479Y792141D01*
X472479Y796657D01*
X472480Y796657D02*
X472482Y796776D01*
X472488Y796896D01*
X472498Y797015D01*
X472512Y797133D01*
X472529Y797252D01*
X472551Y797369D01*
X472576Y797486D01*
X472606Y797601D01*
X472639Y797716D01*
X472676Y797830D01*
X472716Y797942D01*
X472761Y798053D01*
X472809Y798162D01*
X472860Y798270D01*
X472915Y798376D01*
X472974Y798480D01*
X473036Y798582D01*
X473101Y798682D01*
X473170Y798780D01*
X473242Y798876D01*
X473317Y798969D01*
X473394Y799059D01*
X473475Y799147D01*
X473559Y799232D01*
X473646Y799314D01*
X473735Y799394D01*
X473827Y799470D01*
X473921Y799544D01*
X474018Y799614D01*
X474116Y799681D01*
X474217Y799745D01*
X474321Y799805D01*
X474426Y799862D01*
X474533Y799915D01*
X474641Y799965D01*
X474751Y800011D01*
X474863Y800053D01*
X474976Y800092D01*
X475090Y800127D01*
X475205Y800158D01*
X475322Y800186D01*
X475439Y800209D01*
X475556Y800229D01*
X475675Y800245D01*
X475794Y800257D01*
X475913Y800265D01*
X476032Y800269D01*
X476152Y800269D01*
X476271Y800265D01*
X476390Y800257D01*
X476509Y800245D01*
X476628Y800229D01*
X476745Y800209D01*
X476862Y800186D01*
X476979Y800158D01*
X477094Y800127D01*
X477208Y800092D01*
X477321Y800053D01*
X477433Y800011D01*
X477543Y799965D01*
X477651Y799915D01*
X477758Y799862D01*
X477863Y799805D01*
X477967Y799745D01*
X478068Y799681D01*
X478166Y799614D01*
X478263Y799544D01*
X478357Y799470D01*
X478449Y799394D01*
X478538Y799314D01*
X478625Y799232D01*
X478709Y799147D01*
X478790Y799059D01*
X478867Y798969D01*
X478942Y798876D01*
X479014Y798780D01*
X479083Y798682D01*
X479148Y798582D01*
X479210Y798480D01*
X479269Y798376D01*
X479324Y798270D01*
X479375Y798162D01*
X479423Y798053D01*
X479468Y797942D01*
X479508Y797830D01*
X479545Y797716D01*
X479578Y797601D01*
X479608Y797486D01*
X479633Y797369D01*
X479655Y797252D01*
X479672Y797133D01*
X479686Y797015D01*
X479696Y796896D01*
X479702Y796776D01*
X479704Y796657D01*
X479704Y794851D01*
X472479Y794851D01*
X493178Y789432D02*
X493178Y805688D01*
X493178Y789432D02*
X488662Y789432D01*
X488561Y789434D01*
X488460Y789440D01*
X488359Y789449D01*
X488258Y789462D01*
X488158Y789479D01*
X488059Y789500D01*
X487961Y789524D01*
X487864Y789552D01*
X487767Y789584D01*
X487672Y789619D01*
X487579Y789658D01*
X487487Y789700D01*
X487396Y789746D01*
X487308Y789795D01*
X487221Y789847D01*
X487136Y789903D01*
X487053Y789961D01*
X486973Y790023D01*
X486895Y790088D01*
X486819Y790155D01*
X486746Y790225D01*
X486676Y790298D01*
X486609Y790374D01*
X486544Y790452D01*
X486482Y790532D01*
X486424Y790615D01*
X486368Y790700D01*
X486316Y790787D01*
X486267Y790875D01*
X486221Y790966D01*
X486179Y791058D01*
X486140Y791151D01*
X486105Y791246D01*
X486073Y791343D01*
X486045Y791440D01*
X486021Y791538D01*
X486000Y791637D01*
X485983Y791737D01*
X485970Y791838D01*
X485961Y791939D01*
X485955Y792040D01*
X485953Y792141D01*
X485953Y797560D01*
X485955Y797661D01*
X485961Y797762D01*
X485970Y797863D01*
X485983Y797964D01*
X486000Y798064D01*
X486021Y798163D01*
X486045Y798261D01*
X486073Y798358D01*
X486105Y798455D01*
X486140Y798550D01*
X486179Y798643D01*
X486221Y798735D01*
X486267Y798826D01*
X486316Y798915D01*
X486368Y799001D01*
X486424Y799086D01*
X486482Y799169D01*
X486544Y799249D01*
X486609Y799327D01*
X486676Y799403D01*
X486746Y799476D01*
X486819Y799546D01*
X486895Y799613D01*
X486973Y799678D01*
X487053Y799740D01*
X487136Y799798D01*
X487221Y799854D01*
X487308Y799906D01*
X487396Y799955D01*
X487487Y800001D01*
X487579Y800043D01*
X487672Y800082D01*
X487767Y800117D01*
X487864Y800149D01*
X487961Y800177D01*
X488059Y800201D01*
X488158Y800222D01*
X488258Y800239D01*
X488359Y800252D01*
X488460Y800261D01*
X488561Y800267D01*
X488662Y800269D01*
X493178Y800269D01*
X509025Y805688D02*
X509025Y789432D01*
X513541Y789432D01*
X513645Y789434D01*
X513748Y789440D01*
X513852Y789450D01*
X513955Y789464D01*
X514057Y789482D01*
X514158Y789503D01*
X514259Y789529D01*
X514358Y789558D01*
X514457Y789591D01*
X514554Y789628D01*
X514649Y789669D01*
X514743Y789713D01*
X514835Y789761D01*
X514925Y789812D01*
X515014Y789867D01*
X515100Y789925D01*
X515183Y789987D01*
X515265Y790051D01*
X515343Y790119D01*
X515419Y790189D01*
X515493Y790262D01*
X515563Y790339D01*
X515631Y790417D01*
X515695Y790499D01*
X515757Y790582D01*
X515815Y790668D01*
X515870Y790757D01*
X515921Y790847D01*
X515969Y790939D01*
X516013Y791033D01*
X516054Y791128D01*
X516091Y791225D01*
X516124Y791324D01*
X516153Y791423D01*
X516179Y791524D01*
X516200Y791625D01*
X516218Y791727D01*
X516232Y791830D01*
X516242Y791934D01*
X516248Y792037D01*
X516250Y792141D01*
X516250Y797560D01*
X516248Y797661D01*
X516242Y797762D01*
X516233Y797863D01*
X516220Y797964D01*
X516203Y798064D01*
X516182Y798163D01*
X516158Y798261D01*
X516130Y798358D01*
X516098Y798455D01*
X516063Y798550D01*
X516024Y798643D01*
X515982Y798735D01*
X515936Y798826D01*
X515887Y798915D01*
X515835Y799001D01*
X515779Y799086D01*
X515721Y799169D01*
X515659Y799249D01*
X515594Y799327D01*
X515527Y799403D01*
X515457Y799476D01*
X515384Y799546D01*
X515308Y799613D01*
X515230Y799678D01*
X515150Y799740D01*
X515067Y799798D01*
X514982Y799854D01*
X514896Y799906D01*
X514807Y799955D01*
X514716Y800001D01*
X514624Y800043D01*
X514531Y800082D01*
X514436Y800117D01*
X514339Y800149D01*
X514242Y800177D01*
X514144Y800201D01*
X514045Y800222D01*
X513945Y800239D01*
X513844Y800252D01*
X513743Y800261D01*
X513642Y800267D01*
X513541Y800269D01*
X509025Y800269D01*
X521978Y784013D02*
X523784Y784013D01*
X529203Y800269D01*
X521978Y800269D02*
X525590Y789432D01*
X544212Y789432D02*
X544212Y805688D01*
X548727Y805688D01*
X548860Y805686D01*
X548992Y805680D01*
X549124Y805670D01*
X549256Y805657D01*
X549388Y805639D01*
X549518Y805618D01*
X549649Y805593D01*
X549778Y805564D01*
X549906Y805531D01*
X550034Y805495D01*
X550160Y805455D01*
X550285Y805411D01*
X550409Y805363D01*
X550531Y805312D01*
X550652Y805257D01*
X550771Y805199D01*
X550889Y805137D01*
X551004Y805072D01*
X551118Y805003D01*
X551229Y804932D01*
X551338Y804856D01*
X551445Y804778D01*
X551550Y804697D01*
X551652Y804612D01*
X551752Y804525D01*
X551849Y804435D01*
X551944Y804342D01*
X552035Y804246D01*
X552124Y804148D01*
X552210Y804047D01*
X552293Y803943D01*
X552373Y803837D01*
X552449Y803729D01*
X552523Y803619D01*
X552593Y803506D01*
X552660Y803392D01*
X552723Y803275D01*
X552783Y803157D01*
X552840Y803037D01*
X552893Y802915D01*
X552942Y802792D01*
X552988Y802668D01*
X553030Y802542D01*
X553068Y802415D01*
X553103Y802287D01*
X553134Y802158D01*
X553161Y802029D01*
X553184Y801898D01*
X553204Y801767D01*
X553219Y801635D01*
X553231Y801503D01*
X553239Y801371D01*
X553243Y801238D01*
X553243Y801106D01*
X553239Y800973D01*
X553231Y800841D01*
X553219Y800709D01*
X553204Y800577D01*
X553184Y800446D01*
X553161Y800315D01*
X553134Y800186D01*
X553103Y800057D01*
X553068Y799929D01*
X553030Y799802D01*
X552988Y799676D01*
X552942Y799552D01*
X552893Y799429D01*
X552840Y799307D01*
X552783Y799187D01*
X552723Y799069D01*
X552660Y798952D01*
X552593Y798838D01*
X552523Y798725D01*
X552449Y798615D01*
X552373Y798507D01*
X552293Y798401D01*
X552210Y798297D01*
X552124Y798196D01*
X552035Y798098D01*
X551944Y798002D01*
X551849Y797909D01*
X551752Y797819D01*
X551652Y797732D01*
X551550Y797647D01*
X551445Y797566D01*
X551338Y797488D01*
X551229Y797412D01*
X551118Y797341D01*
X551004Y797272D01*
X550889Y797207D01*
X550771Y797145D01*
X550652Y797087D01*
X550531Y797032D01*
X550409Y796981D01*
X550285Y796933D01*
X550160Y796889D01*
X550034Y796849D01*
X549906Y796813D01*
X549778Y796780D01*
X549649Y796751D01*
X549518Y796726D01*
X549388Y796705D01*
X549256Y796687D01*
X549124Y796674D01*
X548992Y796664D01*
X548860Y796658D01*
X548727Y796656D01*
X548727Y796657D02*
X544212Y796657D01*
X559493Y789432D02*
X559493Y805688D01*
X559493Y800269D02*
X564008Y800269D01*
X564112Y800267D01*
X564215Y800261D01*
X564319Y800251D01*
X564422Y800237D01*
X564524Y800219D01*
X564625Y800198D01*
X564726Y800172D01*
X564825Y800143D01*
X564924Y800110D01*
X565021Y800073D01*
X565116Y800032D01*
X565210Y799988D01*
X565302Y799940D01*
X565392Y799889D01*
X565481Y799834D01*
X565567Y799776D01*
X565650Y799714D01*
X565732Y799650D01*
X565810Y799582D01*
X565886Y799512D01*
X565960Y799439D01*
X566030Y799362D01*
X566098Y799284D01*
X566162Y799202D01*
X566224Y799119D01*
X566282Y799033D01*
X566337Y798944D01*
X566388Y798854D01*
X566436Y798762D01*
X566480Y798668D01*
X566521Y798573D01*
X566558Y798476D01*
X566591Y798377D01*
X566620Y798278D01*
X566646Y798177D01*
X566667Y798076D01*
X566685Y797974D01*
X566699Y797871D01*
X566709Y797767D01*
X566715Y797664D01*
X566717Y797560D01*
X566718Y797560D02*
X566718Y789432D01*
X573526Y789432D02*
X573526Y800269D01*
X573075Y804785D02*
X573075Y805688D01*
X573978Y805688D01*
X573978Y804785D01*
X573075Y804785D01*
X580050Y805688D02*
X580050Y792141D01*
X580051Y792141D02*
X580053Y792040D01*
X580059Y791939D01*
X580068Y791838D01*
X580081Y791737D01*
X580098Y791637D01*
X580119Y791538D01*
X580143Y791440D01*
X580171Y791343D01*
X580203Y791246D01*
X580238Y791151D01*
X580277Y791058D01*
X580319Y790966D01*
X580365Y790875D01*
X580414Y790787D01*
X580466Y790700D01*
X580522Y790615D01*
X580580Y790532D01*
X580642Y790452D01*
X580707Y790374D01*
X580774Y790298D01*
X580844Y790225D01*
X580917Y790155D01*
X580993Y790088D01*
X581071Y790023D01*
X581151Y789961D01*
X581234Y789903D01*
X581319Y789847D01*
X581406Y789795D01*
X581494Y789746D01*
X581585Y789700D01*
X581677Y789658D01*
X581770Y789619D01*
X581865Y789584D01*
X581962Y789552D01*
X582059Y789524D01*
X582157Y789500D01*
X582256Y789479D01*
X582356Y789462D01*
X582457Y789449D01*
X582558Y789440D01*
X582659Y789434D01*
X582760Y789432D01*
X588115Y789432D02*
X588115Y800269D01*
X587664Y804785D02*
X587664Y805688D01*
X588567Y805688D01*
X588567Y804785D01*
X587664Y804785D01*
X594997Y800269D02*
X594997Y784013D01*
X594997Y800269D02*
X599512Y800269D01*
X599616Y800267D01*
X599719Y800261D01*
X599823Y800251D01*
X599926Y800237D01*
X600028Y800219D01*
X600129Y800198D01*
X600230Y800172D01*
X600329Y800143D01*
X600428Y800110D01*
X600525Y800073D01*
X600620Y800032D01*
X600714Y799988D01*
X600806Y799940D01*
X600896Y799889D01*
X600985Y799834D01*
X601071Y799776D01*
X601154Y799714D01*
X601236Y799650D01*
X601314Y799582D01*
X601390Y799512D01*
X601464Y799439D01*
X601534Y799362D01*
X601602Y799284D01*
X601666Y799202D01*
X601728Y799119D01*
X601786Y799033D01*
X601841Y798944D01*
X601892Y798854D01*
X601940Y798762D01*
X601984Y798668D01*
X602025Y798573D01*
X602062Y798476D01*
X602095Y798377D01*
X602124Y798278D01*
X602150Y798177D01*
X602171Y798076D01*
X602189Y797974D01*
X602203Y797871D01*
X602213Y797767D01*
X602219Y797664D01*
X602221Y797560D01*
X602222Y797560D02*
X602222Y792141D01*
X602221Y792141D02*
X602219Y792040D01*
X602213Y791939D01*
X602204Y791838D01*
X602191Y791737D01*
X602174Y791637D01*
X602153Y791538D01*
X602129Y791440D01*
X602101Y791343D01*
X602069Y791246D01*
X602034Y791151D01*
X601995Y791058D01*
X601953Y790966D01*
X601907Y790875D01*
X601858Y790787D01*
X601806Y790700D01*
X601750Y790615D01*
X601692Y790532D01*
X601630Y790452D01*
X601565Y790374D01*
X601498Y790298D01*
X601428Y790225D01*
X601355Y790155D01*
X601279Y790088D01*
X601201Y790023D01*
X601121Y789961D01*
X601038Y789903D01*
X600953Y789847D01*
X600867Y789795D01*
X600778Y789746D01*
X600687Y789700D01*
X600595Y789658D01*
X600502Y789619D01*
X600407Y789584D01*
X600310Y789552D01*
X600213Y789524D01*
X600115Y789500D01*
X600016Y789479D01*
X599916Y789462D01*
X599815Y789449D01*
X599714Y789440D01*
X599613Y789434D01*
X599512Y789432D01*
X594997Y789432D01*
X617467Y789432D02*
X617467Y805688D01*
X621983Y805688D01*
X622114Y805686D01*
X622246Y805680D01*
X622377Y805671D01*
X622507Y805657D01*
X622638Y805640D01*
X622767Y805619D01*
X622896Y805595D01*
X623024Y805566D01*
X623152Y805534D01*
X623278Y805498D01*
X623403Y805459D01*
X623528Y805416D01*
X623650Y805369D01*
X623772Y805319D01*
X623892Y805265D01*
X624010Y805208D01*
X624126Y805147D01*
X624241Y805083D01*
X624354Y805016D01*
X624465Y804945D01*
X624573Y804871D01*
X624680Y804794D01*
X624784Y804714D01*
X624886Y804631D01*
X624985Y804546D01*
X625082Y804457D01*
X625176Y804365D01*
X625268Y804271D01*
X625357Y804174D01*
X625442Y804075D01*
X625525Y803973D01*
X625605Y803869D01*
X625682Y803762D01*
X625756Y803654D01*
X625827Y803543D01*
X625894Y803430D01*
X625958Y803315D01*
X626019Y803199D01*
X626076Y803081D01*
X626130Y802961D01*
X626180Y802839D01*
X626227Y802717D01*
X626270Y802592D01*
X626309Y802467D01*
X626345Y802341D01*
X626377Y802213D01*
X626406Y802085D01*
X626430Y801956D01*
X626451Y801827D01*
X626468Y801696D01*
X626482Y801566D01*
X626491Y801435D01*
X626497Y801303D01*
X626499Y801172D01*
X626498Y801172D02*
X626498Y793948D01*
X626499Y793948D02*
X626497Y793817D01*
X626491Y793685D01*
X626482Y793554D01*
X626468Y793424D01*
X626451Y793293D01*
X626430Y793164D01*
X626406Y793035D01*
X626377Y792907D01*
X626345Y792779D01*
X626309Y792653D01*
X626270Y792528D01*
X626227Y792403D01*
X626180Y792281D01*
X626130Y792159D01*
X626076Y792039D01*
X626019Y791921D01*
X625958Y791805D01*
X625894Y791690D01*
X625827Y791577D01*
X625756Y791466D01*
X625682Y791358D01*
X625605Y791251D01*
X625525Y791147D01*
X625442Y791045D01*
X625357Y790946D01*
X625268Y790849D01*
X625176Y790755D01*
X625082Y790663D01*
X624985Y790574D01*
X624886Y790489D01*
X624784Y790406D01*
X624680Y790326D01*
X624573Y790249D01*
X624465Y790175D01*
X624354Y790104D01*
X624241Y790037D01*
X624126Y789973D01*
X624010Y789912D01*
X623892Y789855D01*
X623772Y789801D01*
X623650Y789751D01*
X623528Y789704D01*
X623403Y789661D01*
X623278Y789622D01*
X623152Y789586D01*
X623024Y789554D01*
X622896Y789525D01*
X622767Y789501D01*
X622637Y789480D01*
X622507Y789463D01*
X622377Y789449D01*
X622246Y789440D01*
X622114Y789434D01*
X621983Y789432D01*
X617467Y789432D01*
X636190Y789432D02*
X640705Y789432D01*
X636190Y789432D02*
X636089Y789434D01*
X635988Y789440D01*
X635887Y789449D01*
X635786Y789462D01*
X635686Y789479D01*
X635587Y789500D01*
X635489Y789524D01*
X635392Y789552D01*
X635295Y789584D01*
X635200Y789619D01*
X635107Y789658D01*
X635015Y789700D01*
X634924Y789746D01*
X634836Y789795D01*
X634749Y789847D01*
X634664Y789903D01*
X634581Y789961D01*
X634501Y790023D01*
X634423Y790088D01*
X634347Y790155D01*
X634274Y790225D01*
X634204Y790298D01*
X634137Y790374D01*
X634072Y790452D01*
X634010Y790532D01*
X633952Y790615D01*
X633896Y790700D01*
X633844Y790787D01*
X633795Y790875D01*
X633749Y790966D01*
X633707Y791058D01*
X633668Y791151D01*
X633633Y791246D01*
X633601Y791343D01*
X633573Y791440D01*
X633549Y791538D01*
X633528Y791637D01*
X633511Y791737D01*
X633498Y791838D01*
X633489Y791939D01*
X633483Y792040D01*
X633481Y792141D01*
X633481Y796657D01*
X633483Y796776D01*
X633489Y796896D01*
X633499Y797015D01*
X633513Y797133D01*
X633530Y797252D01*
X633552Y797369D01*
X633577Y797486D01*
X633607Y797601D01*
X633640Y797716D01*
X633677Y797830D01*
X633717Y797942D01*
X633762Y798053D01*
X633810Y798162D01*
X633861Y798270D01*
X633916Y798376D01*
X633975Y798480D01*
X634037Y798582D01*
X634102Y798682D01*
X634171Y798780D01*
X634243Y798876D01*
X634318Y798969D01*
X634395Y799059D01*
X634476Y799147D01*
X634560Y799232D01*
X634647Y799314D01*
X634736Y799394D01*
X634828Y799470D01*
X634922Y799544D01*
X635019Y799614D01*
X635117Y799681D01*
X635218Y799745D01*
X635322Y799805D01*
X635427Y799862D01*
X635534Y799915D01*
X635642Y799965D01*
X635752Y800011D01*
X635864Y800053D01*
X635977Y800092D01*
X636091Y800127D01*
X636206Y800158D01*
X636323Y800186D01*
X636440Y800209D01*
X636557Y800229D01*
X636676Y800245D01*
X636795Y800257D01*
X636914Y800265D01*
X637033Y800269D01*
X637153Y800269D01*
X637272Y800265D01*
X637391Y800257D01*
X637510Y800245D01*
X637629Y800229D01*
X637746Y800209D01*
X637863Y800186D01*
X637980Y800158D01*
X638095Y800127D01*
X638209Y800092D01*
X638322Y800053D01*
X638434Y800011D01*
X638544Y799965D01*
X638652Y799915D01*
X638759Y799862D01*
X638864Y799805D01*
X638968Y799745D01*
X639069Y799681D01*
X639167Y799614D01*
X639264Y799544D01*
X639358Y799470D01*
X639450Y799394D01*
X639539Y799314D01*
X639626Y799232D01*
X639710Y799147D01*
X639791Y799059D01*
X639868Y798969D01*
X639943Y798876D01*
X640015Y798780D01*
X640084Y798682D01*
X640149Y798582D01*
X640211Y798480D01*
X640270Y798376D01*
X640325Y798270D01*
X640376Y798162D01*
X640424Y798053D01*
X640469Y797942D01*
X640509Y797830D01*
X640546Y797716D01*
X640579Y797601D01*
X640609Y797486D01*
X640634Y797369D01*
X640656Y797252D01*
X640673Y797133D01*
X640687Y797015D01*
X640697Y796896D01*
X640703Y796776D01*
X640705Y796657D01*
X640705Y794851D01*
X633481Y794851D01*
X645730Y800269D02*
X651149Y800269D01*
X647537Y805688D02*
X647537Y792141D01*
X647539Y792040D01*
X647545Y791939D01*
X647554Y791838D01*
X647567Y791737D01*
X647584Y791637D01*
X647605Y791538D01*
X647629Y791440D01*
X647657Y791343D01*
X647689Y791246D01*
X647724Y791151D01*
X647763Y791058D01*
X647805Y790966D01*
X647851Y790875D01*
X647900Y790787D01*
X647952Y790700D01*
X648008Y790615D01*
X648066Y790532D01*
X648128Y790452D01*
X648193Y790374D01*
X648260Y790298D01*
X648330Y790225D01*
X648403Y790155D01*
X648479Y790088D01*
X648557Y790023D01*
X648637Y789961D01*
X648720Y789903D01*
X648805Y789847D01*
X648892Y789795D01*
X648980Y789746D01*
X649071Y789700D01*
X649163Y789658D01*
X649256Y789619D01*
X649351Y789584D01*
X649448Y789552D01*
X649545Y789524D01*
X649643Y789500D01*
X649742Y789479D01*
X649842Y789462D01*
X649943Y789449D01*
X650044Y789440D01*
X650145Y789434D01*
X650246Y789432D01*
X651149Y789432D01*
X655630Y800269D02*
X661049Y800269D01*
X657436Y805688D02*
X657436Y792141D01*
X657437Y792141D02*
X657439Y792040D01*
X657445Y791939D01*
X657454Y791838D01*
X657467Y791737D01*
X657484Y791637D01*
X657505Y791538D01*
X657529Y791440D01*
X657557Y791343D01*
X657589Y791246D01*
X657624Y791151D01*
X657663Y791058D01*
X657705Y790966D01*
X657751Y790875D01*
X657800Y790787D01*
X657852Y790700D01*
X657908Y790615D01*
X657966Y790532D01*
X658028Y790452D01*
X658093Y790374D01*
X658160Y790298D01*
X658230Y790225D01*
X658303Y790155D01*
X658379Y790088D01*
X658457Y790023D01*
X658537Y789961D01*
X658620Y789903D01*
X658705Y789847D01*
X658792Y789795D01*
X658880Y789746D01*
X658971Y789700D01*
X659063Y789658D01*
X659156Y789619D01*
X659251Y789584D01*
X659348Y789552D01*
X659445Y789524D01*
X659543Y789500D01*
X659642Y789479D01*
X659742Y789462D01*
X659843Y789449D01*
X659944Y789440D01*
X660045Y789434D01*
X660146Y789432D01*
X661049Y789432D01*
X666792Y789432D02*
X666792Y800269D01*
X666341Y804785D02*
X666341Y805688D01*
X667244Y805688D01*
X667244Y804785D01*
X666341Y804785D01*
X673601Y800269D02*
X673601Y789432D01*
X673601Y800269D02*
X678116Y800269D01*
X678220Y800267D01*
X678323Y800261D01*
X678427Y800251D01*
X678530Y800237D01*
X678632Y800219D01*
X678733Y800198D01*
X678834Y800172D01*
X678933Y800143D01*
X679032Y800110D01*
X679129Y800073D01*
X679224Y800032D01*
X679318Y799988D01*
X679410Y799940D01*
X679500Y799889D01*
X679589Y799834D01*
X679675Y799776D01*
X679758Y799714D01*
X679840Y799650D01*
X679918Y799582D01*
X679994Y799512D01*
X680068Y799439D01*
X680138Y799362D01*
X680206Y799284D01*
X680270Y799202D01*
X680332Y799119D01*
X680390Y799033D01*
X680445Y798944D01*
X680496Y798854D01*
X680544Y798762D01*
X680588Y798668D01*
X680629Y798573D01*
X680666Y798476D01*
X680699Y798377D01*
X680728Y798278D01*
X680754Y798177D01*
X680775Y798076D01*
X680793Y797974D01*
X680807Y797871D01*
X680817Y797767D01*
X680823Y797664D01*
X680825Y797560D01*
X680826Y797560D02*
X680826Y789432D01*
X690305Y789432D02*
X694820Y789432D01*
X690305Y789432D02*
X690204Y789434D01*
X690103Y789440D01*
X690002Y789449D01*
X689901Y789462D01*
X689801Y789479D01*
X689702Y789500D01*
X689604Y789524D01*
X689507Y789552D01*
X689410Y789584D01*
X689315Y789619D01*
X689222Y789658D01*
X689130Y789700D01*
X689039Y789746D01*
X688951Y789795D01*
X688864Y789847D01*
X688779Y789903D01*
X688696Y789961D01*
X688616Y790023D01*
X688538Y790088D01*
X688462Y790155D01*
X688389Y790225D01*
X688319Y790298D01*
X688252Y790374D01*
X688187Y790452D01*
X688125Y790532D01*
X688067Y790615D01*
X688011Y790700D01*
X687959Y790787D01*
X687910Y790875D01*
X687864Y790966D01*
X687822Y791058D01*
X687783Y791151D01*
X687748Y791246D01*
X687716Y791343D01*
X687688Y791440D01*
X687664Y791538D01*
X687643Y791637D01*
X687626Y791737D01*
X687613Y791838D01*
X687604Y791939D01*
X687598Y792040D01*
X687596Y792141D01*
X687595Y792141D02*
X687595Y797560D01*
X687596Y797560D02*
X687598Y797661D01*
X687604Y797762D01*
X687613Y797863D01*
X687626Y797964D01*
X687643Y798064D01*
X687664Y798163D01*
X687688Y798261D01*
X687716Y798358D01*
X687748Y798455D01*
X687783Y798550D01*
X687822Y798643D01*
X687864Y798735D01*
X687910Y798826D01*
X687959Y798915D01*
X688011Y799001D01*
X688067Y799086D01*
X688125Y799169D01*
X688187Y799249D01*
X688252Y799327D01*
X688319Y799403D01*
X688389Y799476D01*
X688462Y799546D01*
X688538Y799613D01*
X688616Y799678D01*
X688696Y799740D01*
X688779Y799798D01*
X688864Y799854D01*
X688951Y799906D01*
X689039Y799955D01*
X689130Y800001D01*
X689222Y800043D01*
X689315Y800082D01*
X689410Y800117D01*
X689507Y800149D01*
X689604Y800177D01*
X689702Y800201D01*
X689801Y800222D01*
X689901Y800239D01*
X690002Y800252D01*
X690103Y800261D01*
X690204Y800267D01*
X690305Y800269D01*
X694820Y800269D01*
X694820Y786723D01*
X694818Y786619D01*
X694812Y786516D01*
X694802Y786412D01*
X694788Y786309D01*
X694770Y786207D01*
X694749Y786106D01*
X694723Y786005D01*
X694694Y785906D01*
X694661Y785807D01*
X694624Y785710D01*
X694583Y785615D01*
X694539Y785521D01*
X694491Y785429D01*
X694440Y785339D01*
X694385Y785250D01*
X694327Y785164D01*
X694265Y785081D01*
X694201Y784999D01*
X694133Y784921D01*
X694063Y784845D01*
X693990Y784771D01*
X693913Y784701D01*
X693835Y784633D01*
X693753Y784569D01*
X693670Y784507D01*
X693584Y784449D01*
X693495Y784394D01*
X693405Y784343D01*
X693313Y784295D01*
X693219Y784251D01*
X693124Y784210D01*
X693027Y784173D01*
X692928Y784140D01*
X692829Y784111D01*
X692728Y784085D01*
X692627Y784064D01*
X692525Y784046D01*
X692422Y784032D01*
X692318Y784022D01*
X692215Y784016D01*
X692111Y784014D01*
X692111Y784013D02*
X688499Y784013D01*
X704446Y789432D02*
X708962Y789432D01*
X704446Y789432D02*
X704345Y789434D01*
X704244Y789440D01*
X704143Y789449D01*
X704042Y789462D01*
X703942Y789479D01*
X703843Y789500D01*
X703745Y789524D01*
X703648Y789552D01*
X703551Y789584D01*
X703456Y789619D01*
X703363Y789658D01*
X703271Y789700D01*
X703180Y789746D01*
X703092Y789795D01*
X703005Y789847D01*
X702920Y789903D01*
X702837Y789961D01*
X702757Y790023D01*
X702679Y790088D01*
X702603Y790155D01*
X702530Y790225D01*
X702460Y790298D01*
X702393Y790374D01*
X702328Y790452D01*
X702266Y790532D01*
X702208Y790615D01*
X702152Y790700D01*
X702100Y790787D01*
X702051Y790875D01*
X702005Y790966D01*
X701963Y791058D01*
X701924Y791151D01*
X701889Y791246D01*
X701857Y791343D01*
X701829Y791440D01*
X701805Y791538D01*
X701784Y791637D01*
X701767Y791737D01*
X701754Y791838D01*
X701745Y791939D01*
X701739Y792040D01*
X701737Y792141D01*
X701737Y796657D01*
X701739Y796776D01*
X701745Y796896D01*
X701755Y797015D01*
X701769Y797133D01*
X701786Y797252D01*
X701808Y797369D01*
X701833Y797486D01*
X701863Y797601D01*
X701896Y797716D01*
X701933Y797830D01*
X701973Y797942D01*
X702018Y798053D01*
X702066Y798162D01*
X702117Y798270D01*
X702172Y798376D01*
X702231Y798480D01*
X702293Y798582D01*
X702358Y798682D01*
X702427Y798780D01*
X702499Y798876D01*
X702574Y798969D01*
X702651Y799059D01*
X702732Y799147D01*
X702816Y799232D01*
X702903Y799314D01*
X702992Y799394D01*
X703084Y799470D01*
X703178Y799544D01*
X703275Y799614D01*
X703373Y799681D01*
X703474Y799745D01*
X703578Y799805D01*
X703683Y799862D01*
X703790Y799915D01*
X703898Y799965D01*
X704008Y800011D01*
X704120Y800053D01*
X704233Y800092D01*
X704347Y800127D01*
X704462Y800158D01*
X704579Y800186D01*
X704696Y800209D01*
X704813Y800229D01*
X704932Y800245D01*
X705051Y800257D01*
X705170Y800265D01*
X705289Y800269D01*
X705409Y800269D01*
X705528Y800265D01*
X705647Y800257D01*
X705766Y800245D01*
X705885Y800229D01*
X706002Y800209D01*
X706119Y800186D01*
X706236Y800158D01*
X706351Y800127D01*
X706465Y800092D01*
X706578Y800053D01*
X706690Y800011D01*
X706800Y799965D01*
X706908Y799915D01*
X707015Y799862D01*
X707120Y799805D01*
X707224Y799745D01*
X707325Y799681D01*
X707423Y799614D01*
X707520Y799544D01*
X707614Y799470D01*
X707706Y799394D01*
X707795Y799314D01*
X707882Y799232D01*
X707966Y799147D01*
X708047Y799059D01*
X708124Y798969D01*
X708199Y798876D01*
X708271Y798780D01*
X708340Y798682D01*
X708405Y798582D01*
X708467Y798480D01*
X708526Y798376D01*
X708581Y798270D01*
X708632Y798162D01*
X708680Y798053D01*
X708725Y797942D01*
X708765Y797830D01*
X708802Y797716D01*
X708835Y797601D01*
X708865Y797486D01*
X708890Y797369D01*
X708912Y797252D01*
X708929Y797133D01*
X708943Y797015D01*
X708953Y796896D01*
X708959Y796776D01*
X708961Y796657D01*
X708962Y796657D02*
X708962Y794851D01*
X701737Y794851D01*
X715890Y789432D02*
X715890Y800269D01*
X721308Y800269D01*
X721308Y798463D01*
X401687Y762762D02*
X398074Y762762D01*
X397956Y762764D01*
X397838Y762770D01*
X397720Y762779D01*
X397603Y762793D01*
X397486Y762810D01*
X397369Y762831D01*
X397254Y762856D01*
X397139Y762885D01*
X397025Y762918D01*
X396913Y762954D01*
X396802Y762994D01*
X396692Y763037D01*
X396583Y763084D01*
X396476Y763134D01*
X396371Y763189D01*
X396268Y763246D01*
X396167Y763307D01*
X396067Y763371D01*
X395970Y763438D01*
X395875Y763508D01*
X395783Y763582D01*
X395692Y763658D01*
X395605Y763738D01*
X395520Y763820D01*
X395438Y763905D01*
X395358Y763992D01*
X395282Y764083D01*
X395208Y764175D01*
X395138Y764270D01*
X395071Y764367D01*
X395007Y764467D01*
X394946Y764568D01*
X394889Y764671D01*
X394834Y764776D01*
X394784Y764883D01*
X394737Y764992D01*
X394694Y765102D01*
X394654Y765213D01*
X394618Y765325D01*
X394585Y765439D01*
X394556Y765554D01*
X394531Y765669D01*
X394510Y765786D01*
X394493Y765903D01*
X394479Y766020D01*
X394470Y766138D01*
X394464Y766256D01*
X394462Y766374D01*
X394462Y775406D01*
X394464Y775524D01*
X394470Y775642D01*
X394479Y775760D01*
X394493Y775877D01*
X394510Y775994D01*
X394531Y776111D01*
X394556Y776226D01*
X394585Y776341D01*
X394618Y776455D01*
X394654Y776567D01*
X394694Y776678D01*
X394737Y776788D01*
X394784Y776897D01*
X394834Y777004D01*
X394888Y777109D01*
X394946Y777212D01*
X395007Y777313D01*
X395071Y777413D01*
X395138Y777510D01*
X395208Y777605D01*
X395282Y777697D01*
X395358Y777788D01*
X395438Y777875D01*
X395520Y777960D01*
X395605Y778042D01*
X395692Y778122D01*
X395783Y778198D01*
X395875Y778272D01*
X395970Y778342D01*
X396067Y778409D01*
X396167Y778473D01*
X396268Y778534D01*
X396371Y778591D01*
X396476Y778645D01*
X396583Y778696D01*
X396692Y778743D01*
X396802Y778786D01*
X396913Y778826D01*
X397025Y778862D01*
X397139Y778895D01*
X397254Y778924D01*
X397369Y778949D01*
X397486Y778970D01*
X397603Y778987D01*
X397720Y779001D01*
X397838Y779010D01*
X397956Y779016D01*
X398074Y779018D01*
X401687Y779018D01*
X410098Y762762D02*
X414613Y762762D01*
X410098Y762762D02*
X409997Y762764D01*
X409896Y762770D01*
X409795Y762779D01*
X409694Y762792D01*
X409594Y762809D01*
X409495Y762830D01*
X409397Y762854D01*
X409300Y762882D01*
X409203Y762914D01*
X409108Y762949D01*
X409015Y762988D01*
X408923Y763030D01*
X408832Y763076D01*
X408744Y763125D01*
X408657Y763177D01*
X408572Y763233D01*
X408489Y763291D01*
X408409Y763353D01*
X408331Y763418D01*
X408255Y763485D01*
X408182Y763555D01*
X408112Y763628D01*
X408045Y763704D01*
X407980Y763782D01*
X407918Y763862D01*
X407860Y763945D01*
X407804Y764030D01*
X407752Y764117D01*
X407703Y764205D01*
X407657Y764296D01*
X407615Y764388D01*
X407576Y764481D01*
X407541Y764576D01*
X407509Y764673D01*
X407481Y764770D01*
X407457Y764868D01*
X407436Y764967D01*
X407419Y765067D01*
X407406Y765168D01*
X407397Y765269D01*
X407391Y765370D01*
X407389Y765471D01*
X407389Y769987D01*
X407391Y770106D01*
X407397Y770226D01*
X407407Y770345D01*
X407421Y770463D01*
X407438Y770582D01*
X407460Y770699D01*
X407485Y770816D01*
X407515Y770931D01*
X407548Y771046D01*
X407585Y771160D01*
X407625Y771272D01*
X407670Y771383D01*
X407718Y771492D01*
X407769Y771600D01*
X407824Y771706D01*
X407883Y771810D01*
X407945Y771912D01*
X408010Y772012D01*
X408079Y772110D01*
X408151Y772206D01*
X408226Y772299D01*
X408303Y772389D01*
X408384Y772477D01*
X408468Y772562D01*
X408555Y772644D01*
X408644Y772724D01*
X408736Y772800D01*
X408830Y772874D01*
X408927Y772944D01*
X409025Y773011D01*
X409126Y773075D01*
X409230Y773135D01*
X409335Y773192D01*
X409442Y773245D01*
X409550Y773295D01*
X409660Y773341D01*
X409772Y773383D01*
X409885Y773422D01*
X409999Y773457D01*
X410114Y773488D01*
X410231Y773516D01*
X410348Y773539D01*
X410465Y773559D01*
X410584Y773575D01*
X410703Y773587D01*
X410822Y773595D01*
X410941Y773599D01*
X411061Y773599D01*
X411180Y773595D01*
X411299Y773587D01*
X411418Y773575D01*
X411537Y773559D01*
X411654Y773539D01*
X411771Y773516D01*
X411888Y773488D01*
X412003Y773457D01*
X412117Y773422D01*
X412230Y773383D01*
X412342Y773341D01*
X412452Y773295D01*
X412560Y773245D01*
X412667Y773192D01*
X412772Y773135D01*
X412876Y773075D01*
X412977Y773011D01*
X413075Y772944D01*
X413172Y772874D01*
X413266Y772800D01*
X413358Y772724D01*
X413447Y772644D01*
X413534Y772562D01*
X413618Y772477D01*
X413699Y772389D01*
X413776Y772299D01*
X413851Y772206D01*
X413923Y772110D01*
X413992Y772012D01*
X414057Y771912D01*
X414119Y771810D01*
X414178Y771706D01*
X414233Y771600D01*
X414284Y771492D01*
X414332Y771383D01*
X414377Y771272D01*
X414417Y771160D01*
X414454Y771046D01*
X414487Y770931D01*
X414517Y770816D01*
X414542Y770699D01*
X414564Y770582D01*
X414581Y770463D01*
X414595Y770345D01*
X414605Y770226D01*
X414611Y770106D01*
X414613Y769987D01*
X414613Y768181D01*
X407389Y768181D01*
X421173Y765471D02*
X421173Y779018D01*
X421173Y765471D02*
X421175Y765370D01*
X421181Y765269D01*
X421190Y765168D01*
X421203Y765067D01*
X421220Y764967D01*
X421241Y764868D01*
X421265Y764770D01*
X421293Y764673D01*
X421325Y764576D01*
X421360Y764481D01*
X421399Y764388D01*
X421441Y764296D01*
X421487Y764205D01*
X421536Y764117D01*
X421588Y764030D01*
X421644Y763945D01*
X421702Y763862D01*
X421764Y763782D01*
X421829Y763704D01*
X421896Y763628D01*
X421966Y763555D01*
X422039Y763485D01*
X422115Y763418D01*
X422193Y763353D01*
X422273Y763291D01*
X422356Y763233D01*
X422441Y763177D01*
X422528Y763125D01*
X422616Y763076D01*
X422707Y763030D01*
X422799Y762988D01*
X422892Y762949D01*
X422987Y762914D01*
X423084Y762882D01*
X423181Y762854D01*
X423279Y762830D01*
X423378Y762809D01*
X423478Y762792D01*
X423579Y762779D01*
X423680Y762770D01*
X423781Y762764D01*
X423882Y762762D01*
X429509Y765471D02*
X429509Y779018D01*
X429509Y765471D02*
X429511Y765370D01*
X429517Y765269D01*
X429526Y765168D01*
X429539Y765067D01*
X429556Y764967D01*
X429577Y764868D01*
X429601Y764770D01*
X429629Y764673D01*
X429661Y764576D01*
X429696Y764481D01*
X429735Y764388D01*
X429777Y764296D01*
X429823Y764205D01*
X429872Y764117D01*
X429924Y764030D01*
X429980Y763945D01*
X430038Y763862D01*
X430100Y763782D01*
X430165Y763704D01*
X430232Y763628D01*
X430302Y763555D01*
X430375Y763485D01*
X430451Y763418D01*
X430529Y763353D01*
X430609Y763291D01*
X430692Y763233D01*
X430777Y763177D01*
X430864Y763125D01*
X430952Y763076D01*
X431043Y763030D01*
X431135Y762988D01*
X431228Y762949D01*
X431323Y762914D01*
X431420Y762882D01*
X431517Y762854D01*
X431615Y762830D01*
X431714Y762809D01*
X431814Y762792D01*
X431915Y762779D01*
X432016Y762770D01*
X432117Y762764D01*
X432218Y762762D01*
X450982Y762762D02*
X451100Y762764D01*
X451218Y762770D01*
X451336Y762779D01*
X451453Y762793D01*
X451570Y762810D01*
X451687Y762831D01*
X451802Y762856D01*
X451917Y762885D01*
X452031Y762918D01*
X452143Y762954D01*
X452254Y762994D01*
X452364Y763037D01*
X452473Y763084D01*
X452580Y763134D01*
X452685Y763189D01*
X452788Y763246D01*
X452889Y763307D01*
X452989Y763371D01*
X453086Y763438D01*
X453181Y763508D01*
X453273Y763582D01*
X453364Y763658D01*
X453451Y763738D01*
X453536Y763820D01*
X453618Y763905D01*
X453698Y763992D01*
X453774Y764083D01*
X453848Y764175D01*
X453918Y764270D01*
X453985Y764367D01*
X454049Y764467D01*
X454110Y764568D01*
X454167Y764671D01*
X454222Y764776D01*
X454272Y764883D01*
X454319Y764992D01*
X454362Y765102D01*
X454402Y765213D01*
X454438Y765325D01*
X454471Y765439D01*
X454500Y765554D01*
X454525Y765669D01*
X454546Y765786D01*
X454563Y765903D01*
X454577Y766020D01*
X454586Y766138D01*
X454592Y766256D01*
X454594Y766374D01*
X450982Y762762D02*
X450799Y762764D01*
X450617Y762771D01*
X450435Y762782D01*
X450253Y762797D01*
X450071Y762817D01*
X449890Y762840D01*
X449710Y762869D01*
X449530Y762901D01*
X449351Y762938D01*
X449174Y762979D01*
X448997Y763025D01*
X448821Y763074D01*
X448647Y763128D01*
X448473Y763186D01*
X448302Y763248D01*
X448132Y763314D01*
X447963Y763385D01*
X447796Y763459D01*
X447631Y763537D01*
X447468Y763619D01*
X447307Y763705D01*
X447148Y763795D01*
X446991Y763889D01*
X446837Y763986D01*
X446685Y764087D01*
X446535Y764192D01*
X446388Y764300D01*
X446244Y764411D01*
X446102Y764526D01*
X445963Y764645D01*
X445827Y764767D01*
X445694Y764892D01*
X445564Y765020D01*
X446015Y775406D02*
X446017Y775524D01*
X446023Y775642D01*
X446032Y775760D01*
X446046Y775877D01*
X446063Y775994D01*
X446084Y776111D01*
X446109Y776226D01*
X446138Y776341D01*
X446171Y776455D01*
X446207Y776567D01*
X446247Y776678D01*
X446290Y776788D01*
X446337Y776897D01*
X446387Y777004D01*
X446442Y777109D01*
X446499Y777212D01*
X446560Y777313D01*
X446624Y777413D01*
X446691Y777510D01*
X446761Y777605D01*
X446835Y777697D01*
X446911Y777788D01*
X446991Y777875D01*
X447073Y777960D01*
X447158Y778042D01*
X447245Y778122D01*
X447336Y778198D01*
X447428Y778272D01*
X447523Y778342D01*
X447620Y778409D01*
X447720Y778473D01*
X447821Y778534D01*
X447924Y778592D01*
X448029Y778646D01*
X448136Y778696D01*
X448245Y778743D01*
X448355Y778787D01*
X448466Y778826D01*
X448579Y778862D01*
X448692Y778895D01*
X448807Y778924D01*
X448922Y778949D01*
X449039Y778970D01*
X449156Y778987D01*
X449273Y779001D01*
X449391Y779010D01*
X449509Y779016D01*
X449627Y779018D01*
X449788Y779016D01*
X449950Y779010D01*
X450111Y779001D01*
X450272Y778987D01*
X450432Y778970D01*
X450592Y778949D01*
X450752Y778924D01*
X450911Y778895D01*
X451069Y778863D01*
X451226Y778827D01*
X451382Y778787D01*
X451538Y778743D01*
X451692Y778695D01*
X451845Y778644D01*
X451997Y778590D01*
X452148Y778531D01*
X452297Y778470D01*
X452444Y778404D01*
X452590Y778335D01*
X452735Y778263D01*
X452877Y778187D01*
X453018Y778108D01*
X453157Y778026D01*
X453293Y777940D01*
X453428Y777851D01*
X453561Y777759D01*
X453691Y777663D01*
X447821Y772245D02*
X447720Y772307D01*
X447620Y772372D01*
X447523Y772441D01*
X447428Y772513D01*
X447335Y772587D01*
X447245Y772665D01*
X447157Y772746D01*
X447072Y772829D01*
X446990Y772915D01*
X446911Y773004D01*
X446834Y773095D01*
X446761Y773189D01*
X446690Y773285D01*
X446623Y773383D01*
X446559Y773483D01*
X446498Y773586D01*
X446441Y773690D01*
X446387Y773796D01*
X446337Y773904D01*
X446290Y774013D01*
X446246Y774124D01*
X446206Y774236D01*
X446170Y774350D01*
X446138Y774464D01*
X446109Y774580D01*
X446084Y774696D01*
X446063Y774813D01*
X446046Y774931D01*
X446032Y775049D01*
X446023Y775168D01*
X446017Y775287D01*
X446015Y775406D01*
X452789Y769535D02*
X452890Y769473D01*
X452990Y769408D01*
X453087Y769339D01*
X453182Y769267D01*
X453275Y769193D01*
X453365Y769115D01*
X453453Y769034D01*
X453538Y768951D01*
X453620Y768865D01*
X453699Y768776D01*
X453776Y768685D01*
X453849Y768591D01*
X453920Y768495D01*
X453987Y768397D01*
X454051Y768297D01*
X454112Y768194D01*
X454169Y768090D01*
X454223Y767984D01*
X454273Y767876D01*
X454320Y767767D01*
X454364Y767656D01*
X454404Y767544D01*
X454440Y767430D01*
X454472Y767316D01*
X454501Y767200D01*
X454526Y767084D01*
X454547Y766967D01*
X454564Y766849D01*
X454578Y766731D01*
X454587Y766612D01*
X454593Y766493D01*
X454595Y766374D01*
X452788Y769535D02*
X447821Y772245D01*
X460014Y757343D02*
X461820Y757343D01*
X467239Y773599D01*
X460014Y773599D02*
X463626Y762762D01*
X474394Y769084D02*
X478910Y767278D01*
X474394Y769084D02*
X474306Y769121D01*
X474220Y769162D01*
X474135Y769206D01*
X474052Y769254D01*
X473972Y769305D01*
X473893Y769359D01*
X473817Y769417D01*
X473743Y769477D01*
X473671Y769541D01*
X473603Y769607D01*
X473537Y769677D01*
X473474Y769748D01*
X473413Y769823D01*
X473356Y769899D01*
X473303Y769978D01*
X473252Y770059D01*
X473205Y770142D01*
X473161Y770227D01*
X473121Y770314D01*
X473084Y770402D01*
X473051Y770492D01*
X473021Y770583D01*
X472996Y770675D01*
X472974Y770768D01*
X472956Y770862D01*
X472941Y770956D01*
X472931Y771051D01*
X472925Y771147D01*
X472922Y771242D01*
X472923Y771338D01*
X472929Y771433D01*
X472938Y771529D01*
X472951Y771623D01*
X472967Y771717D01*
X472988Y771811D01*
X473013Y771903D01*
X473041Y771994D01*
X473073Y772084D01*
X473108Y772173D01*
X473147Y772260D01*
X473190Y772346D01*
X473236Y772430D01*
X473286Y772511D01*
X473338Y772591D01*
X473394Y772669D01*
X473454Y772744D01*
X473516Y772816D01*
X473581Y772886D01*
X473649Y772954D01*
X473719Y773018D01*
X473792Y773080D01*
X473868Y773138D01*
X473946Y773194D01*
X474026Y773246D01*
X474108Y773295D01*
X474192Y773340D01*
X474278Y773382D01*
X474365Y773421D01*
X474454Y773456D01*
X474545Y773487D01*
X474636Y773514D01*
X474729Y773538D01*
X474822Y773558D01*
X474916Y773574D01*
X475011Y773586D01*
X475106Y773595D01*
X475202Y773599D01*
X475297Y773600D01*
X475544Y773593D01*
X475790Y773581D01*
X476036Y773563D01*
X476282Y773538D01*
X476526Y773508D01*
X476770Y773472D01*
X477013Y773431D01*
X477255Y773383D01*
X477496Y773329D01*
X477735Y773270D01*
X477973Y773205D01*
X478209Y773134D01*
X478444Y773058D01*
X478677Y772976D01*
X478907Y772888D01*
X479135Y772795D01*
X479362Y772697D01*
X478910Y767277D02*
X478998Y767240D01*
X479084Y767199D01*
X479169Y767155D01*
X479252Y767107D01*
X479332Y767056D01*
X479411Y767002D01*
X479487Y766944D01*
X479561Y766884D01*
X479633Y766820D01*
X479701Y766754D01*
X479767Y766684D01*
X479830Y766613D01*
X479891Y766538D01*
X479948Y766462D01*
X480001Y766383D01*
X480052Y766302D01*
X480099Y766219D01*
X480143Y766134D01*
X480183Y766047D01*
X480220Y765959D01*
X480253Y765869D01*
X480283Y765778D01*
X480308Y765686D01*
X480330Y765593D01*
X480348Y765499D01*
X480363Y765405D01*
X480373Y765310D01*
X480379Y765214D01*
X480382Y765119D01*
X480381Y765023D01*
X480375Y764928D01*
X480366Y764832D01*
X480353Y764738D01*
X480337Y764644D01*
X480316Y764550D01*
X480291Y764458D01*
X480263Y764367D01*
X480231Y764277D01*
X480196Y764188D01*
X480157Y764101D01*
X480114Y764015D01*
X480068Y763931D01*
X480018Y763850D01*
X479966Y763770D01*
X479910Y763692D01*
X479850Y763617D01*
X479788Y763545D01*
X479723Y763475D01*
X479655Y763407D01*
X479585Y763343D01*
X479512Y763281D01*
X479436Y763223D01*
X479358Y763167D01*
X479278Y763115D01*
X479196Y763066D01*
X479112Y763021D01*
X479026Y762979D01*
X478939Y762940D01*
X478850Y762905D01*
X478759Y762874D01*
X478668Y762847D01*
X478575Y762823D01*
X478482Y762803D01*
X478388Y762787D01*
X478293Y762775D01*
X478198Y762766D01*
X478102Y762762D01*
X478007Y762761D01*
X478006Y762762D02*
X477644Y762771D01*
X477282Y762789D01*
X476921Y762816D01*
X476561Y762851D01*
X476201Y762894D01*
X475842Y762946D01*
X475485Y763007D01*
X475130Y763076D01*
X474776Y763153D01*
X474424Y763239D01*
X474074Y763333D01*
X473726Y763436D01*
X473381Y763546D01*
X473039Y763665D01*
X485289Y773599D02*
X490708Y773599D01*
X487096Y779018D02*
X487096Y765471D01*
X487098Y765370D01*
X487104Y765269D01*
X487113Y765168D01*
X487126Y765067D01*
X487143Y764967D01*
X487164Y764868D01*
X487188Y764770D01*
X487216Y764673D01*
X487248Y764576D01*
X487283Y764481D01*
X487322Y764388D01*
X487364Y764296D01*
X487410Y764205D01*
X487459Y764117D01*
X487511Y764030D01*
X487567Y763945D01*
X487625Y763862D01*
X487687Y763782D01*
X487752Y763704D01*
X487819Y763628D01*
X487889Y763555D01*
X487962Y763485D01*
X488038Y763418D01*
X488116Y763353D01*
X488196Y763291D01*
X488279Y763233D01*
X488364Y763177D01*
X488451Y763125D01*
X488539Y763076D01*
X488630Y763030D01*
X488722Y762988D01*
X488815Y762949D01*
X488910Y762914D01*
X489007Y762882D01*
X489104Y762854D01*
X489202Y762830D01*
X489301Y762809D01*
X489401Y762792D01*
X489502Y762779D01*
X489603Y762770D01*
X489704Y762764D01*
X489805Y762762D01*
X490708Y762762D01*
X499196Y762762D02*
X503711Y762762D01*
X499196Y762762D02*
X499095Y762764D01*
X498994Y762770D01*
X498893Y762779D01*
X498792Y762792D01*
X498692Y762809D01*
X498593Y762830D01*
X498495Y762854D01*
X498398Y762882D01*
X498301Y762914D01*
X498206Y762949D01*
X498113Y762988D01*
X498021Y763030D01*
X497930Y763076D01*
X497842Y763125D01*
X497755Y763177D01*
X497670Y763233D01*
X497587Y763291D01*
X497507Y763353D01*
X497429Y763418D01*
X497353Y763485D01*
X497280Y763555D01*
X497210Y763628D01*
X497143Y763704D01*
X497078Y763782D01*
X497016Y763862D01*
X496958Y763945D01*
X496902Y764030D01*
X496850Y764117D01*
X496801Y764205D01*
X496755Y764296D01*
X496713Y764388D01*
X496674Y764481D01*
X496639Y764576D01*
X496607Y764673D01*
X496579Y764770D01*
X496555Y764868D01*
X496534Y764967D01*
X496517Y765067D01*
X496504Y765168D01*
X496495Y765269D01*
X496489Y765370D01*
X496487Y765471D01*
X496486Y765471D02*
X496486Y769987D01*
X496487Y769987D02*
X496489Y770106D01*
X496495Y770226D01*
X496505Y770345D01*
X496519Y770463D01*
X496536Y770582D01*
X496558Y770699D01*
X496583Y770816D01*
X496613Y770931D01*
X496646Y771046D01*
X496683Y771160D01*
X496723Y771272D01*
X496768Y771383D01*
X496816Y771492D01*
X496867Y771600D01*
X496922Y771706D01*
X496981Y771810D01*
X497043Y771912D01*
X497108Y772012D01*
X497177Y772110D01*
X497249Y772206D01*
X497324Y772299D01*
X497401Y772389D01*
X497482Y772477D01*
X497566Y772562D01*
X497653Y772644D01*
X497742Y772724D01*
X497834Y772800D01*
X497928Y772874D01*
X498025Y772944D01*
X498123Y773011D01*
X498224Y773075D01*
X498328Y773135D01*
X498433Y773192D01*
X498540Y773245D01*
X498648Y773295D01*
X498758Y773341D01*
X498870Y773383D01*
X498983Y773422D01*
X499097Y773457D01*
X499212Y773488D01*
X499329Y773516D01*
X499446Y773539D01*
X499563Y773559D01*
X499682Y773575D01*
X499801Y773587D01*
X499920Y773595D01*
X500039Y773599D01*
X500159Y773599D01*
X500278Y773595D01*
X500397Y773587D01*
X500516Y773575D01*
X500635Y773559D01*
X500752Y773539D01*
X500869Y773516D01*
X500986Y773488D01*
X501101Y773457D01*
X501215Y773422D01*
X501328Y773383D01*
X501440Y773341D01*
X501550Y773295D01*
X501658Y773245D01*
X501765Y773192D01*
X501870Y773135D01*
X501974Y773075D01*
X502075Y773011D01*
X502173Y772944D01*
X502270Y772874D01*
X502364Y772800D01*
X502456Y772724D01*
X502545Y772644D01*
X502632Y772562D01*
X502716Y772477D01*
X502797Y772389D01*
X502874Y772299D01*
X502949Y772206D01*
X503021Y772110D01*
X503090Y772012D01*
X503155Y771912D01*
X503217Y771810D01*
X503276Y771706D01*
X503331Y771600D01*
X503382Y771492D01*
X503430Y771383D01*
X503475Y771272D01*
X503515Y771160D01*
X503552Y771046D01*
X503585Y770931D01*
X503615Y770816D01*
X503640Y770699D01*
X503662Y770582D01*
X503679Y770463D01*
X503693Y770345D01*
X503703Y770226D01*
X503709Y770106D01*
X503711Y769987D01*
X503711Y768181D01*
X496486Y768181D01*
X510833Y773599D02*
X510833Y762762D01*
X510833Y773599D02*
X518961Y773599D01*
X519062Y773597D01*
X519163Y773591D01*
X519264Y773582D01*
X519365Y773569D01*
X519465Y773552D01*
X519564Y773531D01*
X519662Y773507D01*
X519759Y773479D01*
X519856Y773447D01*
X519951Y773412D01*
X520044Y773373D01*
X520136Y773331D01*
X520227Y773285D01*
X520316Y773236D01*
X520402Y773184D01*
X520487Y773128D01*
X520570Y773070D01*
X520650Y773008D01*
X520728Y772943D01*
X520804Y772876D01*
X520877Y772806D01*
X520947Y772733D01*
X521014Y772657D01*
X521079Y772579D01*
X521141Y772499D01*
X521199Y772416D01*
X521255Y772331D01*
X521307Y772245D01*
X521356Y772156D01*
X521402Y772065D01*
X521444Y771973D01*
X521483Y771880D01*
X521518Y771785D01*
X521550Y771688D01*
X521578Y771591D01*
X521602Y771493D01*
X521623Y771394D01*
X521640Y771294D01*
X521653Y771193D01*
X521662Y771092D01*
X521668Y770991D01*
X521670Y770890D01*
X521670Y762762D01*
X516251Y762762D02*
X516251Y773599D01*
X530146Y769084D02*
X534661Y767278D01*
X530145Y769084D02*
X530057Y769121D01*
X529971Y769162D01*
X529886Y769206D01*
X529803Y769254D01*
X529723Y769305D01*
X529644Y769359D01*
X529568Y769417D01*
X529494Y769477D01*
X529422Y769541D01*
X529354Y769607D01*
X529288Y769677D01*
X529225Y769748D01*
X529164Y769823D01*
X529107Y769899D01*
X529054Y769978D01*
X529003Y770059D01*
X528956Y770142D01*
X528912Y770227D01*
X528872Y770314D01*
X528835Y770402D01*
X528802Y770492D01*
X528772Y770583D01*
X528747Y770675D01*
X528725Y770768D01*
X528707Y770862D01*
X528692Y770956D01*
X528682Y771051D01*
X528676Y771147D01*
X528673Y771242D01*
X528674Y771338D01*
X528680Y771433D01*
X528689Y771529D01*
X528702Y771623D01*
X528718Y771717D01*
X528739Y771811D01*
X528764Y771903D01*
X528792Y771994D01*
X528824Y772084D01*
X528859Y772173D01*
X528898Y772260D01*
X528941Y772346D01*
X528987Y772430D01*
X529037Y772511D01*
X529089Y772591D01*
X529145Y772669D01*
X529205Y772744D01*
X529267Y772816D01*
X529332Y772886D01*
X529400Y772954D01*
X529470Y773018D01*
X529543Y773080D01*
X529619Y773138D01*
X529697Y773194D01*
X529777Y773246D01*
X529859Y773295D01*
X529943Y773340D01*
X530029Y773382D01*
X530116Y773421D01*
X530205Y773456D01*
X530296Y773487D01*
X530387Y773514D01*
X530480Y773538D01*
X530573Y773558D01*
X530667Y773574D01*
X530762Y773586D01*
X530857Y773595D01*
X530953Y773599D01*
X531048Y773600D01*
X531295Y773593D01*
X531541Y773581D01*
X531787Y773563D01*
X532033Y773538D01*
X532277Y773508D01*
X532521Y773472D01*
X532764Y773431D01*
X533006Y773383D01*
X533247Y773329D01*
X533486Y773270D01*
X533724Y773205D01*
X533960Y773134D01*
X534195Y773058D01*
X534428Y772976D01*
X534658Y772888D01*
X534886Y772795D01*
X535113Y772697D01*
X534662Y767277D02*
X534750Y767240D01*
X534836Y767199D01*
X534921Y767155D01*
X535004Y767107D01*
X535084Y767056D01*
X535163Y767002D01*
X535239Y766944D01*
X535313Y766884D01*
X535385Y766820D01*
X535453Y766754D01*
X535519Y766684D01*
X535582Y766613D01*
X535643Y766538D01*
X535700Y766462D01*
X535753Y766383D01*
X535804Y766302D01*
X535851Y766219D01*
X535895Y766134D01*
X535935Y766047D01*
X535972Y765959D01*
X536005Y765869D01*
X536035Y765778D01*
X536060Y765686D01*
X536082Y765593D01*
X536100Y765499D01*
X536115Y765405D01*
X536125Y765310D01*
X536131Y765214D01*
X536134Y765119D01*
X536133Y765023D01*
X536127Y764928D01*
X536118Y764832D01*
X536105Y764738D01*
X536089Y764644D01*
X536068Y764550D01*
X536043Y764458D01*
X536015Y764367D01*
X535983Y764277D01*
X535948Y764188D01*
X535909Y764101D01*
X535866Y764015D01*
X535820Y763931D01*
X535770Y763850D01*
X535718Y763770D01*
X535662Y763692D01*
X535602Y763617D01*
X535540Y763545D01*
X535475Y763475D01*
X535407Y763407D01*
X535337Y763343D01*
X535264Y763281D01*
X535188Y763223D01*
X535110Y763167D01*
X535030Y763115D01*
X534948Y763066D01*
X534864Y763021D01*
X534778Y762979D01*
X534691Y762940D01*
X534602Y762905D01*
X534511Y762874D01*
X534420Y762847D01*
X534327Y762823D01*
X534234Y762803D01*
X534140Y762787D01*
X534045Y762775D01*
X533950Y762766D01*
X533854Y762762D01*
X533759Y762761D01*
X533758Y762762D02*
X533396Y762771D01*
X533034Y762789D01*
X532673Y762816D01*
X532313Y762851D01*
X531953Y762894D01*
X531594Y762946D01*
X531237Y763007D01*
X530882Y763076D01*
X530528Y763153D01*
X530176Y763239D01*
X529826Y763333D01*
X529478Y763436D01*
X529133Y763546D01*
X528791Y763665D01*
X551335Y762762D02*
X551335Y779018D01*
X555850Y779018D01*
X555981Y779016D01*
X556113Y779010D01*
X556244Y779001D01*
X556374Y778987D01*
X556505Y778970D01*
X556634Y778949D01*
X556763Y778925D01*
X556891Y778896D01*
X557019Y778864D01*
X557145Y778828D01*
X557270Y778789D01*
X557395Y778746D01*
X557517Y778699D01*
X557639Y778649D01*
X557759Y778595D01*
X557877Y778538D01*
X557993Y778477D01*
X558108Y778413D01*
X558221Y778346D01*
X558332Y778275D01*
X558440Y778201D01*
X558547Y778124D01*
X558651Y778044D01*
X558753Y777961D01*
X558852Y777876D01*
X558949Y777787D01*
X559043Y777695D01*
X559135Y777601D01*
X559224Y777504D01*
X559309Y777405D01*
X559392Y777303D01*
X559472Y777199D01*
X559549Y777092D01*
X559623Y776984D01*
X559694Y776873D01*
X559761Y776760D01*
X559825Y776645D01*
X559886Y776529D01*
X559943Y776411D01*
X559997Y776291D01*
X560047Y776169D01*
X560094Y776047D01*
X560137Y775922D01*
X560176Y775797D01*
X560212Y775671D01*
X560244Y775543D01*
X560273Y775415D01*
X560297Y775286D01*
X560318Y775157D01*
X560335Y775026D01*
X560349Y774896D01*
X560358Y774765D01*
X560364Y774633D01*
X560366Y774502D01*
X560366Y767278D01*
X560364Y767147D01*
X560358Y767015D01*
X560349Y766884D01*
X560335Y766754D01*
X560318Y766623D01*
X560297Y766494D01*
X560273Y766365D01*
X560244Y766237D01*
X560212Y766109D01*
X560176Y765983D01*
X560137Y765858D01*
X560094Y765733D01*
X560047Y765611D01*
X559997Y765489D01*
X559943Y765369D01*
X559886Y765251D01*
X559825Y765135D01*
X559761Y765020D01*
X559694Y764907D01*
X559623Y764796D01*
X559549Y764688D01*
X559472Y764581D01*
X559392Y764477D01*
X559309Y764375D01*
X559224Y764276D01*
X559135Y764179D01*
X559043Y764085D01*
X558949Y763993D01*
X558852Y763904D01*
X558753Y763819D01*
X558651Y763736D01*
X558547Y763656D01*
X558440Y763579D01*
X558332Y763505D01*
X558221Y763434D01*
X558108Y763367D01*
X557993Y763303D01*
X557877Y763242D01*
X557759Y763185D01*
X557639Y763131D01*
X557517Y763081D01*
X557395Y763034D01*
X557270Y762991D01*
X557145Y762952D01*
X557019Y762916D01*
X556891Y762884D01*
X556763Y762855D01*
X556634Y762831D01*
X556504Y762810D01*
X556374Y762793D01*
X556244Y762779D01*
X556113Y762770D01*
X555981Y762764D01*
X555850Y762762D01*
X551335Y762762D01*
X566827Y757343D02*
X568633Y757343D01*
X574052Y773599D01*
X566827Y773599D02*
X570439Y762762D01*
X580374Y762762D02*
X580374Y773599D01*
X584890Y773599D01*
X584994Y773597D01*
X585097Y773591D01*
X585201Y773581D01*
X585304Y773567D01*
X585406Y773549D01*
X585507Y773528D01*
X585608Y773502D01*
X585707Y773473D01*
X585806Y773440D01*
X585903Y773403D01*
X585998Y773362D01*
X586092Y773318D01*
X586184Y773270D01*
X586274Y773219D01*
X586363Y773164D01*
X586449Y773106D01*
X586532Y773044D01*
X586614Y772980D01*
X586692Y772912D01*
X586768Y772842D01*
X586842Y772769D01*
X586912Y772692D01*
X586980Y772614D01*
X587044Y772532D01*
X587106Y772449D01*
X587164Y772363D01*
X587219Y772274D01*
X587270Y772184D01*
X587318Y772092D01*
X587362Y771998D01*
X587403Y771903D01*
X587440Y771806D01*
X587473Y771707D01*
X587502Y771608D01*
X587528Y771507D01*
X587549Y771406D01*
X587567Y771304D01*
X587581Y771201D01*
X587591Y771097D01*
X587597Y770994D01*
X587599Y770890D01*
X587599Y762762D01*
X597530Y769084D02*
X601594Y769084D01*
X597530Y769084D02*
X597418Y769082D01*
X597307Y769076D01*
X597196Y769066D01*
X597085Y769053D01*
X596975Y769035D01*
X596866Y769013D01*
X596757Y768988D01*
X596649Y768959D01*
X596543Y768926D01*
X596437Y768889D01*
X596333Y768849D01*
X596231Y768805D01*
X596130Y768757D01*
X596031Y768706D01*
X595933Y768651D01*
X595838Y768593D01*
X595745Y768532D01*
X595654Y768467D01*
X595565Y768399D01*
X595479Y768328D01*
X595396Y768255D01*
X595315Y768178D01*
X595236Y768098D01*
X595161Y768016D01*
X595089Y767931D01*
X595019Y767844D01*
X594953Y767754D01*
X594890Y767662D01*
X594830Y767567D01*
X594774Y767471D01*
X594721Y767373D01*
X594672Y767273D01*
X594626Y767171D01*
X594584Y767068D01*
X594545Y766963D01*
X594510Y766857D01*
X594479Y766750D01*
X594452Y766642D01*
X594428Y766533D01*
X594409Y766423D01*
X594393Y766313D01*
X594381Y766202D01*
X594373Y766090D01*
X594369Y765979D01*
X594369Y765867D01*
X594373Y765756D01*
X594381Y765644D01*
X594393Y765533D01*
X594409Y765423D01*
X594428Y765313D01*
X594452Y765204D01*
X594479Y765096D01*
X594510Y764989D01*
X594545Y764883D01*
X594584Y764778D01*
X594626Y764675D01*
X594672Y764573D01*
X594721Y764473D01*
X594774Y764375D01*
X594830Y764279D01*
X594890Y764184D01*
X594953Y764092D01*
X595019Y764002D01*
X595089Y763915D01*
X595161Y763830D01*
X595236Y763748D01*
X595315Y763668D01*
X595396Y763591D01*
X595479Y763518D01*
X595565Y763447D01*
X595654Y763379D01*
X595745Y763314D01*
X595838Y763253D01*
X595933Y763195D01*
X596031Y763140D01*
X596130Y763089D01*
X596231Y763041D01*
X596333Y762997D01*
X596437Y762957D01*
X596543Y762920D01*
X596649Y762887D01*
X596757Y762858D01*
X596866Y762833D01*
X596975Y762811D01*
X597085Y762793D01*
X597196Y762780D01*
X597307Y762770D01*
X597418Y762764D01*
X597530Y762762D01*
X601594Y762762D01*
X601594Y770890D01*
X601593Y770890D02*
X601591Y770991D01*
X601585Y771092D01*
X601576Y771193D01*
X601563Y771294D01*
X601546Y771394D01*
X601525Y771493D01*
X601501Y771591D01*
X601473Y771688D01*
X601441Y771785D01*
X601406Y771880D01*
X601367Y771973D01*
X601325Y772065D01*
X601279Y772156D01*
X601230Y772245D01*
X601178Y772331D01*
X601122Y772416D01*
X601064Y772499D01*
X601002Y772579D01*
X600937Y772657D01*
X600870Y772733D01*
X600800Y772806D01*
X600727Y772876D01*
X600651Y772943D01*
X600573Y773008D01*
X600493Y773070D01*
X600410Y773128D01*
X600325Y773184D01*
X600239Y773236D01*
X600150Y773285D01*
X600059Y773331D01*
X599967Y773373D01*
X599874Y773412D01*
X599779Y773447D01*
X599682Y773479D01*
X599585Y773507D01*
X599487Y773531D01*
X599388Y773552D01*
X599288Y773569D01*
X599187Y773582D01*
X599086Y773591D01*
X598985Y773597D01*
X598884Y773599D01*
X595272Y773599D01*
X609309Y773599D02*
X609309Y762762D01*
X609309Y773599D02*
X617437Y773599D01*
X617538Y773597D01*
X617639Y773591D01*
X617740Y773582D01*
X617841Y773569D01*
X617941Y773552D01*
X618040Y773531D01*
X618138Y773507D01*
X618235Y773479D01*
X618332Y773447D01*
X618427Y773412D01*
X618520Y773373D01*
X618612Y773331D01*
X618703Y773285D01*
X618792Y773236D01*
X618878Y773184D01*
X618963Y773128D01*
X619046Y773070D01*
X619126Y773008D01*
X619204Y772943D01*
X619280Y772876D01*
X619353Y772806D01*
X619423Y772733D01*
X619490Y772657D01*
X619555Y772579D01*
X619617Y772499D01*
X619675Y772416D01*
X619731Y772331D01*
X619783Y772245D01*
X619832Y772156D01*
X619878Y772065D01*
X619920Y771973D01*
X619959Y771880D01*
X619994Y771785D01*
X620026Y771688D01*
X620054Y771591D01*
X620078Y771493D01*
X620099Y771394D01*
X620116Y771294D01*
X620129Y771193D01*
X620138Y771092D01*
X620144Y770991D01*
X620146Y770890D01*
X620147Y770890D02*
X620147Y762762D01*
X614728Y762762D02*
X614728Y773599D01*
X627233Y773599D02*
X627233Y762762D01*
X626781Y778115D02*
X626781Y779018D01*
X627684Y779018D01*
X627684Y778115D01*
X626781Y778115D01*
X636247Y762762D02*
X639860Y762762D01*
X636247Y762762D02*
X636146Y762764D01*
X636045Y762770D01*
X635944Y762779D01*
X635843Y762792D01*
X635743Y762809D01*
X635644Y762830D01*
X635546Y762854D01*
X635449Y762882D01*
X635352Y762914D01*
X635257Y762949D01*
X635164Y762988D01*
X635072Y763030D01*
X634981Y763076D01*
X634893Y763125D01*
X634806Y763177D01*
X634721Y763233D01*
X634638Y763291D01*
X634558Y763353D01*
X634480Y763418D01*
X634404Y763485D01*
X634331Y763555D01*
X634261Y763628D01*
X634194Y763704D01*
X634129Y763782D01*
X634067Y763862D01*
X634009Y763945D01*
X633953Y764030D01*
X633901Y764117D01*
X633852Y764205D01*
X633806Y764296D01*
X633764Y764388D01*
X633725Y764481D01*
X633690Y764576D01*
X633658Y764673D01*
X633630Y764770D01*
X633606Y764868D01*
X633585Y764967D01*
X633568Y765067D01*
X633555Y765168D01*
X633546Y765269D01*
X633540Y765370D01*
X633538Y765471D01*
X633538Y770890D01*
X633540Y770991D01*
X633546Y771092D01*
X633555Y771193D01*
X633568Y771294D01*
X633585Y771394D01*
X633606Y771493D01*
X633630Y771591D01*
X633658Y771688D01*
X633690Y771785D01*
X633725Y771880D01*
X633764Y771973D01*
X633806Y772065D01*
X633852Y772156D01*
X633901Y772245D01*
X633953Y772331D01*
X634009Y772416D01*
X634067Y772499D01*
X634129Y772579D01*
X634194Y772657D01*
X634261Y772733D01*
X634331Y772806D01*
X634404Y772876D01*
X634480Y772943D01*
X634558Y773008D01*
X634638Y773070D01*
X634721Y773128D01*
X634806Y773184D01*
X634893Y773236D01*
X634981Y773285D01*
X635072Y773331D01*
X635164Y773373D01*
X635257Y773412D01*
X635352Y773447D01*
X635449Y773479D01*
X635546Y773507D01*
X635644Y773531D01*
X635743Y773552D01*
X635843Y773569D01*
X635944Y773582D01*
X636045Y773591D01*
X636146Y773597D01*
X636247Y773599D01*
X639860Y773599D01*
X646859Y769084D02*
X651374Y767278D01*
X646858Y769084D02*
X646770Y769121D01*
X646684Y769162D01*
X646599Y769206D01*
X646516Y769254D01*
X646436Y769305D01*
X646357Y769359D01*
X646281Y769417D01*
X646207Y769477D01*
X646135Y769541D01*
X646067Y769607D01*
X646001Y769677D01*
X645938Y769748D01*
X645877Y769823D01*
X645820Y769899D01*
X645767Y769978D01*
X645716Y770059D01*
X645669Y770142D01*
X645625Y770227D01*
X645585Y770314D01*
X645548Y770402D01*
X645515Y770492D01*
X645485Y770583D01*
X645460Y770675D01*
X645438Y770768D01*
X645420Y770862D01*
X645405Y770956D01*
X645395Y771051D01*
X645389Y771147D01*
X645386Y771242D01*
X645387Y771338D01*
X645393Y771433D01*
X645402Y771529D01*
X645415Y771623D01*
X645431Y771717D01*
X645452Y771811D01*
X645477Y771903D01*
X645505Y771994D01*
X645537Y772084D01*
X645572Y772173D01*
X645611Y772260D01*
X645654Y772346D01*
X645700Y772430D01*
X645750Y772511D01*
X645802Y772591D01*
X645858Y772669D01*
X645918Y772744D01*
X645980Y772816D01*
X646045Y772886D01*
X646113Y772954D01*
X646183Y773018D01*
X646256Y773080D01*
X646332Y773138D01*
X646410Y773194D01*
X646490Y773246D01*
X646572Y773295D01*
X646656Y773340D01*
X646742Y773382D01*
X646829Y773421D01*
X646918Y773456D01*
X647009Y773487D01*
X647100Y773514D01*
X647193Y773538D01*
X647286Y773558D01*
X647380Y773574D01*
X647475Y773586D01*
X647570Y773595D01*
X647666Y773599D01*
X647761Y773600D01*
X648008Y773593D01*
X648254Y773581D01*
X648500Y773563D01*
X648746Y773538D01*
X648990Y773508D01*
X649234Y773472D01*
X649477Y773431D01*
X649719Y773383D01*
X649960Y773329D01*
X650199Y773270D01*
X650437Y773205D01*
X650673Y773134D01*
X650908Y773058D01*
X651141Y772976D01*
X651371Y772888D01*
X651599Y772795D01*
X651826Y772697D01*
X651375Y767277D02*
X651463Y767240D01*
X651549Y767199D01*
X651634Y767155D01*
X651717Y767107D01*
X651797Y767056D01*
X651876Y767002D01*
X651952Y766944D01*
X652026Y766884D01*
X652098Y766820D01*
X652166Y766754D01*
X652232Y766684D01*
X652295Y766613D01*
X652356Y766538D01*
X652413Y766462D01*
X652466Y766383D01*
X652517Y766302D01*
X652564Y766219D01*
X652608Y766134D01*
X652648Y766047D01*
X652685Y765959D01*
X652718Y765869D01*
X652748Y765778D01*
X652773Y765686D01*
X652795Y765593D01*
X652813Y765499D01*
X652828Y765405D01*
X652838Y765310D01*
X652844Y765214D01*
X652847Y765119D01*
X652846Y765023D01*
X652840Y764928D01*
X652831Y764832D01*
X652818Y764738D01*
X652802Y764644D01*
X652781Y764550D01*
X652756Y764458D01*
X652728Y764367D01*
X652696Y764277D01*
X652661Y764188D01*
X652622Y764101D01*
X652579Y764015D01*
X652533Y763931D01*
X652483Y763850D01*
X652431Y763770D01*
X652375Y763692D01*
X652315Y763617D01*
X652253Y763545D01*
X652188Y763475D01*
X652120Y763407D01*
X652050Y763343D01*
X651977Y763281D01*
X651901Y763223D01*
X651823Y763167D01*
X651743Y763115D01*
X651661Y763066D01*
X651577Y763021D01*
X651491Y762979D01*
X651404Y762940D01*
X651315Y762905D01*
X651224Y762874D01*
X651133Y762847D01*
X651040Y762823D01*
X650947Y762803D01*
X650853Y762787D01*
X650758Y762775D01*
X650663Y762766D01*
X650567Y762762D01*
X650472Y762761D01*
X650471Y762762D02*
X650109Y762771D01*
X649747Y762789D01*
X649386Y762816D01*
X649026Y762851D01*
X648666Y762894D01*
X648307Y762946D01*
X647950Y763007D01*
X647595Y763076D01*
X647241Y763153D01*
X646889Y763239D01*
X646539Y763333D01*
X646191Y763436D01*
X645846Y763546D01*
X645504Y763665D01*
X674370Y771793D02*
X677079Y771793D01*
X677079Y762762D01*
X671660Y762762D01*
X671542Y762764D01*
X671424Y762770D01*
X671306Y762779D01*
X671189Y762793D01*
X671072Y762810D01*
X670955Y762831D01*
X670840Y762856D01*
X670725Y762885D01*
X670611Y762918D01*
X670499Y762954D01*
X670388Y762994D01*
X670278Y763037D01*
X670169Y763084D01*
X670062Y763134D01*
X669957Y763189D01*
X669854Y763246D01*
X669753Y763307D01*
X669653Y763371D01*
X669556Y763438D01*
X669461Y763508D01*
X669369Y763582D01*
X669278Y763658D01*
X669191Y763738D01*
X669106Y763820D01*
X669024Y763905D01*
X668944Y763992D01*
X668868Y764083D01*
X668794Y764175D01*
X668724Y764270D01*
X668657Y764367D01*
X668593Y764467D01*
X668532Y764568D01*
X668475Y764671D01*
X668420Y764776D01*
X668370Y764883D01*
X668323Y764992D01*
X668280Y765102D01*
X668240Y765213D01*
X668204Y765325D01*
X668171Y765439D01*
X668142Y765554D01*
X668117Y765669D01*
X668096Y765786D01*
X668079Y765903D01*
X668065Y766020D01*
X668056Y766138D01*
X668050Y766256D01*
X668048Y766374D01*
X668048Y775406D01*
X668050Y775524D01*
X668056Y775642D01*
X668065Y775760D01*
X668079Y775877D01*
X668096Y775994D01*
X668117Y776111D01*
X668142Y776226D01*
X668171Y776341D01*
X668204Y776455D01*
X668240Y776567D01*
X668280Y776678D01*
X668323Y776788D01*
X668370Y776897D01*
X668420Y777004D01*
X668474Y777109D01*
X668532Y777212D01*
X668593Y777313D01*
X668657Y777413D01*
X668724Y777510D01*
X668794Y777605D01*
X668868Y777697D01*
X668944Y777788D01*
X669024Y777875D01*
X669106Y777960D01*
X669191Y778042D01*
X669278Y778122D01*
X669369Y778198D01*
X669461Y778272D01*
X669556Y778342D01*
X669653Y778409D01*
X669753Y778473D01*
X669854Y778534D01*
X669957Y778591D01*
X670062Y778645D01*
X670169Y778696D01*
X670278Y778743D01*
X670388Y778786D01*
X670499Y778826D01*
X670611Y778862D01*
X670725Y778895D01*
X670840Y778924D01*
X670955Y778949D01*
X671072Y778970D01*
X671189Y778987D01*
X671306Y779001D01*
X671424Y779010D01*
X671542Y779016D01*
X671660Y779018D01*
X677079Y779018D01*
X684667Y773599D02*
X684667Y762762D01*
X684667Y773599D02*
X690086Y773599D01*
X690086Y771793D01*
X695003Y769987D02*
X695003Y766374D01*
X695003Y769987D02*
X695005Y770106D01*
X695011Y770226D01*
X695021Y770345D01*
X695035Y770463D01*
X695052Y770582D01*
X695074Y770699D01*
X695099Y770816D01*
X695129Y770931D01*
X695162Y771046D01*
X695199Y771160D01*
X695239Y771272D01*
X695284Y771383D01*
X695332Y771492D01*
X695383Y771600D01*
X695438Y771706D01*
X695497Y771810D01*
X695559Y771912D01*
X695624Y772012D01*
X695693Y772110D01*
X695765Y772206D01*
X695840Y772299D01*
X695917Y772389D01*
X695998Y772477D01*
X696082Y772562D01*
X696169Y772644D01*
X696258Y772724D01*
X696350Y772800D01*
X696444Y772874D01*
X696541Y772944D01*
X696639Y773011D01*
X696740Y773075D01*
X696844Y773135D01*
X696949Y773192D01*
X697056Y773245D01*
X697164Y773295D01*
X697274Y773341D01*
X697386Y773383D01*
X697499Y773422D01*
X697613Y773457D01*
X697728Y773488D01*
X697845Y773516D01*
X697962Y773539D01*
X698079Y773559D01*
X698198Y773575D01*
X698317Y773587D01*
X698436Y773595D01*
X698555Y773599D01*
X698675Y773599D01*
X698794Y773595D01*
X698913Y773587D01*
X699032Y773575D01*
X699151Y773559D01*
X699268Y773539D01*
X699385Y773516D01*
X699502Y773488D01*
X699617Y773457D01*
X699731Y773422D01*
X699844Y773383D01*
X699956Y773341D01*
X700066Y773295D01*
X700174Y773245D01*
X700281Y773192D01*
X700386Y773135D01*
X700490Y773075D01*
X700591Y773011D01*
X700689Y772944D01*
X700786Y772874D01*
X700880Y772800D01*
X700972Y772724D01*
X701061Y772644D01*
X701148Y772562D01*
X701232Y772477D01*
X701313Y772389D01*
X701390Y772299D01*
X701465Y772206D01*
X701537Y772110D01*
X701606Y772012D01*
X701671Y771912D01*
X701733Y771810D01*
X701792Y771706D01*
X701847Y771600D01*
X701898Y771492D01*
X701946Y771383D01*
X701991Y771272D01*
X702031Y771160D01*
X702068Y771046D01*
X702101Y770931D01*
X702131Y770816D01*
X702156Y770699D01*
X702178Y770582D01*
X702195Y770463D01*
X702209Y770345D01*
X702219Y770226D01*
X702225Y770106D01*
X702227Y769987D01*
X702228Y769987D02*
X702228Y766374D01*
X702227Y766374D02*
X702225Y766255D01*
X702219Y766135D01*
X702209Y766016D01*
X702195Y765898D01*
X702178Y765779D01*
X702156Y765662D01*
X702131Y765545D01*
X702101Y765430D01*
X702068Y765315D01*
X702031Y765201D01*
X701991Y765089D01*
X701946Y764978D01*
X701898Y764869D01*
X701847Y764761D01*
X701792Y764655D01*
X701733Y764551D01*
X701671Y764449D01*
X701606Y764349D01*
X701537Y764251D01*
X701465Y764155D01*
X701390Y764062D01*
X701313Y763972D01*
X701232Y763884D01*
X701148Y763799D01*
X701061Y763717D01*
X700972Y763637D01*
X700880Y763561D01*
X700786Y763487D01*
X700689Y763417D01*
X700591Y763350D01*
X700490Y763286D01*
X700386Y763226D01*
X700281Y763169D01*
X700174Y763116D01*
X700066Y763066D01*
X699956Y763020D01*
X699844Y762978D01*
X699731Y762939D01*
X699617Y762904D01*
X699502Y762873D01*
X699385Y762845D01*
X699268Y762822D01*
X699151Y762802D01*
X699032Y762786D01*
X698913Y762774D01*
X698794Y762766D01*
X698675Y762762D01*
X698555Y762762D01*
X698436Y762766D01*
X698317Y762774D01*
X698198Y762786D01*
X698079Y762802D01*
X697962Y762822D01*
X697845Y762845D01*
X697728Y762873D01*
X697613Y762904D01*
X697499Y762939D01*
X697386Y762978D01*
X697274Y763020D01*
X697164Y763066D01*
X697056Y763116D01*
X696949Y763169D01*
X696844Y763226D01*
X696740Y763286D01*
X696639Y763350D01*
X696541Y763417D01*
X696444Y763487D01*
X696350Y763561D01*
X696258Y763637D01*
X696169Y763717D01*
X696082Y763799D01*
X695998Y763884D01*
X695917Y763972D01*
X695840Y764062D01*
X695765Y764155D01*
X695693Y764251D01*
X695624Y764349D01*
X695559Y764449D01*
X695497Y764551D01*
X695438Y764655D01*
X695383Y764761D01*
X695332Y764869D01*
X695284Y764978D01*
X695239Y765089D01*
X695199Y765201D01*
X695162Y765315D01*
X695129Y765430D01*
X695099Y765545D01*
X695074Y765662D01*
X695052Y765779D01*
X695035Y765898D01*
X695021Y766016D01*
X695011Y766135D01*
X695005Y766255D01*
X695003Y766374D01*
X709071Y765471D02*
X709071Y773599D01*
X709071Y765471D02*
X709073Y765370D01*
X709079Y765269D01*
X709088Y765168D01*
X709101Y765067D01*
X709118Y764967D01*
X709139Y764868D01*
X709163Y764770D01*
X709191Y764673D01*
X709223Y764576D01*
X709258Y764481D01*
X709297Y764388D01*
X709339Y764296D01*
X709385Y764205D01*
X709434Y764117D01*
X709486Y764030D01*
X709542Y763945D01*
X709600Y763862D01*
X709662Y763782D01*
X709727Y763704D01*
X709794Y763628D01*
X709864Y763555D01*
X709937Y763485D01*
X710013Y763418D01*
X710091Y763353D01*
X710171Y763291D01*
X710254Y763233D01*
X710339Y763177D01*
X710426Y763125D01*
X710514Y763076D01*
X710605Y763030D01*
X710697Y762988D01*
X710790Y762949D01*
X710885Y762914D01*
X710982Y762882D01*
X711079Y762854D01*
X711177Y762830D01*
X711276Y762809D01*
X711376Y762792D01*
X711477Y762779D01*
X711578Y762770D01*
X711679Y762764D01*
X711780Y762762D01*
X716296Y762762D01*
X716296Y773599D01*
X723734Y773599D02*
X723734Y757343D01*
X723734Y773599D02*
X728249Y773599D01*
X728353Y773597D01*
X728456Y773591D01*
X728560Y773581D01*
X728663Y773567D01*
X728765Y773549D01*
X728866Y773528D01*
X728967Y773502D01*
X729066Y773473D01*
X729165Y773440D01*
X729262Y773403D01*
X729357Y773362D01*
X729451Y773318D01*
X729543Y773270D01*
X729633Y773219D01*
X729722Y773164D01*
X729808Y773106D01*
X729891Y773044D01*
X729973Y772980D01*
X730051Y772912D01*
X730127Y772842D01*
X730201Y772769D01*
X730271Y772692D01*
X730339Y772614D01*
X730403Y772532D01*
X730465Y772449D01*
X730523Y772363D01*
X730578Y772274D01*
X730629Y772184D01*
X730677Y772092D01*
X730721Y771998D01*
X730762Y771903D01*
X730799Y771806D01*
X730832Y771707D01*
X730861Y771608D01*
X730887Y771507D01*
X730908Y771406D01*
X730926Y771304D01*
X730940Y771201D01*
X730950Y771097D01*
X730956Y770994D01*
X730958Y770890D01*
X730958Y765471D01*
X730956Y765370D01*
X730950Y765269D01*
X730941Y765168D01*
X730928Y765067D01*
X730911Y764967D01*
X730890Y764868D01*
X730866Y764770D01*
X730838Y764673D01*
X730806Y764576D01*
X730771Y764481D01*
X730732Y764388D01*
X730690Y764296D01*
X730644Y764205D01*
X730595Y764117D01*
X730543Y764030D01*
X730487Y763945D01*
X730429Y763862D01*
X730367Y763782D01*
X730302Y763704D01*
X730235Y763628D01*
X730165Y763555D01*
X730092Y763485D01*
X730016Y763418D01*
X729938Y763353D01*
X729858Y763291D01*
X729775Y763233D01*
X729690Y763177D01*
X729604Y763125D01*
X729515Y763076D01*
X729424Y763030D01*
X729332Y762988D01*
X729239Y762949D01*
X729144Y762914D01*
X729047Y762882D01*
X728950Y762854D01*
X728852Y762830D01*
X728753Y762809D01*
X728653Y762792D01*
X728552Y762779D01*
X728451Y762770D01*
X728350Y762764D01*
X728249Y762762D01*
X723734Y762762D01*
X745822Y769084D02*
X756659Y769084D01*
X772286Y762762D02*
X779511Y762762D01*
X772286Y762762D02*
X772286Y779018D01*
X779511Y779018D01*
X777704Y771793D02*
X772286Y771793D01*
X788755Y779018D02*
X788755Y762762D01*
X784240Y779018D02*
X793271Y779018D01*
X799350Y779018D02*
X799350Y762762D01*
X799350Y771793D02*
X808381Y771793D01*
X808381Y779018D02*
X808381Y762762D01*
X814981Y779018D02*
X824012Y779018D01*
X814981Y762762D01*
X824012Y762762D01*
X830474Y765471D02*
X830474Y773599D01*
X830474Y765471D02*
X830476Y765370D01*
X830482Y765269D01*
X830491Y765168D01*
X830504Y765067D01*
X830521Y764967D01*
X830542Y764868D01*
X830566Y764770D01*
X830594Y764673D01*
X830626Y764576D01*
X830661Y764481D01*
X830700Y764388D01*
X830742Y764296D01*
X830788Y764205D01*
X830837Y764117D01*
X830889Y764030D01*
X830945Y763945D01*
X831003Y763862D01*
X831065Y763782D01*
X831130Y763704D01*
X831197Y763628D01*
X831267Y763555D01*
X831340Y763485D01*
X831416Y763418D01*
X831494Y763353D01*
X831574Y763291D01*
X831657Y763233D01*
X831742Y763177D01*
X831829Y763125D01*
X831917Y763076D01*
X832008Y763030D01*
X832100Y762988D01*
X832193Y762949D01*
X832288Y762914D01*
X832385Y762882D01*
X832482Y762854D01*
X832580Y762830D01*
X832679Y762809D01*
X832779Y762792D01*
X832880Y762779D01*
X832981Y762770D01*
X833082Y762764D01*
X833183Y762762D01*
X837698Y762762D01*
X837698Y773599D01*
X845148Y773599D02*
X845148Y762762D01*
X845148Y773599D02*
X850566Y773599D01*
X850566Y771793D01*
X855449Y773599D02*
X855449Y762762D01*
X854997Y778115D02*
X854997Y779018D01*
X855900Y779018D01*
X855900Y778115D01*
X854997Y778115D01*
X864463Y762762D02*
X868075Y762762D01*
X864463Y762762D02*
X864362Y762764D01*
X864261Y762770D01*
X864160Y762779D01*
X864059Y762792D01*
X863959Y762809D01*
X863860Y762830D01*
X863762Y762854D01*
X863665Y762882D01*
X863568Y762914D01*
X863473Y762949D01*
X863380Y762988D01*
X863288Y763030D01*
X863197Y763076D01*
X863109Y763125D01*
X863022Y763177D01*
X862937Y763233D01*
X862854Y763291D01*
X862774Y763353D01*
X862696Y763418D01*
X862620Y763485D01*
X862547Y763555D01*
X862477Y763628D01*
X862410Y763704D01*
X862345Y763782D01*
X862283Y763862D01*
X862225Y763945D01*
X862169Y764030D01*
X862117Y764117D01*
X862068Y764205D01*
X862022Y764296D01*
X861980Y764388D01*
X861941Y764481D01*
X861906Y764576D01*
X861874Y764673D01*
X861846Y764770D01*
X861822Y764868D01*
X861801Y764967D01*
X861784Y765067D01*
X861771Y765168D01*
X861762Y765269D01*
X861756Y765370D01*
X861754Y765471D01*
X861754Y770890D01*
X861756Y770991D01*
X861762Y771092D01*
X861771Y771193D01*
X861784Y771294D01*
X861801Y771394D01*
X861822Y771493D01*
X861846Y771591D01*
X861874Y771688D01*
X861906Y771785D01*
X861941Y771880D01*
X861980Y771973D01*
X862022Y772065D01*
X862068Y772156D01*
X862117Y772245D01*
X862169Y772331D01*
X862225Y772416D01*
X862283Y772499D01*
X862345Y772579D01*
X862410Y772657D01*
X862477Y772733D01*
X862547Y772806D01*
X862620Y772876D01*
X862696Y772943D01*
X862774Y773008D01*
X862854Y773070D01*
X862937Y773128D01*
X863022Y773184D01*
X863109Y773236D01*
X863197Y773285D01*
X863288Y773331D01*
X863380Y773373D01*
X863473Y773412D01*
X863568Y773447D01*
X863665Y773479D01*
X863762Y773507D01*
X863860Y773531D01*
X863959Y773552D01*
X864059Y773569D01*
X864160Y773582D01*
X864261Y773591D01*
X864362Y773597D01*
X864463Y773599D01*
X868075Y773599D01*
X874241Y779018D02*
X874241Y762762D01*
X874241Y773599D02*
X878757Y773599D01*
X878861Y773597D01*
X878964Y773591D01*
X879068Y773581D01*
X879171Y773567D01*
X879273Y773549D01*
X879374Y773528D01*
X879475Y773502D01*
X879574Y773473D01*
X879673Y773440D01*
X879770Y773403D01*
X879865Y773362D01*
X879959Y773318D01*
X880051Y773270D01*
X880141Y773219D01*
X880230Y773164D01*
X880316Y773106D01*
X880399Y773044D01*
X880481Y772980D01*
X880559Y772912D01*
X880635Y772842D01*
X880709Y772769D01*
X880779Y772692D01*
X880847Y772614D01*
X880911Y772532D01*
X880973Y772449D01*
X881031Y772363D01*
X881086Y772274D01*
X881137Y772184D01*
X881185Y772092D01*
X881229Y771998D01*
X881270Y771903D01*
X881307Y771806D01*
X881340Y771707D01*
X881369Y771608D01*
X881395Y771507D01*
X881416Y771406D01*
X881434Y771304D01*
X881448Y771201D01*
X881458Y771097D01*
X881464Y770994D01*
X881466Y770890D01*
X881466Y762762D01*
X95081Y805688D02*
X89662Y789432D01*
X100499Y789432D02*
X95081Y805688D01*
X99145Y793496D02*
X91017Y793496D01*
X106663Y789432D02*
X106663Y800269D01*
X112082Y800269D01*
X112082Y798463D01*
X124151Y805688D02*
X124151Y789432D01*
X119635Y789432D01*
X119534Y789434D01*
X119433Y789440D01*
X119332Y789449D01*
X119231Y789462D01*
X119131Y789479D01*
X119032Y789500D01*
X118934Y789524D01*
X118837Y789552D01*
X118740Y789584D01*
X118645Y789619D01*
X118552Y789658D01*
X118460Y789700D01*
X118369Y789746D01*
X118281Y789795D01*
X118194Y789847D01*
X118109Y789903D01*
X118026Y789961D01*
X117946Y790023D01*
X117868Y790088D01*
X117792Y790155D01*
X117719Y790225D01*
X117649Y790298D01*
X117582Y790374D01*
X117517Y790452D01*
X117455Y790532D01*
X117397Y790615D01*
X117341Y790700D01*
X117289Y790787D01*
X117240Y790875D01*
X117194Y790966D01*
X117152Y791058D01*
X117113Y791151D01*
X117078Y791246D01*
X117046Y791343D01*
X117018Y791440D01*
X116994Y791538D01*
X116973Y791637D01*
X116956Y791737D01*
X116943Y791838D01*
X116934Y791939D01*
X116928Y792040D01*
X116926Y792141D01*
X116926Y797560D01*
X116928Y797661D01*
X116934Y797762D01*
X116943Y797863D01*
X116956Y797964D01*
X116973Y798064D01*
X116994Y798163D01*
X117018Y798261D01*
X117046Y798358D01*
X117078Y798455D01*
X117113Y798550D01*
X117152Y798643D01*
X117194Y798735D01*
X117240Y798826D01*
X117289Y798915D01*
X117341Y799001D01*
X117397Y799086D01*
X117455Y799169D01*
X117517Y799249D01*
X117582Y799327D01*
X117649Y799403D01*
X117719Y799476D01*
X117792Y799546D01*
X117868Y799613D01*
X117946Y799678D01*
X118026Y799740D01*
X118109Y799798D01*
X118194Y799854D01*
X118281Y799906D01*
X118369Y799955D01*
X118460Y800001D01*
X118552Y800043D01*
X118645Y800082D01*
X118740Y800117D01*
X118837Y800149D01*
X118934Y800177D01*
X119032Y800201D01*
X119131Y800222D01*
X119231Y800239D01*
X119332Y800252D01*
X119433Y800261D01*
X119534Y800267D01*
X119635Y800269D01*
X124151Y800269D01*
X131588Y800269D02*
X131588Y792141D01*
X131589Y792141D02*
X131591Y792040D01*
X131597Y791939D01*
X131606Y791838D01*
X131619Y791737D01*
X131636Y791637D01*
X131657Y791538D01*
X131681Y791440D01*
X131709Y791343D01*
X131741Y791246D01*
X131776Y791151D01*
X131815Y791058D01*
X131857Y790966D01*
X131903Y790875D01*
X131952Y790787D01*
X132004Y790700D01*
X132060Y790615D01*
X132118Y790532D01*
X132180Y790452D01*
X132245Y790374D01*
X132312Y790298D01*
X132382Y790225D01*
X132455Y790155D01*
X132531Y790088D01*
X132609Y790023D01*
X132689Y789961D01*
X132772Y789903D01*
X132857Y789847D01*
X132944Y789795D01*
X133032Y789746D01*
X133123Y789700D01*
X133215Y789658D01*
X133308Y789619D01*
X133403Y789584D01*
X133500Y789552D01*
X133597Y789524D01*
X133695Y789500D01*
X133794Y789479D01*
X133894Y789462D01*
X133995Y789449D01*
X134096Y789440D01*
X134197Y789434D01*
X134298Y789432D01*
X138813Y789432D01*
X138813Y800269D01*
X145622Y800269D02*
X145622Y789432D01*
X145170Y804785D02*
X145170Y805688D01*
X146073Y805688D01*
X146073Y804785D01*
X145170Y804785D01*
X152430Y800269D02*
X152430Y789432D01*
X152430Y800269D02*
X156945Y800269D01*
X157049Y800267D01*
X157152Y800261D01*
X157256Y800251D01*
X157359Y800237D01*
X157461Y800219D01*
X157562Y800198D01*
X157663Y800172D01*
X157762Y800143D01*
X157861Y800110D01*
X157958Y800073D01*
X158053Y800032D01*
X158147Y799988D01*
X158239Y799940D01*
X158329Y799889D01*
X158418Y799834D01*
X158504Y799776D01*
X158587Y799714D01*
X158669Y799650D01*
X158747Y799582D01*
X158823Y799512D01*
X158897Y799439D01*
X158967Y799362D01*
X159035Y799284D01*
X159099Y799202D01*
X159161Y799119D01*
X159219Y799033D01*
X159274Y798944D01*
X159325Y798854D01*
X159373Y798762D01*
X159417Y798668D01*
X159458Y798573D01*
X159495Y798476D01*
X159528Y798377D01*
X159557Y798278D01*
X159583Y798177D01*
X159604Y798076D01*
X159622Y797974D01*
X159636Y797871D01*
X159646Y797767D01*
X159652Y797664D01*
X159654Y797560D01*
X159655Y797560D02*
X159655Y789432D01*
X166498Y793044D02*
X166498Y796657D01*
X166500Y796776D01*
X166506Y796896D01*
X166516Y797015D01*
X166530Y797133D01*
X166547Y797252D01*
X166569Y797369D01*
X166594Y797486D01*
X166624Y797601D01*
X166657Y797716D01*
X166694Y797830D01*
X166734Y797942D01*
X166779Y798053D01*
X166827Y798162D01*
X166878Y798270D01*
X166933Y798376D01*
X166992Y798480D01*
X167054Y798582D01*
X167119Y798682D01*
X167188Y798780D01*
X167260Y798876D01*
X167335Y798969D01*
X167412Y799059D01*
X167493Y799147D01*
X167577Y799232D01*
X167664Y799314D01*
X167753Y799394D01*
X167845Y799470D01*
X167939Y799544D01*
X168036Y799614D01*
X168134Y799681D01*
X168235Y799745D01*
X168339Y799805D01*
X168444Y799862D01*
X168551Y799915D01*
X168659Y799965D01*
X168769Y800011D01*
X168881Y800053D01*
X168994Y800092D01*
X169108Y800127D01*
X169223Y800158D01*
X169340Y800186D01*
X169457Y800209D01*
X169574Y800229D01*
X169693Y800245D01*
X169812Y800257D01*
X169931Y800265D01*
X170050Y800269D01*
X170170Y800269D01*
X170289Y800265D01*
X170408Y800257D01*
X170527Y800245D01*
X170646Y800229D01*
X170763Y800209D01*
X170880Y800186D01*
X170997Y800158D01*
X171112Y800127D01*
X171226Y800092D01*
X171339Y800053D01*
X171451Y800011D01*
X171561Y799965D01*
X171669Y799915D01*
X171776Y799862D01*
X171881Y799805D01*
X171985Y799745D01*
X172086Y799681D01*
X172184Y799614D01*
X172281Y799544D01*
X172375Y799470D01*
X172467Y799394D01*
X172556Y799314D01*
X172643Y799232D01*
X172727Y799147D01*
X172808Y799059D01*
X172885Y798969D01*
X172960Y798876D01*
X173032Y798780D01*
X173101Y798682D01*
X173166Y798582D01*
X173228Y798480D01*
X173287Y798376D01*
X173342Y798270D01*
X173393Y798162D01*
X173441Y798053D01*
X173486Y797942D01*
X173526Y797830D01*
X173563Y797716D01*
X173596Y797601D01*
X173626Y797486D01*
X173651Y797369D01*
X173673Y797252D01*
X173690Y797133D01*
X173704Y797015D01*
X173714Y796896D01*
X173720Y796776D01*
X173722Y796657D01*
X173723Y796657D02*
X173723Y793044D01*
X173722Y793044D02*
X173720Y792925D01*
X173714Y792805D01*
X173704Y792686D01*
X173690Y792568D01*
X173673Y792449D01*
X173651Y792332D01*
X173626Y792215D01*
X173596Y792100D01*
X173563Y791985D01*
X173526Y791871D01*
X173486Y791759D01*
X173441Y791648D01*
X173393Y791539D01*
X173342Y791431D01*
X173287Y791325D01*
X173228Y791221D01*
X173166Y791119D01*
X173101Y791019D01*
X173032Y790921D01*
X172960Y790825D01*
X172885Y790732D01*
X172808Y790642D01*
X172727Y790554D01*
X172643Y790469D01*
X172556Y790387D01*
X172467Y790307D01*
X172375Y790231D01*
X172281Y790157D01*
X172184Y790087D01*
X172086Y790020D01*
X171985Y789956D01*
X171881Y789896D01*
X171776Y789839D01*
X171669Y789786D01*
X171561Y789736D01*
X171451Y789690D01*
X171339Y789648D01*
X171226Y789609D01*
X171112Y789574D01*
X170997Y789543D01*
X170880Y789515D01*
X170763Y789492D01*
X170646Y789472D01*
X170527Y789456D01*
X170408Y789444D01*
X170289Y789436D01*
X170170Y789432D01*
X170050Y789432D01*
X169931Y789436D01*
X169812Y789444D01*
X169693Y789456D01*
X169574Y789472D01*
X169457Y789492D01*
X169340Y789515D01*
X169223Y789543D01*
X169108Y789574D01*
X168994Y789609D01*
X168881Y789648D01*
X168769Y789690D01*
X168659Y789736D01*
X168551Y789786D01*
X168444Y789839D01*
X168339Y789896D01*
X168235Y789956D01*
X168134Y790020D01*
X168036Y790087D01*
X167939Y790157D01*
X167845Y790231D01*
X167753Y790307D01*
X167664Y790387D01*
X167577Y790469D01*
X167493Y790554D01*
X167412Y790642D01*
X167335Y790732D01*
X167260Y790825D01*
X167188Y790921D01*
X167119Y791019D01*
X167054Y791119D01*
X166992Y791221D01*
X166933Y791325D01*
X166878Y791431D01*
X166827Y791539D01*
X166779Y791648D01*
X166734Y791759D01*
X166694Y791871D01*
X166657Y791985D01*
X166624Y792100D01*
X166594Y792215D01*
X166569Y792332D01*
X166547Y792449D01*
X166530Y792568D01*
X166516Y792686D01*
X166506Y792805D01*
X166500Y792925D01*
X166498Y793044D01*
X189181Y789432D02*
X189181Y805688D01*
X194599Y796657D01*
X200018Y805688D01*
X200018Y789432D01*
X209849Y789432D02*
X214364Y789432D01*
X209849Y789432D02*
X209748Y789434D01*
X209647Y789440D01*
X209546Y789449D01*
X209445Y789462D01*
X209345Y789479D01*
X209246Y789500D01*
X209148Y789524D01*
X209051Y789552D01*
X208954Y789584D01*
X208859Y789619D01*
X208766Y789658D01*
X208674Y789700D01*
X208583Y789746D01*
X208495Y789795D01*
X208408Y789847D01*
X208323Y789903D01*
X208240Y789961D01*
X208160Y790023D01*
X208082Y790088D01*
X208006Y790155D01*
X207933Y790225D01*
X207863Y790298D01*
X207796Y790374D01*
X207731Y790452D01*
X207669Y790532D01*
X207611Y790615D01*
X207555Y790700D01*
X207503Y790787D01*
X207454Y790875D01*
X207408Y790966D01*
X207366Y791058D01*
X207327Y791151D01*
X207292Y791246D01*
X207260Y791343D01*
X207232Y791440D01*
X207208Y791538D01*
X207187Y791637D01*
X207170Y791737D01*
X207157Y791838D01*
X207148Y791939D01*
X207142Y792040D01*
X207140Y792141D01*
X207139Y792141D02*
X207139Y796657D01*
X207140Y796657D02*
X207142Y796776D01*
X207148Y796896D01*
X207158Y797015D01*
X207172Y797133D01*
X207189Y797252D01*
X207211Y797369D01*
X207236Y797486D01*
X207266Y797601D01*
X207299Y797716D01*
X207336Y797830D01*
X207376Y797942D01*
X207421Y798053D01*
X207469Y798162D01*
X207520Y798270D01*
X207575Y798376D01*
X207634Y798480D01*
X207696Y798582D01*
X207761Y798682D01*
X207830Y798780D01*
X207902Y798876D01*
X207977Y798969D01*
X208054Y799059D01*
X208135Y799147D01*
X208219Y799232D01*
X208306Y799314D01*
X208395Y799394D01*
X208487Y799470D01*
X208581Y799544D01*
X208678Y799614D01*
X208776Y799681D01*
X208877Y799745D01*
X208981Y799805D01*
X209086Y799862D01*
X209193Y799915D01*
X209301Y799965D01*
X209411Y800011D01*
X209523Y800053D01*
X209636Y800092D01*
X209750Y800127D01*
X209865Y800158D01*
X209982Y800186D01*
X210099Y800209D01*
X210216Y800229D01*
X210335Y800245D01*
X210454Y800257D01*
X210573Y800265D01*
X210692Y800269D01*
X210812Y800269D01*
X210931Y800265D01*
X211050Y800257D01*
X211169Y800245D01*
X211288Y800229D01*
X211405Y800209D01*
X211522Y800186D01*
X211639Y800158D01*
X211754Y800127D01*
X211868Y800092D01*
X211981Y800053D01*
X212093Y800011D01*
X212203Y799965D01*
X212311Y799915D01*
X212418Y799862D01*
X212523Y799805D01*
X212627Y799745D01*
X212728Y799681D01*
X212826Y799614D01*
X212923Y799544D01*
X213017Y799470D01*
X213109Y799394D01*
X213198Y799314D01*
X213285Y799232D01*
X213369Y799147D01*
X213450Y799059D01*
X213527Y798969D01*
X213602Y798876D01*
X213674Y798780D01*
X213743Y798682D01*
X213808Y798582D01*
X213870Y798480D01*
X213929Y798376D01*
X213984Y798270D01*
X214035Y798162D01*
X214083Y798053D01*
X214128Y797942D01*
X214168Y797830D01*
X214205Y797716D01*
X214238Y797601D01*
X214268Y797486D01*
X214293Y797369D01*
X214315Y797252D01*
X214332Y797133D01*
X214346Y797015D01*
X214356Y796896D01*
X214362Y796776D01*
X214364Y796657D01*
X214364Y794851D01*
X207139Y794851D01*
X223322Y789432D02*
X227838Y789432D01*
X223322Y789432D02*
X223221Y789434D01*
X223120Y789440D01*
X223019Y789449D01*
X222918Y789462D01*
X222818Y789479D01*
X222719Y789500D01*
X222621Y789524D01*
X222524Y789552D01*
X222427Y789584D01*
X222332Y789619D01*
X222239Y789658D01*
X222147Y789700D01*
X222056Y789746D01*
X221968Y789795D01*
X221881Y789847D01*
X221796Y789903D01*
X221713Y789961D01*
X221633Y790023D01*
X221555Y790088D01*
X221479Y790155D01*
X221406Y790225D01*
X221336Y790298D01*
X221269Y790374D01*
X221204Y790452D01*
X221142Y790532D01*
X221084Y790615D01*
X221028Y790700D01*
X220976Y790787D01*
X220927Y790875D01*
X220881Y790966D01*
X220839Y791058D01*
X220800Y791151D01*
X220765Y791246D01*
X220733Y791343D01*
X220705Y791440D01*
X220681Y791538D01*
X220660Y791637D01*
X220643Y791737D01*
X220630Y791838D01*
X220621Y791939D01*
X220615Y792040D01*
X220613Y792141D01*
X220613Y797560D01*
X220615Y797661D01*
X220621Y797762D01*
X220630Y797863D01*
X220643Y797964D01*
X220660Y798064D01*
X220681Y798163D01*
X220705Y798261D01*
X220733Y798358D01*
X220765Y798455D01*
X220800Y798550D01*
X220839Y798643D01*
X220881Y798735D01*
X220927Y798826D01*
X220976Y798915D01*
X221028Y799001D01*
X221084Y799086D01*
X221142Y799169D01*
X221204Y799249D01*
X221269Y799327D01*
X221336Y799403D01*
X221406Y799476D01*
X221479Y799546D01*
X221555Y799613D01*
X221633Y799678D01*
X221713Y799740D01*
X221796Y799798D01*
X221881Y799854D01*
X221968Y799906D01*
X222056Y799955D01*
X222147Y800001D01*
X222239Y800043D01*
X222332Y800082D01*
X222427Y800117D01*
X222524Y800149D01*
X222621Y800177D01*
X222719Y800201D01*
X222818Y800222D01*
X222918Y800239D01*
X223019Y800252D01*
X223120Y800261D01*
X223221Y800267D01*
X223322Y800269D01*
X227838Y800269D01*
X227838Y786723D01*
X227836Y786619D01*
X227830Y786516D01*
X227820Y786412D01*
X227806Y786309D01*
X227788Y786207D01*
X227767Y786106D01*
X227741Y786005D01*
X227712Y785906D01*
X227679Y785807D01*
X227642Y785710D01*
X227601Y785615D01*
X227557Y785521D01*
X227509Y785429D01*
X227458Y785339D01*
X227403Y785250D01*
X227345Y785164D01*
X227283Y785081D01*
X227219Y784999D01*
X227151Y784921D01*
X227081Y784845D01*
X227008Y784771D01*
X226931Y784701D01*
X226853Y784633D01*
X226771Y784569D01*
X226688Y784507D01*
X226602Y784449D01*
X226513Y784394D01*
X226423Y784343D01*
X226331Y784295D01*
X226237Y784251D01*
X226142Y784210D01*
X226045Y784173D01*
X225946Y784140D01*
X225847Y784111D01*
X225746Y784085D01*
X225645Y784064D01*
X225543Y784046D01*
X225440Y784032D01*
X225336Y784022D01*
X225233Y784016D01*
X225129Y784014D01*
X225129Y784013D02*
X221516Y784013D01*
X237842Y795754D02*
X241906Y795754D01*
X237842Y795754D02*
X237730Y795752D01*
X237619Y795746D01*
X237508Y795736D01*
X237397Y795723D01*
X237287Y795705D01*
X237178Y795683D01*
X237069Y795658D01*
X236961Y795629D01*
X236855Y795596D01*
X236749Y795559D01*
X236645Y795519D01*
X236543Y795475D01*
X236442Y795427D01*
X236343Y795376D01*
X236245Y795321D01*
X236150Y795263D01*
X236057Y795202D01*
X235966Y795137D01*
X235877Y795069D01*
X235791Y794998D01*
X235708Y794925D01*
X235627Y794848D01*
X235548Y794768D01*
X235473Y794686D01*
X235401Y794601D01*
X235331Y794514D01*
X235265Y794424D01*
X235202Y794332D01*
X235142Y794237D01*
X235086Y794141D01*
X235033Y794043D01*
X234984Y793943D01*
X234938Y793841D01*
X234896Y793738D01*
X234857Y793633D01*
X234822Y793527D01*
X234791Y793420D01*
X234764Y793312D01*
X234740Y793203D01*
X234721Y793093D01*
X234705Y792983D01*
X234693Y792872D01*
X234685Y792760D01*
X234681Y792649D01*
X234681Y792537D01*
X234685Y792426D01*
X234693Y792314D01*
X234705Y792203D01*
X234721Y792093D01*
X234740Y791983D01*
X234764Y791874D01*
X234791Y791766D01*
X234822Y791659D01*
X234857Y791553D01*
X234896Y791448D01*
X234938Y791345D01*
X234984Y791243D01*
X235033Y791143D01*
X235086Y791045D01*
X235142Y790949D01*
X235202Y790854D01*
X235265Y790762D01*
X235331Y790672D01*
X235401Y790585D01*
X235473Y790500D01*
X235548Y790418D01*
X235627Y790338D01*
X235708Y790261D01*
X235791Y790188D01*
X235877Y790117D01*
X235966Y790049D01*
X236057Y789984D01*
X236150Y789923D01*
X236245Y789865D01*
X236343Y789810D01*
X236442Y789759D01*
X236543Y789711D01*
X236645Y789667D01*
X236749Y789627D01*
X236855Y789590D01*
X236961Y789557D01*
X237069Y789528D01*
X237178Y789503D01*
X237287Y789481D01*
X237397Y789463D01*
X237508Y789450D01*
X237619Y789440D01*
X237730Y789434D01*
X237842Y789432D01*
X241906Y789432D01*
X241906Y797560D01*
X241904Y797661D01*
X241898Y797762D01*
X241889Y797863D01*
X241876Y797964D01*
X241859Y798064D01*
X241838Y798163D01*
X241814Y798261D01*
X241786Y798358D01*
X241754Y798455D01*
X241719Y798550D01*
X241680Y798643D01*
X241638Y798735D01*
X241592Y798826D01*
X241543Y798915D01*
X241491Y799001D01*
X241435Y799086D01*
X241377Y799169D01*
X241315Y799249D01*
X241250Y799327D01*
X241183Y799403D01*
X241113Y799476D01*
X241040Y799546D01*
X240964Y799613D01*
X240886Y799678D01*
X240806Y799740D01*
X240723Y799798D01*
X240638Y799854D01*
X240552Y799906D01*
X240463Y799955D01*
X240372Y800001D01*
X240280Y800043D01*
X240187Y800082D01*
X240092Y800117D01*
X239995Y800149D01*
X239898Y800177D01*
X239800Y800201D01*
X239701Y800222D01*
X239601Y800239D01*
X239500Y800252D01*
X239399Y800261D01*
X239298Y800267D01*
X239197Y800269D01*
X235584Y800269D01*
X262265Y805688D02*
X262390Y805686D01*
X262515Y805680D01*
X262640Y805671D01*
X262764Y805657D01*
X262888Y805640D01*
X263012Y805619D01*
X263134Y805594D01*
X263256Y805565D01*
X263377Y805533D01*
X263497Y805497D01*
X263616Y805457D01*
X263733Y805414D01*
X263849Y805367D01*
X263964Y805316D01*
X264076Y805262D01*
X264188Y805204D01*
X264297Y805144D01*
X264404Y805079D01*
X264510Y805012D01*
X264613Y804941D01*
X264714Y804867D01*
X264813Y804790D01*
X264909Y804710D01*
X265003Y804627D01*
X265094Y804542D01*
X265183Y804453D01*
X265268Y804362D01*
X265351Y804268D01*
X265431Y804172D01*
X265508Y804073D01*
X265582Y803972D01*
X265653Y803869D01*
X265720Y803763D01*
X265785Y803656D01*
X265845Y803547D01*
X265903Y803435D01*
X265957Y803323D01*
X266008Y803208D01*
X266055Y803092D01*
X266098Y802975D01*
X266138Y802856D01*
X266174Y802736D01*
X266206Y802615D01*
X266235Y802493D01*
X266260Y802371D01*
X266281Y802247D01*
X266298Y802123D01*
X266312Y801999D01*
X266321Y801874D01*
X266327Y801749D01*
X266329Y801624D01*
X262265Y805688D02*
X262122Y805686D01*
X261980Y805680D01*
X261837Y805670D01*
X261695Y805657D01*
X261554Y805639D01*
X261412Y805618D01*
X261272Y805593D01*
X261132Y805564D01*
X260993Y805531D01*
X260855Y805494D01*
X260718Y805454D01*
X260583Y805410D01*
X260448Y805362D01*
X260315Y805310D01*
X260183Y805255D01*
X260053Y805196D01*
X259925Y805134D01*
X259798Y805068D01*
X259673Y804999D01*
X259550Y804927D01*
X259430Y804851D01*
X259311Y804772D01*
X259194Y804689D01*
X259080Y804604D01*
X258968Y804515D01*
X258859Y804424D01*
X258752Y804329D01*
X258647Y804232D01*
X258546Y804131D01*
X258447Y804028D01*
X258351Y803923D01*
X258258Y803814D01*
X258168Y803703D01*
X258081Y803590D01*
X257997Y803475D01*
X257917Y803357D01*
X257839Y803237D01*
X257765Y803115D01*
X257695Y802991D01*
X257627Y802865D01*
X257564Y802737D01*
X257503Y802608D01*
X257446Y802477D01*
X257393Y802345D01*
X257344Y802211D01*
X257298Y802076D01*
X264974Y798463D02*
X265068Y798555D01*
X265158Y798649D01*
X265246Y798746D01*
X265331Y798846D01*
X265413Y798948D01*
X265492Y799053D01*
X265567Y799160D01*
X265639Y799269D01*
X265708Y799380D01*
X265774Y799494D01*
X265836Y799609D01*
X265895Y799726D01*
X265950Y799845D01*
X266001Y799965D01*
X266049Y800087D01*
X266094Y800210D01*
X266134Y800334D01*
X266171Y800460D01*
X266204Y800587D01*
X266233Y800714D01*
X266259Y800843D01*
X266280Y800972D01*
X266298Y801102D01*
X266311Y801232D01*
X266321Y801362D01*
X266327Y801493D01*
X266329Y801624D01*
X264975Y798463D02*
X257298Y789432D01*
X266329Y789432D01*
X272929Y789432D02*
X278348Y789432D01*
X278466Y789434D01*
X278584Y789440D01*
X278702Y789449D01*
X278819Y789463D01*
X278936Y789480D01*
X279053Y789501D01*
X279168Y789526D01*
X279283Y789555D01*
X279397Y789588D01*
X279509Y789624D01*
X279620Y789664D01*
X279730Y789707D01*
X279839Y789754D01*
X279946Y789804D01*
X280051Y789859D01*
X280154Y789916D01*
X280255Y789977D01*
X280355Y790041D01*
X280452Y790108D01*
X280547Y790178D01*
X280639Y790252D01*
X280730Y790328D01*
X280817Y790408D01*
X280902Y790490D01*
X280984Y790575D01*
X281064Y790662D01*
X281140Y790753D01*
X281214Y790845D01*
X281284Y790940D01*
X281351Y791037D01*
X281415Y791137D01*
X281476Y791238D01*
X281533Y791341D01*
X281588Y791446D01*
X281638Y791553D01*
X281685Y791662D01*
X281728Y791772D01*
X281768Y791883D01*
X281804Y791995D01*
X281837Y792109D01*
X281866Y792224D01*
X281891Y792339D01*
X281912Y792456D01*
X281929Y792573D01*
X281943Y792690D01*
X281952Y792808D01*
X281958Y792926D01*
X281960Y793044D01*
X281960Y794851D01*
X281958Y794969D01*
X281952Y795087D01*
X281943Y795205D01*
X281929Y795322D01*
X281912Y795439D01*
X281891Y795556D01*
X281866Y795671D01*
X281837Y795786D01*
X281804Y795900D01*
X281768Y796012D01*
X281728Y796123D01*
X281685Y796233D01*
X281638Y796342D01*
X281588Y796449D01*
X281533Y796554D01*
X281476Y796657D01*
X281415Y796758D01*
X281351Y796858D01*
X281284Y796955D01*
X281214Y797050D01*
X281140Y797142D01*
X281064Y797233D01*
X280984Y797320D01*
X280902Y797405D01*
X280817Y797487D01*
X280730Y797567D01*
X280639Y797643D01*
X280547Y797717D01*
X280452Y797787D01*
X280355Y797854D01*
X280255Y797918D01*
X280154Y797979D01*
X280051Y798036D01*
X279946Y798091D01*
X279839Y798141D01*
X279730Y798188D01*
X279620Y798231D01*
X279509Y798271D01*
X279397Y798307D01*
X279283Y798340D01*
X279168Y798369D01*
X279053Y798394D01*
X278936Y798415D01*
X278819Y798432D01*
X278702Y798446D01*
X278584Y798455D01*
X278466Y798461D01*
X278348Y798463D01*
X272929Y798463D01*
X272929Y805688D01*
X281960Y805688D01*
X288561Y798463D02*
X293979Y798463D01*
X294097Y798461D01*
X294215Y798455D01*
X294333Y798446D01*
X294450Y798432D01*
X294567Y798415D01*
X294684Y798394D01*
X294799Y798369D01*
X294914Y798340D01*
X295028Y798307D01*
X295140Y798271D01*
X295251Y798231D01*
X295361Y798188D01*
X295470Y798141D01*
X295577Y798091D01*
X295682Y798036D01*
X295785Y797979D01*
X295886Y797918D01*
X295986Y797854D01*
X296083Y797787D01*
X296178Y797717D01*
X296270Y797643D01*
X296361Y797567D01*
X296448Y797487D01*
X296533Y797405D01*
X296615Y797320D01*
X296695Y797233D01*
X296771Y797142D01*
X296845Y797050D01*
X296915Y796955D01*
X296982Y796858D01*
X297046Y796758D01*
X297107Y796657D01*
X297164Y796554D01*
X297219Y796449D01*
X297269Y796342D01*
X297316Y796233D01*
X297359Y796123D01*
X297399Y796012D01*
X297435Y795900D01*
X297468Y795786D01*
X297497Y795671D01*
X297522Y795556D01*
X297543Y795439D01*
X297560Y795322D01*
X297574Y795205D01*
X297583Y795087D01*
X297589Y794969D01*
X297591Y794851D01*
X297592Y794851D02*
X297592Y793948D01*
X297590Y793815D01*
X297584Y793683D01*
X297574Y793551D01*
X297561Y793419D01*
X297543Y793287D01*
X297522Y793157D01*
X297497Y793026D01*
X297468Y792897D01*
X297435Y792769D01*
X297399Y792641D01*
X297359Y792515D01*
X297315Y792390D01*
X297267Y792266D01*
X297216Y792144D01*
X297161Y792023D01*
X297103Y791904D01*
X297041Y791786D01*
X296976Y791671D01*
X296907Y791557D01*
X296836Y791446D01*
X296760Y791337D01*
X296682Y791230D01*
X296601Y791125D01*
X296516Y791023D01*
X296429Y790923D01*
X296339Y790826D01*
X296246Y790731D01*
X296150Y790640D01*
X296052Y790551D01*
X295951Y790465D01*
X295847Y790382D01*
X295741Y790302D01*
X295633Y790226D01*
X295523Y790152D01*
X295410Y790082D01*
X295296Y790015D01*
X295179Y789952D01*
X295061Y789892D01*
X294941Y789835D01*
X294819Y789782D01*
X294696Y789733D01*
X294572Y789687D01*
X294446Y789645D01*
X294319Y789607D01*
X294191Y789572D01*
X294062Y789541D01*
X293933Y789514D01*
X293802Y789491D01*
X293671Y789471D01*
X293539Y789456D01*
X293407Y789444D01*
X293275Y789436D01*
X293142Y789432D01*
X293010Y789432D01*
X292877Y789436D01*
X292745Y789444D01*
X292613Y789456D01*
X292481Y789471D01*
X292350Y789491D01*
X292219Y789514D01*
X292090Y789541D01*
X291961Y789572D01*
X291833Y789607D01*
X291706Y789645D01*
X291580Y789687D01*
X291456Y789733D01*
X291333Y789782D01*
X291211Y789835D01*
X291091Y789892D01*
X290973Y789952D01*
X290856Y790015D01*
X290742Y790082D01*
X290629Y790152D01*
X290519Y790226D01*
X290411Y790302D01*
X290305Y790382D01*
X290201Y790465D01*
X290100Y790551D01*
X290002Y790640D01*
X289906Y790731D01*
X289813Y790826D01*
X289723Y790923D01*
X289636Y791023D01*
X289551Y791125D01*
X289470Y791230D01*
X289392Y791337D01*
X289316Y791446D01*
X289245Y791557D01*
X289176Y791671D01*
X289111Y791786D01*
X289049Y791904D01*
X288991Y792023D01*
X288936Y792144D01*
X288885Y792266D01*
X288837Y792390D01*
X288793Y792515D01*
X288753Y792641D01*
X288717Y792769D01*
X288684Y792897D01*
X288655Y793026D01*
X288630Y793157D01*
X288609Y793287D01*
X288591Y793419D01*
X288578Y793551D01*
X288568Y793683D01*
X288562Y793815D01*
X288560Y793948D01*
X288561Y793948D02*
X288561Y798463D01*
X288560Y798463D02*
X288562Y798640D01*
X288569Y798818D01*
X288580Y798995D01*
X288595Y799171D01*
X288614Y799347D01*
X288638Y799523D01*
X288666Y799698D01*
X288699Y799873D01*
X288736Y800046D01*
X288777Y800219D01*
X288822Y800390D01*
X288871Y800560D01*
X288925Y800729D01*
X288982Y800897D01*
X289044Y801063D01*
X289110Y801228D01*
X289180Y801391D01*
X289254Y801552D01*
X289331Y801711D01*
X289413Y801869D01*
X289499Y802024D01*
X289588Y802177D01*
X289681Y802328D01*
X289778Y802477D01*
X289878Y802623D01*
X289982Y802767D01*
X290089Y802908D01*
X290200Y803046D01*
X290314Y803182D01*
X290432Y803315D01*
X290552Y803445D01*
X290676Y803572D01*
X290803Y803696D01*
X290933Y803816D01*
X291066Y803934D01*
X291201Y804048D01*
X291340Y804159D01*
X291481Y804266D01*
X291625Y804370D01*
X291771Y804470D01*
X291920Y804567D01*
X292071Y804660D01*
X292224Y804749D01*
X292379Y804835D01*
X292537Y804917D01*
X292696Y804994D01*
X292857Y805068D01*
X293020Y805138D01*
X293185Y805204D01*
X293351Y805266D01*
X293519Y805323D01*
X293688Y805377D01*
X293858Y805426D01*
X294029Y805471D01*
X294202Y805512D01*
X294375Y805549D01*
X294550Y805582D01*
X294725Y805610D01*
X294901Y805634D01*
X295077Y805653D01*
X295253Y805668D01*
X295430Y805679D01*
X295608Y805686D01*
X295785Y805688D01*
X305547Y803430D02*
X305410Y803141D01*
X305280Y802849D01*
X305157Y802553D01*
X305042Y802255D01*
X304933Y801954D01*
X304832Y801651D01*
X304738Y801345D01*
X304651Y801038D01*
X304572Y800728D01*
X304500Y800416D01*
X304436Y800103D01*
X304379Y799788D01*
X304329Y799472D01*
X304287Y799155D01*
X304253Y798837D01*
X304226Y798519D01*
X304207Y798199D01*
X304196Y797880D01*
X304192Y797560D01*
X305546Y803431D02*
X305585Y803539D01*
X305628Y803646D01*
X305674Y803751D01*
X305725Y803855D01*
X305778Y803957D01*
X305835Y804057D01*
X305896Y804155D01*
X305960Y804250D01*
X306027Y804344D01*
X306098Y804435D01*
X306171Y804524D01*
X306248Y804610D01*
X306327Y804693D01*
X306409Y804774D01*
X306494Y804852D01*
X306582Y804926D01*
X306672Y804998D01*
X306764Y805066D01*
X306859Y805132D01*
X306956Y805194D01*
X307055Y805252D01*
X307157Y805308D01*
X307259Y805359D01*
X307364Y805407D01*
X307470Y805452D01*
X307578Y805493D01*
X307687Y805530D01*
X307797Y805563D01*
X307909Y805592D01*
X308021Y805618D01*
X308134Y805640D01*
X308248Y805657D01*
X308362Y805671D01*
X308477Y805681D01*
X308592Y805687D01*
X308707Y805689D01*
X308707Y805688D02*
X308822Y805686D01*
X308937Y805680D01*
X309052Y805670D01*
X309166Y805656D01*
X309280Y805639D01*
X309393Y805617D01*
X309505Y805591D01*
X309617Y805562D01*
X309727Y805529D01*
X309836Y805492D01*
X309944Y805451D01*
X310050Y805406D01*
X310155Y805358D01*
X310257Y805307D01*
X310358Y805251D01*
X310458Y805193D01*
X310555Y805131D01*
X310649Y805066D01*
X310742Y804997D01*
X310832Y804925D01*
X310920Y804851D01*
X311005Y804773D01*
X311087Y804692D01*
X311166Y804609D01*
X311243Y804523D01*
X311316Y804434D01*
X311387Y804343D01*
X311454Y804249D01*
X311518Y804154D01*
X311579Y804056D01*
X311636Y803956D01*
X311689Y803854D01*
X311740Y803750D01*
X311786Y803645D01*
X311829Y803538D01*
X311868Y803430D01*
X312005Y803141D01*
X312135Y802849D01*
X312258Y802553D01*
X312373Y802255D01*
X312482Y801954D01*
X312583Y801651D01*
X312677Y801345D01*
X312764Y801038D01*
X312843Y800728D01*
X312915Y800416D01*
X312979Y800103D01*
X313036Y799788D01*
X313086Y799472D01*
X313128Y799155D01*
X313162Y798837D01*
X313189Y798519D01*
X313208Y798199D01*
X313219Y797880D01*
X313223Y797560D01*
X304192Y797560D02*
X304196Y797240D01*
X304207Y796921D01*
X304226Y796601D01*
X304253Y796283D01*
X304287Y795965D01*
X304329Y795648D01*
X304379Y795332D01*
X304436Y795017D01*
X304500Y794704D01*
X304572Y794392D01*
X304651Y794082D01*
X304738Y793775D01*
X304832Y793469D01*
X304933Y793166D01*
X305042Y792865D01*
X305157Y792567D01*
X305280Y792271D01*
X305410Y791979D01*
X305547Y791690D01*
X305546Y791690D02*
X305585Y791582D01*
X305628Y791475D01*
X305674Y791370D01*
X305725Y791266D01*
X305778Y791164D01*
X305835Y791064D01*
X305896Y790966D01*
X305960Y790871D01*
X306027Y790777D01*
X306098Y790686D01*
X306171Y790597D01*
X306248Y790511D01*
X306327Y790428D01*
X306409Y790347D01*
X306494Y790269D01*
X306582Y790195D01*
X306672Y790123D01*
X306765Y790054D01*
X306859Y789989D01*
X306956Y789927D01*
X307056Y789869D01*
X307157Y789813D01*
X307259Y789762D01*
X307364Y789714D01*
X307470Y789669D01*
X307578Y789628D01*
X307687Y789591D01*
X307797Y789558D01*
X307909Y789529D01*
X308021Y789503D01*
X308134Y789481D01*
X308248Y789464D01*
X308362Y789450D01*
X308477Y789440D01*
X308592Y789434D01*
X308707Y789432D01*
X311867Y791690D02*
X312004Y791979D01*
X312134Y792271D01*
X312257Y792567D01*
X312372Y792865D01*
X312481Y793166D01*
X312582Y793469D01*
X312676Y793775D01*
X312763Y794082D01*
X312842Y794392D01*
X312914Y794704D01*
X312978Y795017D01*
X313035Y795332D01*
X313085Y795648D01*
X313127Y795965D01*
X313161Y796283D01*
X313188Y796601D01*
X313207Y796921D01*
X313218Y797240D01*
X313222Y797560D01*
X311868Y791690D02*
X311829Y791582D01*
X311786Y791475D01*
X311740Y791370D01*
X311689Y791266D01*
X311636Y791164D01*
X311579Y791064D01*
X311518Y790966D01*
X311454Y790871D01*
X311387Y790777D01*
X311316Y790686D01*
X311243Y790597D01*
X311166Y790511D01*
X311087Y790428D01*
X311005Y790347D01*
X310920Y790269D01*
X310832Y790195D01*
X310742Y790123D01*
X310649Y790054D01*
X310555Y789989D01*
X310458Y789927D01*
X310358Y789869D01*
X310257Y789813D01*
X310154Y789762D01*
X310050Y789714D01*
X309944Y789669D01*
X309836Y789628D01*
X309727Y789591D01*
X309617Y789558D01*
X309505Y789529D01*
X309393Y789503D01*
X309280Y789481D01*
X309166Y789464D01*
X309052Y789450D01*
X308937Y789440D01*
X308822Y789434D01*
X308707Y789432D01*
X305095Y793044D02*
X312320Y802076D01*
X333057Y789432D02*
X333175Y789434D01*
X333293Y789440D01*
X333411Y789449D01*
X333528Y789463D01*
X333645Y789480D01*
X333762Y789501D01*
X333877Y789526D01*
X333992Y789555D01*
X334106Y789588D01*
X334218Y789624D01*
X334329Y789664D01*
X334439Y789707D01*
X334548Y789754D01*
X334655Y789804D01*
X334760Y789859D01*
X334863Y789916D01*
X334964Y789977D01*
X335064Y790041D01*
X335161Y790108D01*
X335256Y790178D01*
X335348Y790252D01*
X335439Y790328D01*
X335526Y790408D01*
X335611Y790490D01*
X335693Y790575D01*
X335773Y790662D01*
X335849Y790753D01*
X335923Y790845D01*
X335993Y790940D01*
X336060Y791037D01*
X336124Y791137D01*
X336185Y791238D01*
X336242Y791341D01*
X336297Y791446D01*
X336347Y791553D01*
X336394Y791662D01*
X336437Y791772D01*
X336477Y791883D01*
X336513Y791995D01*
X336546Y792109D01*
X336575Y792224D01*
X336600Y792339D01*
X336621Y792456D01*
X336638Y792573D01*
X336652Y792690D01*
X336661Y792808D01*
X336667Y792926D01*
X336669Y793044D01*
X333057Y789432D02*
X332874Y789434D01*
X332692Y789441D01*
X332510Y789452D01*
X332328Y789467D01*
X332146Y789487D01*
X331965Y789510D01*
X331785Y789539D01*
X331605Y789571D01*
X331426Y789608D01*
X331249Y789649D01*
X331072Y789695D01*
X330896Y789744D01*
X330722Y789798D01*
X330548Y789856D01*
X330377Y789918D01*
X330207Y789984D01*
X330038Y790055D01*
X329871Y790129D01*
X329706Y790207D01*
X329543Y790289D01*
X329382Y790375D01*
X329223Y790465D01*
X329066Y790559D01*
X328912Y790656D01*
X328760Y790757D01*
X328610Y790862D01*
X328463Y790970D01*
X328319Y791081D01*
X328177Y791196D01*
X328038Y791315D01*
X327902Y791437D01*
X327769Y791562D01*
X327639Y791690D01*
X328091Y802076D02*
X328093Y802194D01*
X328099Y802312D01*
X328108Y802430D01*
X328122Y802547D01*
X328139Y802664D01*
X328160Y802781D01*
X328185Y802896D01*
X328214Y803011D01*
X328247Y803125D01*
X328283Y803237D01*
X328323Y803348D01*
X328366Y803458D01*
X328413Y803567D01*
X328463Y803674D01*
X328518Y803779D01*
X328575Y803882D01*
X328636Y803983D01*
X328700Y804083D01*
X328767Y804180D01*
X328837Y804275D01*
X328911Y804367D01*
X328987Y804458D01*
X329067Y804545D01*
X329149Y804630D01*
X329234Y804712D01*
X329321Y804792D01*
X329412Y804868D01*
X329504Y804942D01*
X329599Y805012D01*
X329696Y805079D01*
X329796Y805143D01*
X329897Y805204D01*
X330000Y805262D01*
X330105Y805316D01*
X330212Y805366D01*
X330321Y805413D01*
X330431Y805457D01*
X330542Y805496D01*
X330655Y805532D01*
X330768Y805565D01*
X330883Y805594D01*
X330998Y805619D01*
X331115Y805640D01*
X331232Y805657D01*
X331349Y805671D01*
X331467Y805680D01*
X331585Y805686D01*
X331703Y805688D01*
X331702Y805688D02*
X331863Y805686D01*
X332025Y805680D01*
X332186Y805671D01*
X332347Y805657D01*
X332507Y805640D01*
X332667Y805619D01*
X332827Y805594D01*
X332986Y805565D01*
X333144Y805533D01*
X333301Y805497D01*
X333457Y805457D01*
X333613Y805413D01*
X333767Y805365D01*
X333920Y805314D01*
X334072Y805260D01*
X334223Y805201D01*
X334372Y805140D01*
X334519Y805074D01*
X334665Y805005D01*
X334810Y804933D01*
X334952Y804857D01*
X335093Y804778D01*
X335232Y804696D01*
X335368Y804610D01*
X335503Y804521D01*
X335636Y804429D01*
X335766Y804333D01*
X329896Y798915D02*
X329795Y798977D01*
X329695Y799042D01*
X329598Y799111D01*
X329503Y799183D01*
X329410Y799257D01*
X329320Y799335D01*
X329232Y799416D01*
X329147Y799499D01*
X329065Y799585D01*
X328986Y799674D01*
X328909Y799765D01*
X328836Y799859D01*
X328765Y799955D01*
X328698Y800053D01*
X328634Y800153D01*
X328573Y800256D01*
X328516Y800360D01*
X328462Y800466D01*
X328412Y800574D01*
X328365Y800683D01*
X328321Y800794D01*
X328281Y800906D01*
X328245Y801020D01*
X328213Y801134D01*
X328184Y801250D01*
X328159Y801366D01*
X328138Y801483D01*
X328121Y801601D01*
X328107Y801719D01*
X328098Y801838D01*
X328092Y801957D01*
X328090Y802076D01*
X334864Y796205D02*
X334965Y796143D01*
X335065Y796078D01*
X335162Y796009D01*
X335257Y795937D01*
X335350Y795863D01*
X335440Y795785D01*
X335528Y795704D01*
X335613Y795621D01*
X335695Y795535D01*
X335774Y795446D01*
X335851Y795355D01*
X335924Y795261D01*
X335995Y795165D01*
X336062Y795067D01*
X336126Y794967D01*
X336187Y794864D01*
X336244Y794760D01*
X336298Y794654D01*
X336348Y794546D01*
X336395Y794437D01*
X336439Y794326D01*
X336479Y794214D01*
X336515Y794100D01*
X336547Y793986D01*
X336576Y793870D01*
X336601Y793754D01*
X336622Y793637D01*
X336639Y793519D01*
X336653Y793401D01*
X336662Y793282D01*
X336668Y793163D01*
X336670Y793044D01*
X334863Y796205D02*
X329896Y798915D01*
X343131Y805688D02*
X343131Y789432D01*
X343131Y800269D02*
X347646Y800269D01*
X347750Y800267D01*
X347853Y800261D01*
X347957Y800251D01*
X348060Y800237D01*
X348162Y800219D01*
X348263Y800198D01*
X348364Y800172D01*
X348463Y800143D01*
X348562Y800110D01*
X348659Y800073D01*
X348754Y800032D01*
X348848Y799988D01*
X348940Y799940D01*
X349030Y799889D01*
X349119Y799834D01*
X349205Y799776D01*
X349288Y799714D01*
X349370Y799650D01*
X349448Y799582D01*
X349524Y799512D01*
X349598Y799439D01*
X349668Y799362D01*
X349736Y799284D01*
X349800Y799202D01*
X349862Y799119D01*
X349920Y799033D01*
X349975Y798944D01*
X350026Y798854D01*
X350074Y798762D01*
X350118Y798668D01*
X350159Y798573D01*
X350196Y798476D01*
X350229Y798377D01*
X350258Y798278D01*
X350284Y798177D01*
X350305Y798076D01*
X350323Y797974D01*
X350337Y797871D01*
X350347Y797767D01*
X350353Y797664D01*
X350355Y797560D01*
X350356Y797560D02*
X350356Y789432D01*
X357164Y789432D02*
X357164Y800269D01*
X356712Y804785D02*
X356712Y805688D01*
X357616Y805688D01*
X357616Y804785D01*
X356712Y804785D01*
X366161Y789432D02*
X370676Y789432D01*
X366161Y789432D02*
X366060Y789434D01*
X365959Y789440D01*
X365858Y789449D01*
X365757Y789462D01*
X365657Y789479D01*
X365558Y789500D01*
X365460Y789524D01*
X365363Y789552D01*
X365266Y789584D01*
X365171Y789619D01*
X365078Y789658D01*
X364986Y789700D01*
X364895Y789746D01*
X364807Y789795D01*
X364720Y789847D01*
X364635Y789903D01*
X364552Y789961D01*
X364472Y790023D01*
X364394Y790088D01*
X364318Y790155D01*
X364245Y790225D01*
X364175Y790298D01*
X364108Y790374D01*
X364043Y790452D01*
X363981Y790532D01*
X363923Y790615D01*
X363867Y790700D01*
X363815Y790787D01*
X363766Y790875D01*
X363720Y790966D01*
X363678Y791058D01*
X363639Y791151D01*
X363604Y791246D01*
X363572Y791343D01*
X363544Y791440D01*
X363520Y791538D01*
X363499Y791637D01*
X363482Y791737D01*
X363469Y791838D01*
X363460Y791939D01*
X363454Y792040D01*
X363452Y792141D01*
X363451Y792141D02*
X363451Y796657D01*
X363452Y796657D02*
X363454Y796776D01*
X363460Y796896D01*
X363470Y797015D01*
X363484Y797133D01*
X363501Y797252D01*
X363523Y797369D01*
X363548Y797486D01*
X363578Y797601D01*
X363611Y797716D01*
X363648Y797830D01*
X363688Y797942D01*
X363733Y798053D01*
X363781Y798162D01*
X363832Y798270D01*
X363887Y798376D01*
X363946Y798480D01*
X364008Y798582D01*
X364073Y798682D01*
X364142Y798780D01*
X364214Y798876D01*
X364289Y798969D01*
X364366Y799059D01*
X364447Y799147D01*
X364531Y799232D01*
X364618Y799314D01*
X364707Y799394D01*
X364799Y799470D01*
X364893Y799544D01*
X364990Y799614D01*
X365088Y799681D01*
X365189Y799745D01*
X365293Y799805D01*
X365398Y799862D01*
X365505Y799915D01*
X365613Y799965D01*
X365723Y800011D01*
X365835Y800053D01*
X365948Y800092D01*
X366062Y800127D01*
X366177Y800158D01*
X366294Y800186D01*
X366411Y800209D01*
X366528Y800229D01*
X366647Y800245D01*
X366766Y800257D01*
X366885Y800265D01*
X367004Y800269D01*
X367124Y800269D01*
X367243Y800265D01*
X367362Y800257D01*
X367481Y800245D01*
X367600Y800229D01*
X367717Y800209D01*
X367834Y800186D01*
X367951Y800158D01*
X368066Y800127D01*
X368180Y800092D01*
X368293Y800053D01*
X368405Y800011D01*
X368515Y799965D01*
X368623Y799915D01*
X368730Y799862D01*
X368835Y799805D01*
X368939Y799745D01*
X369040Y799681D01*
X369138Y799614D01*
X369235Y799544D01*
X369329Y799470D01*
X369421Y799394D01*
X369510Y799314D01*
X369597Y799232D01*
X369681Y799147D01*
X369762Y799059D01*
X369839Y798969D01*
X369914Y798876D01*
X369986Y798780D01*
X370055Y798682D01*
X370120Y798582D01*
X370182Y798480D01*
X370241Y798376D01*
X370296Y798270D01*
X370347Y798162D01*
X370395Y798053D01*
X370440Y797942D01*
X370480Y797830D01*
X370517Y797716D01*
X370550Y797601D01*
X370580Y797486D01*
X370605Y797369D01*
X370627Y797252D01*
X370644Y797133D01*
X370658Y797015D01*
X370668Y796896D01*
X370674Y796776D01*
X370676Y796657D01*
X370676Y794851D01*
X363451Y794851D01*
X377235Y792141D02*
X377235Y805688D01*
X377236Y792141D02*
X377238Y792040D01*
X377244Y791939D01*
X377253Y791838D01*
X377266Y791737D01*
X377283Y791637D01*
X377304Y791538D01*
X377328Y791440D01*
X377356Y791343D01*
X377388Y791246D01*
X377423Y791151D01*
X377462Y791058D01*
X377504Y790966D01*
X377550Y790875D01*
X377599Y790787D01*
X377651Y790700D01*
X377707Y790615D01*
X377765Y790532D01*
X377827Y790452D01*
X377892Y790374D01*
X377959Y790298D01*
X378029Y790225D01*
X378102Y790155D01*
X378178Y790088D01*
X378256Y790023D01*
X378336Y789961D01*
X378419Y789903D01*
X378504Y789847D01*
X378591Y789795D01*
X378679Y789746D01*
X378770Y789700D01*
X378862Y789658D01*
X378955Y789619D01*
X379050Y789584D01*
X379147Y789552D01*
X379244Y789524D01*
X379342Y789500D01*
X379441Y789479D01*
X379541Y789462D01*
X379642Y789449D01*
X379743Y789440D01*
X379844Y789434D01*
X379945Y789432D01*
X392487Y789432D02*
X392487Y805688D01*
X392487Y789432D02*
X387971Y789432D01*
X387870Y789434D01*
X387769Y789440D01*
X387668Y789449D01*
X387567Y789462D01*
X387467Y789479D01*
X387368Y789500D01*
X387270Y789524D01*
X387173Y789552D01*
X387076Y789584D01*
X386981Y789619D01*
X386888Y789658D01*
X386796Y789700D01*
X386705Y789746D01*
X386617Y789795D01*
X386530Y789847D01*
X386445Y789903D01*
X386362Y789961D01*
X386282Y790023D01*
X386204Y790088D01*
X386128Y790155D01*
X386055Y790225D01*
X385985Y790298D01*
X385918Y790374D01*
X385853Y790452D01*
X385791Y790532D01*
X385733Y790615D01*
X385677Y790700D01*
X385625Y790787D01*
X385576Y790875D01*
X385530Y790966D01*
X385488Y791058D01*
X385449Y791151D01*
X385414Y791246D01*
X385382Y791343D01*
X385354Y791440D01*
X385330Y791538D01*
X385309Y791637D01*
X385292Y791737D01*
X385279Y791838D01*
X385270Y791939D01*
X385264Y792040D01*
X385262Y792141D01*
X385262Y797560D01*
X385264Y797661D01*
X385270Y797762D01*
X385279Y797863D01*
X385292Y797964D01*
X385309Y798064D01*
X385330Y798163D01*
X385354Y798261D01*
X385382Y798358D01*
X385414Y798455D01*
X385449Y798550D01*
X385488Y798643D01*
X385530Y798735D01*
X385576Y798826D01*
X385625Y798915D01*
X385677Y799001D01*
X385733Y799086D01*
X385791Y799169D01*
X385853Y799249D01*
X385918Y799327D01*
X385985Y799403D01*
X386055Y799476D01*
X386128Y799546D01*
X386204Y799613D01*
X386282Y799678D01*
X386362Y799740D01*
X386445Y799798D01*
X386530Y799854D01*
X386617Y799906D01*
X386705Y799955D01*
X386796Y800001D01*
X386888Y800043D01*
X386981Y800082D01*
X387076Y800117D01*
X387173Y800149D01*
X387270Y800177D01*
X387368Y800201D01*
X387467Y800222D01*
X387567Y800239D01*
X387668Y800252D01*
X387769Y800261D01*
X387870Y800267D01*
X387971Y800269D01*
X392487Y800269D01*
X94178Y779018D02*
X89662Y775406D01*
X94178Y779018D02*
X94178Y762762D01*
X98693Y762762D02*
X89662Y762762D01*
X105293Y770890D02*
X105297Y771210D01*
X105308Y771529D01*
X105327Y771849D01*
X105354Y772167D01*
X105388Y772485D01*
X105430Y772802D01*
X105480Y773118D01*
X105537Y773433D01*
X105601Y773746D01*
X105673Y774058D01*
X105752Y774368D01*
X105839Y774675D01*
X105933Y774981D01*
X106034Y775284D01*
X106143Y775585D01*
X106258Y775883D01*
X106381Y776179D01*
X106511Y776471D01*
X106648Y776760D01*
X106648Y776761D02*
X106687Y776869D01*
X106730Y776976D01*
X106776Y777081D01*
X106827Y777185D01*
X106880Y777287D01*
X106937Y777387D01*
X106998Y777485D01*
X107062Y777580D01*
X107129Y777674D01*
X107200Y777765D01*
X107273Y777854D01*
X107350Y777940D01*
X107429Y778023D01*
X107511Y778104D01*
X107596Y778182D01*
X107684Y778256D01*
X107774Y778328D01*
X107866Y778396D01*
X107961Y778462D01*
X108058Y778524D01*
X108157Y778582D01*
X108259Y778638D01*
X108361Y778689D01*
X108466Y778737D01*
X108572Y778782D01*
X108680Y778823D01*
X108789Y778860D01*
X108899Y778893D01*
X109011Y778922D01*
X109123Y778948D01*
X109236Y778970D01*
X109350Y778987D01*
X109464Y779001D01*
X109579Y779011D01*
X109694Y779017D01*
X109809Y779019D01*
X109809Y779018D02*
X109924Y779016D01*
X110039Y779010D01*
X110154Y779000D01*
X110268Y778986D01*
X110382Y778969D01*
X110495Y778947D01*
X110607Y778921D01*
X110719Y778892D01*
X110829Y778859D01*
X110938Y778822D01*
X111046Y778781D01*
X111152Y778736D01*
X111257Y778688D01*
X111359Y778637D01*
X111460Y778581D01*
X111560Y778523D01*
X111657Y778461D01*
X111751Y778396D01*
X111844Y778327D01*
X111934Y778255D01*
X112022Y778181D01*
X112107Y778103D01*
X112189Y778022D01*
X112268Y777939D01*
X112345Y777853D01*
X112418Y777764D01*
X112489Y777673D01*
X112556Y777579D01*
X112620Y777484D01*
X112681Y777386D01*
X112738Y777286D01*
X112791Y777184D01*
X112842Y777080D01*
X112888Y776975D01*
X112931Y776868D01*
X112970Y776760D01*
X112969Y776760D02*
X113106Y776471D01*
X113236Y776179D01*
X113359Y775883D01*
X113474Y775585D01*
X113583Y775284D01*
X113684Y774981D01*
X113778Y774675D01*
X113865Y774368D01*
X113944Y774058D01*
X114016Y773746D01*
X114080Y773433D01*
X114137Y773118D01*
X114187Y772802D01*
X114229Y772485D01*
X114263Y772167D01*
X114290Y771849D01*
X114309Y771529D01*
X114320Y771210D01*
X114324Y770890D01*
X105294Y770890D02*
X105298Y770570D01*
X105309Y770251D01*
X105328Y769931D01*
X105355Y769613D01*
X105389Y769295D01*
X105431Y768978D01*
X105481Y768662D01*
X105538Y768347D01*
X105602Y768034D01*
X105674Y767722D01*
X105753Y767412D01*
X105840Y767105D01*
X105934Y766799D01*
X106035Y766496D01*
X106144Y766195D01*
X106259Y765897D01*
X106382Y765601D01*
X106512Y765309D01*
X106649Y765020D01*
X106648Y765020D02*
X106687Y764912D01*
X106730Y764805D01*
X106776Y764700D01*
X106827Y764596D01*
X106880Y764494D01*
X106937Y764394D01*
X106998Y764296D01*
X107062Y764201D01*
X107129Y764107D01*
X107200Y764016D01*
X107273Y763927D01*
X107350Y763841D01*
X107429Y763758D01*
X107511Y763677D01*
X107596Y763599D01*
X107684Y763525D01*
X107774Y763453D01*
X107867Y763384D01*
X107961Y763319D01*
X108058Y763257D01*
X108158Y763199D01*
X108259Y763143D01*
X108361Y763092D01*
X108466Y763044D01*
X108572Y762999D01*
X108680Y762958D01*
X108789Y762921D01*
X108899Y762888D01*
X109011Y762859D01*
X109123Y762833D01*
X109236Y762811D01*
X109350Y762794D01*
X109464Y762780D01*
X109579Y762770D01*
X109694Y762764D01*
X109809Y762762D01*
X112969Y765020D02*
X113106Y765309D01*
X113236Y765601D01*
X113359Y765897D01*
X113474Y766195D01*
X113583Y766496D01*
X113684Y766799D01*
X113778Y767105D01*
X113865Y767412D01*
X113944Y767722D01*
X114016Y768034D01*
X114080Y768347D01*
X114137Y768662D01*
X114187Y768978D01*
X114229Y769295D01*
X114263Y769613D01*
X114290Y769931D01*
X114309Y770251D01*
X114320Y770570D01*
X114324Y770890D01*
X112970Y765020D02*
X112931Y764912D01*
X112888Y764805D01*
X112842Y764700D01*
X112791Y764596D01*
X112738Y764494D01*
X112681Y764394D01*
X112620Y764296D01*
X112556Y764201D01*
X112489Y764107D01*
X112418Y764016D01*
X112345Y763927D01*
X112268Y763841D01*
X112189Y763758D01*
X112107Y763677D01*
X112022Y763599D01*
X111934Y763525D01*
X111844Y763453D01*
X111751Y763384D01*
X111657Y763319D01*
X111560Y763257D01*
X111460Y763199D01*
X111359Y763143D01*
X111256Y763092D01*
X111152Y763044D01*
X111046Y762999D01*
X110938Y762958D01*
X110829Y762921D01*
X110719Y762888D01*
X110607Y762859D01*
X110495Y762833D01*
X110382Y762811D01*
X110268Y762794D01*
X110154Y762780D01*
X110039Y762770D01*
X109924Y762764D01*
X109809Y762762D01*
X106196Y766374D02*
X113421Y775406D01*
X134159Y762762D02*
X134277Y762764D01*
X134395Y762770D01*
X134513Y762779D01*
X134630Y762793D01*
X134747Y762810D01*
X134864Y762831D01*
X134979Y762856D01*
X135094Y762885D01*
X135208Y762918D01*
X135320Y762954D01*
X135431Y762994D01*
X135541Y763037D01*
X135650Y763084D01*
X135757Y763134D01*
X135862Y763189D01*
X135965Y763246D01*
X136066Y763307D01*
X136166Y763371D01*
X136263Y763438D01*
X136358Y763508D01*
X136450Y763582D01*
X136541Y763658D01*
X136628Y763738D01*
X136713Y763820D01*
X136795Y763905D01*
X136875Y763992D01*
X136951Y764083D01*
X137025Y764175D01*
X137095Y764270D01*
X137162Y764367D01*
X137226Y764467D01*
X137287Y764568D01*
X137344Y764671D01*
X137399Y764776D01*
X137449Y764883D01*
X137496Y764992D01*
X137539Y765102D01*
X137579Y765213D01*
X137615Y765325D01*
X137648Y765439D01*
X137677Y765554D01*
X137702Y765669D01*
X137723Y765786D01*
X137740Y765903D01*
X137754Y766020D01*
X137763Y766138D01*
X137769Y766256D01*
X137771Y766374D01*
X134159Y762762D02*
X133976Y762764D01*
X133794Y762771D01*
X133612Y762782D01*
X133430Y762797D01*
X133248Y762817D01*
X133067Y762840D01*
X132887Y762869D01*
X132707Y762901D01*
X132528Y762938D01*
X132351Y762979D01*
X132174Y763025D01*
X131998Y763074D01*
X131824Y763128D01*
X131650Y763186D01*
X131479Y763248D01*
X131309Y763314D01*
X131140Y763385D01*
X130973Y763459D01*
X130808Y763537D01*
X130645Y763619D01*
X130484Y763705D01*
X130325Y763795D01*
X130168Y763889D01*
X130014Y763986D01*
X129862Y764087D01*
X129712Y764192D01*
X129565Y764300D01*
X129421Y764411D01*
X129279Y764526D01*
X129140Y764645D01*
X129004Y764767D01*
X128871Y764892D01*
X128741Y765020D01*
X129192Y775406D02*
X129194Y775524D01*
X129200Y775642D01*
X129209Y775760D01*
X129223Y775877D01*
X129240Y775994D01*
X129261Y776111D01*
X129286Y776226D01*
X129315Y776341D01*
X129348Y776455D01*
X129384Y776567D01*
X129424Y776678D01*
X129467Y776788D01*
X129514Y776897D01*
X129564Y777004D01*
X129619Y777109D01*
X129676Y777212D01*
X129737Y777313D01*
X129801Y777413D01*
X129868Y777510D01*
X129938Y777605D01*
X130012Y777697D01*
X130088Y777788D01*
X130168Y777875D01*
X130250Y777960D01*
X130335Y778042D01*
X130422Y778122D01*
X130513Y778198D01*
X130605Y778272D01*
X130700Y778342D01*
X130797Y778409D01*
X130897Y778473D01*
X130998Y778534D01*
X131101Y778592D01*
X131206Y778646D01*
X131313Y778696D01*
X131422Y778743D01*
X131532Y778787D01*
X131643Y778826D01*
X131756Y778862D01*
X131869Y778895D01*
X131984Y778924D01*
X132099Y778949D01*
X132216Y778970D01*
X132333Y778987D01*
X132450Y779001D01*
X132568Y779010D01*
X132686Y779016D01*
X132804Y779018D01*
X132965Y779016D01*
X133127Y779010D01*
X133288Y779001D01*
X133449Y778987D01*
X133609Y778970D01*
X133769Y778949D01*
X133929Y778924D01*
X134088Y778895D01*
X134246Y778863D01*
X134403Y778827D01*
X134559Y778787D01*
X134715Y778743D01*
X134869Y778695D01*
X135022Y778644D01*
X135174Y778590D01*
X135325Y778531D01*
X135474Y778470D01*
X135621Y778404D01*
X135767Y778335D01*
X135912Y778263D01*
X136054Y778187D01*
X136195Y778108D01*
X136334Y778026D01*
X136470Y777940D01*
X136605Y777851D01*
X136738Y777759D01*
X136868Y777663D01*
X130997Y772245D02*
X130896Y772307D01*
X130796Y772372D01*
X130699Y772441D01*
X130604Y772513D01*
X130511Y772587D01*
X130421Y772665D01*
X130333Y772746D01*
X130248Y772829D01*
X130166Y772915D01*
X130087Y773004D01*
X130010Y773095D01*
X129937Y773189D01*
X129866Y773285D01*
X129799Y773383D01*
X129735Y773483D01*
X129674Y773586D01*
X129617Y773690D01*
X129563Y773796D01*
X129513Y773904D01*
X129466Y774013D01*
X129422Y774124D01*
X129382Y774236D01*
X129346Y774350D01*
X129314Y774464D01*
X129285Y774580D01*
X129260Y774696D01*
X129239Y774813D01*
X129222Y774931D01*
X129208Y775049D01*
X129199Y775168D01*
X129193Y775287D01*
X129191Y775406D01*
X135965Y769535D02*
X136066Y769473D01*
X136166Y769408D01*
X136263Y769339D01*
X136358Y769267D01*
X136451Y769193D01*
X136541Y769115D01*
X136629Y769034D01*
X136714Y768951D01*
X136796Y768865D01*
X136875Y768776D01*
X136952Y768685D01*
X137025Y768591D01*
X137096Y768495D01*
X137163Y768397D01*
X137227Y768297D01*
X137288Y768194D01*
X137345Y768090D01*
X137399Y767984D01*
X137449Y767876D01*
X137496Y767767D01*
X137540Y767656D01*
X137580Y767544D01*
X137616Y767430D01*
X137648Y767316D01*
X137677Y767200D01*
X137702Y767084D01*
X137723Y766967D01*
X137740Y766849D01*
X137754Y766731D01*
X137763Y766612D01*
X137769Y766493D01*
X137771Y766374D01*
X135965Y769535D02*
X130998Y772245D01*
X142414Y773599D02*
X147833Y773599D01*
X144220Y779018D02*
X144220Y765471D01*
X144221Y765471D02*
X144223Y765370D01*
X144229Y765269D01*
X144238Y765168D01*
X144251Y765067D01*
X144268Y764967D01*
X144289Y764868D01*
X144313Y764770D01*
X144341Y764673D01*
X144373Y764576D01*
X144408Y764481D01*
X144447Y764388D01*
X144489Y764296D01*
X144535Y764205D01*
X144584Y764117D01*
X144636Y764030D01*
X144692Y763945D01*
X144750Y763862D01*
X144812Y763782D01*
X144877Y763704D01*
X144944Y763628D01*
X145014Y763555D01*
X145087Y763485D01*
X145163Y763418D01*
X145241Y763353D01*
X145321Y763291D01*
X145404Y763233D01*
X145489Y763177D01*
X145576Y763125D01*
X145664Y763076D01*
X145755Y763030D01*
X145847Y762988D01*
X145940Y762949D01*
X146035Y762914D01*
X146132Y762882D01*
X146229Y762854D01*
X146327Y762830D01*
X146426Y762809D01*
X146526Y762792D01*
X146627Y762779D01*
X146728Y762770D01*
X146829Y762764D01*
X146930Y762762D01*
X147833Y762762D01*
X156320Y762762D02*
X160836Y762762D01*
X156320Y762762D02*
X156219Y762764D01*
X156118Y762770D01*
X156017Y762779D01*
X155916Y762792D01*
X155816Y762809D01*
X155717Y762830D01*
X155619Y762854D01*
X155522Y762882D01*
X155425Y762914D01*
X155330Y762949D01*
X155237Y762988D01*
X155145Y763030D01*
X155054Y763076D01*
X154966Y763125D01*
X154879Y763177D01*
X154794Y763233D01*
X154711Y763291D01*
X154631Y763353D01*
X154553Y763418D01*
X154477Y763485D01*
X154404Y763555D01*
X154334Y763628D01*
X154267Y763704D01*
X154202Y763782D01*
X154140Y763862D01*
X154082Y763945D01*
X154026Y764030D01*
X153974Y764117D01*
X153925Y764205D01*
X153879Y764296D01*
X153837Y764388D01*
X153798Y764481D01*
X153763Y764576D01*
X153731Y764673D01*
X153703Y764770D01*
X153679Y764868D01*
X153658Y764967D01*
X153641Y765067D01*
X153628Y765168D01*
X153619Y765269D01*
X153613Y765370D01*
X153611Y765471D01*
X153611Y769987D01*
X153613Y770106D01*
X153619Y770226D01*
X153629Y770345D01*
X153643Y770463D01*
X153660Y770582D01*
X153682Y770699D01*
X153707Y770816D01*
X153737Y770931D01*
X153770Y771046D01*
X153807Y771160D01*
X153847Y771272D01*
X153892Y771383D01*
X153940Y771492D01*
X153991Y771600D01*
X154046Y771706D01*
X154105Y771810D01*
X154167Y771912D01*
X154232Y772012D01*
X154301Y772110D01*
X154373Y772206D01*
X154448Y772299D01*
X154525Y772389D01*
X154606Y772477D01*
X154690Y772562D01*
X154777Y772644D01*
X154866Y772724D01*
X154958Y772800D01*
X155052Y772874D01*
X155149Y772944D01*
X155247Y773011D01*
X155348Y773075D01*
X155452Y773135D01*
X155557Y773192D01*
X155664Y773245D01*
X155772Y773295D01*
X155882Y773341D01*
X155994Y773383D01*
X156107Y773422D01*
X156221Y773457D01*
X156336Y773488D01*
X156453Y773516D01*
X156570Y773539D01*
X156687Y773559D01*
X156806Y773575D01*
X156925Y773587D01*
X157044Y773595D01*
X157163Y773599D01*
X157283Y773599D01*
X157402Y773595D01*
X157521Y773587D01*
X157640Y773575D01*
X157759Y773559D01*
X157876Y773539D01*
X157993Y773516D01*
X158110Y773488D01*
X158225Y773457D01*
X158339Y773422D01*
X158452Y773383D01*
X158564Y773341D01*
X158674Y773295D01*
X158782Y773245D01*
X158889Y773192D01*
X158994Y773135D01*
X159098Y773075D01*
X159199Y773011D01*
X159297Y772944D01*
X159394Y772874D01*
X159488Y772800D01*
X159580Y772724D01*
X159669Y772644D01*
X159756Y772562D01*
X159840Y772477D01*
X159921Y772389D01*
X159998Y772299D01*
X160073Y772206D01*
X160145Y772110D01*
X160214Y772012D01*
X160279Y771912D01*
X160341Y771810D01*
X160400Y771706D01*
X160455Y771600D01*
X160506Y771492D01*
X160554Y771383D01*
X160599Y771272D01*
X160639Y771160D01*
X160676Y771046D01*
X160709Y770931D01*
X160739Y770816D01*
X160764Y770699D01*
X160786Y770582D01*
X160803Y770463D01*
X160817Y770345D01*
X160827Y770226D01*
X160833Y770106D01*
X160835Y769987D01*
X160836Y769987D02*
X160836Y768181D01*
X153611Y768181D01*
X167752Y773599D02*
X167752Y757343D01*
X167752Y773599D02*
X172268Y773599D01*
X172372Y773597D01*
X172475Y773591D01*
X172579Y773581D01*
X172682Y773567D01*
X172784Y773549D01*
X172885Y773528D01*
X172986Y773502D01*
X173085Y773473D01*
X173184Y773440D01*
X173281Y773403D01*
X173376Y773362D01*
X173470Y773318D01*
X173562Y773270D01*
X173652Y773219D01*
X173741Y773164D01*
X173827Y773106D01*
X173910Y773044D01*
X173992Y772980D01*
X174070Y772912D01*
X174146Y772842D01*
X174220Y772769D01*
X174290Y772692D01*
X174358Y772614D01*
X174422Y772532D01*
X174484Y772449D01*
X174542Y772363D01*
X174597Y772274D01*
X174648Y772184D01*
X174696Y772092D01*
X174740Y771998D01*
X174781Y771903D01*
X174818Y771806D01*
X174851Y771707D01*
X174880Y771608D01*
X174906Y771507D01*
X174927Y771406D01*
X174945Y771304D01*
X174959Y771201D01*
X174969Y771097D01*
X174975Y770994D01*
X174977Y770890D01*
X174977Y765471D01*
X174975Y765370D01*
X174969Y765269D01*
X174960Y765168D01*
X174947Y765067D01*
X174930Y764967D01*
X174909Y764868D01*
X174885Y764770D01*
X174857Y764673D01*
X174825Y764576D01*
X174790Y764481D01*
X174751Y764388D01*
X174709Y764296D01*
X174663Y764205D01*
X174614Y764117D01*
X174562Y764030D01*
X174506Y763945D01*
X174448Y763862D01*
X174386Y763782D01*
X174321Y763704D01*
X174254Y763628D01*
X174184Y763555D01*
X174111Y763485D01*
X174035Y763418D01*
X173957Y763353D01*
X173877Y763291D01*
X173794Y763233D01*
X173709Y763177D01*
X173623Y763125D01*
X173534Y763076D01*
X173443Y763030D01*
X173351Y762988D01*
X173258Y762949D01*
X173163Y762914D01*
X173066Y762882D01*
X172969Y762854D01*
X172871Y762830D01*
X172772Y762809D01*
X172672Y762792D01*
X172571Y762779D01*
X172470Y762770D01*
X172369Y762764D01*
X172268Y762762D01*
X167752Y762762D01*
X181820Y757343D02*
X181820Y773599D01*
X186336Y773599D01*
X186440Y773597D01*
X186543Y773591D01*
X186647Y773581D01*
X186750Y773567D01*
X186852Y773549D01*
X186953Y773528D01*
X187054Y773502D01*
X187153Y773473D01*
X187252Y773440D01*
X187349Y773403D01*
X187444Y773362D01*
X187538Y773318D01*
X187630Y773270D01*
X187720Y773219D01*
X187809Y773164D01*
X187895Y773106D01*
X187978Y773044D01*
X188060Y772980D01*
X188138Y772912D01*
X188214Y772842D01*
X188288Y772769D01*
X188358Y772692D01*
X188426Y772614D01*
X188490Y772532D01*
X188552Y772449D01*
X188610Y772363D01*
X188665Y772274D01*
X188716Y772184D01*
X188764Y772092D01*
X188808Y771998D01*
X188849Y771903D01*
X188886Y771806D01*
X188919Y771707D01*
X188948Y771608D01*
X188974Y771507D01*
X188995Y771406D01*
X189013Y771304D01*
X189027Y771201D01*
X189037Y771097D01*
X189043Y770994D01*
X189045Y770890D01*
X189045Y765471D01*
X189043Y765370D01*
X189037Y765269D01*
X189028Y765168D01*
X189015Y765067D01*
X188998Y764967D01*
X188977Y764868D01*
X188953Y764770D01*
X188925Y764673D01*
X188893Y764576D01*
X188858Y764481D01*
X188819Y764388D01*
X188777Y764296D01*
X188731Y764205D01*
X188682Y764117D01*
X188630Y764030D01*
X188574Y763945D01*
X188516Y763862D01*
X188454Y763782D01*
X188389Y763704D01*
X188322Y763628D01*
X188252Y763555D01*
X188179Y763485D01*
X188103Y763418D01*
X188025Y763353D01*
X187945Y763291D01*
X187862Y763233D01*
X187777Y763177D01*
X187691Y763125D01*
X187602Y763076D01*
X187511Y763030D01*
X187419Y762988D01*
X187326Y762949D01*
X187231Y762914D01*
X187134Y762882D01*
X187037Y762854D01*
X186939Y762830D01*
X186840Y762809D01*
X186740Y762792D01*
X186639Y762779D01*
X186538Y762770D01*
X186437Y762764D01*
X186336Y762762D01*
X181820Y762762D01*
X198004Y762762D02*
X202519Y762762D01*
X198004Y762762D02*
X197903Y762764D01*
X197802Y762770D01*
X197701Y762779D01*
X197600Y762792D01*
X197500Y762809D01*
X197401Y762830D01*
X197303Y762854D01*
X197206Y762882D01*
X197109Y762914D01*
X197014Y762949D01*
X196921Y762988D01*
X196829Y763030D01*
X196738Y763076D01*
X196650Y763125D01*
X196563Y763177D01*
X196478Y763233D01*
X196395Y763291D01*
X196315Y763353D01*
X196237Y763418D01*
X196161Y763485D01*
X196088Y763555D01*
X196018Y763628D01*
X195951Y763704D01*
X195886Y763782D01*
X195824Y763862D01*
X195766Y763945D01*
X195710Y764030D01*
X195658Y764117D01*
X195609Y764205D01*
X195563Y764296D01*
X195521Y764388D01*
X195482Y764481D01*
X195447Y764576D01*
X195415Y764673D01*
X195387Y764770D01*
X195363Y764868D01*
X195342Y764967D01*
X195325Y765067D01*
X195312Y765168D01*
X195303Y765269D01*
X195297Y765370D01*
X195295Y765471D01*
X195294Y765471D02*
X195294Y769987D01*
X195295Y769987D02*
X195297Y770106D01*
X195303Y770226D01*
X195313Y770345D01*
X195327Y770463D01*
X195344Y770582D01*
X195366Y770699D01*
X195391Y770816D01*
X195421Y770931D01*
X195454Y771046D01*
X195491Y771160D01*
X195531Y771272D01*
X195576Y771383D01*
X195624Y771492D01*
X195675Y771600D01*
X195730Y771706D01*
X195789Y771810D01*
X195851Y771912D01*
X195916Y772012D01*
X195985Y772110D01*
X196057Y772206D01*
X196132Y772299D01*
X196209Y772389D01*
X196290Y772477D01*
X196374Y772562D01*
X196461Y772644D01*
X196550Y772724D01*
X196642Y772800D01*
X196736Y772874D01*
X196833Y772944D01*
X196931Y773011D01*
X197032Y773075D01*
X197136Y773135D01*
X197241Y773192D01*
X197348Y773245D01*
X197456Y773295D01*
X197566Y773341D01*
X197678Y773383D01*
X197791Y773422D01*
X197905Y773457D01*
X198020Y773488D01*
X198137Y773516D01*
X198254Y773539D01*
X198371Y773559D01*
X198490Y773575D01*
X198609Y773587D01*
X198728Y773595D01*
X198847Y773599D01*
X198967Y773599D01*
X199086Y773595D01*
X199205Y773587D01*
X199324Y773575D01*
X199443Y773559D01*
X199560Y773539D01*
X199677Y773516D01*
X199794Y773488D01*
X199909Y773457D01*
X200023Y773422D01*
X200136Y773383D01*
X200248Y773341D01*
X200358Y773295D01*
X200466Y773245D01*
X200573Y773192D01*
X200678Y773135D01*
X200782Y773075D01*
X200883Y773011D01*
X200981Y772944D01*
X201078Y772874D01*
X201172Y772800D01*
X201264Y772724D01*
X201353Y772644D01*
X201440Y772562D01*
X201524Y772477D01*
X201605Y772389D01*
X201682Y772299D01*
X201757Y772206D01*
X201829Y772110D01*
X201898Y772012D01*
X201963Y771912D01*
X202025Y771810D01*
X202084Y771706D01*
X202139Y771600D01*
X202190Y771492D01*
X202238Y771383D01*
X202283Y771272D01*
X202323Y771160D01*
X202360Y771046D01*
X202393Y770931D01*
X202423Y770816D01*
X202448Y770699D01*
X202470Y770582D01*
X202487Y770463D01*
X202501Y770345D01*
X202511Y770226D01*
X202517Y770106D01*
X202519Y769987D01*
X202519Y768181D01*
X195294Y768181D01*
X209447Y762762D02*
X209447Y773599D01*
X214866Y773599D01*
X214866Y771793D01*
X228780Y779018D02*
X228780Y762762D01*
X228780Y779018D02*
X233295Y779018D01*
X233426Y779016D01*
X233558Y779010D01*
X233689Y779001D01*
X233819Y778987D01*
X233950Y778970D01*
X234079Y778949D01*
X234208Y778925D01*
X234336Y778896D01*
X234464Y778864D01*
X234590Y778828D01*
X234715Y778789D01*
X234840Y778746D01*
X234962Y778699D01*
X235084Y778649D01*
X235204Y778595D01*
X235322Y778538D01*
X235438Y778477D01*
X235553Y778413D01*
X235666Y778346D01*
X235777Y778275D01*
X235885Y778201D01*
X235992Y778124D01*
X236096Y778044D01*
X236198Y777961D01*
X236297Y777876D01*
X236394Y777787D01*
X236488Y777695D01*
X236580Y777601D01*
X236669Y777504D01*
X236754Y777405D01*
X236837Y777303D01*
X236917Y777199D01*
X236994Y777092D01*
X237068Y776984D01*
X237139Y776873D01*
X237206Y776760D01*
X237270Y776645D01*
X237331Y776529D01*
X237388Y776411D01*
X237442Y776291D01*
X237492Y776169D01*
X237539Y776047D01*
X237582Y775922D01*
X237621Y775797D01*
X237657Y775671D01*
X237689Y775543D01*
X237718Y775415D01*
X237742Y775286D01*
X237763Y775157D01*
X237780Y775026D01*
X237794Y774896D01*
X237803Y774765D01*
X237809Y774633D01*
X237811Y774502D01*
X237811Y767278D01*
X237809Y767147D01*
X237803Y767015D01*
X237794Y766884D01*
X237780Y766754D01*
X237763Y766623D01*
X237742Y766494D01*
X237718Y766365D01*
X237689Y766237D01*
X237657Y766109D01*
X237621Y765983D01*
X237582Y765858D01*
X237539Y765733D01*
X237492Y765611D01*
X237442Y765489D01*
X237388Y765369D01*
X237331Y765251D01*
X237270Y765135D01*
X237206Y765020D01*
X237139Y764907D01*
X237068Y764796D01*
X236994Y764688D01*
X236917Y764581D01*
X236837Y764477D01*
X236754Y764375D01*
X236669Y764276D01*
X236580Y764179D01*
X236488Y764085D01*
X236394Y763993D01*
X236297Y763904D01*
X236198Y763819D01*
X236096Y763736D01*
X235992Y763656D01*
X235885Y763579D01*
X235777Y763505D01*
X235666Y763434D01*
X235553Y763367D01*
X235438Y763303D01*
X235322Y763242D01*
X235204Y763185D01*
X235084Y763131D01*
X234962Y763081D01*
X234840Y763034D01*
X234715Y762991D01*
X234590Y762952D01*
X234464Y762916D01*
X234336Y762884D01*
X234208Y762855D01*
X234079Y762831D01*
X233949Y762810D01*
X233819Y762793D01*
X233689Y762779D01*
X233558Y762770D01*
X233426Y762764D01*
X233295Y762762D01*
X228780Y762762D01*
X245399Y762762D02*
X245399Y773599D01*
X250818Y773599D01*
X250818Y771793D01*
X255700Y773599D02*
X255700Y762762D01*
X255249Y778115D02*
X255249Y779018D01*
X256152Y779018D01*
X256152Y778115D01*
X255249Y778115D01*
X261466Y773599D02*
X265079Y762762D01*
X268691Y773599D01*
X277202Y762762D02*
X281717Y762762D01*
X277202Y762762D02*
X277101Y762764D01*
X277000Y762770D01*
X276899Y762779D01*
X276798Y762792D01*
X276698Y762809D01*
X276599Y762830D01*
X276501Y762854D01*
X276404Y762882D01*
X276307Y762914D01*
X276212Y762949D01*
X276119Y762988D01*
X276027Y763030D01*
X275936Y763076D01*
X275848Y763125D01*
X275761Y763177D01*
X275676Y763233D01*
X275593Y763291D01*
X275513Y763353D01*
X275435Y763418D01*
X275359Y763485D01*
X275286Y763555D01*
X275216Y763628D01*
X275149Y763704D01*
X275084Y763782D01*
X275022Y763862D01*
X274964Y763945D01*
X274908Y764030D01*
X274856Y764117D01*
X274807Y764205D01*
X274761Y764296D01*
X274719Y764388D01*
X274680Y764481D01*
X274645Y764576D01*
X274613Y764673D01*
X274585Y764770D01*
X274561Y764868D01*
X274540Y764967D01*
X274523Y765067D01*
X274510Y765168D01*
X274501Y765269D01*
X274495Y765370D01*
X274493Y765471D01*
X274492Y765471D02*
X274492Y769987D01*
X274493Y769987D02*
X274495Y770106D01*
X274501Y770226D01*
X274511Y770345D01*
X274525Y770463D01*
X274542Y770582D01*
X274564Y770699D01*
X274589Y770816D01*
X274619Y770931D01*
X274652Y771046D01*
X274689Y771160D01*
X274729Y771272D01*
X274774Y771383D01*
X274822Y771492D01*
X274873Y771600D01*
X274928Y771706D01*
X274987Y771810D01*
X275049Y771912D01*
X275114Y772012D01*
X275183Y772110D01*
X275255Y772206D01*
X275330Y772299D01*
X275407Y772389D01*
X275488Y772477D01*
X275572Y772562D01*
X275659Y772644D01*
X275748Y772724D01*
X275840Y772800D01*
X275934Y772874D01*
X276031Y772944D01*
X276129Y773011D01*
X276230Y773075D01*
X276334Y773135D01*
X276439Y773192D01*
X276546Y773245D01*
X276654Y773295D01*
X276764Y773341D01*
X276876Y773383D01*
X276989Y773422D01*
X277103Y773457D01*
X277218Y773488D01*
X277335Y773516D01*
X277452Y773539D01*
X277569Y773559D01*
X277688Y773575D01*
X277807Y773587D01*
X277926Y773595D01*
X278045Y773599D01*
X278165Y773599D01*
X278284Y773595D01*
X278403Y773587D01*
X278522Y773575D01*
X278641Y773559D01*
X278758Y773539D01*
X278875Y773516D01*
X278992Y773488D01*
X279107Y773457D01*
X279221Y773422D01*
X279334Y773383D01*
X279446Y773341D01*
X279556Y773295D01*
X279664Y773245D01*
X279771Y773192D01*
X279876Y773135D01*
X279980Y773075D01*
X280081Y773011D01*
X280179Y772944D01*
X280276Y772874D01*
X280370Y772800D01*
X280462Y772724D01*
X280551Y772644D01*
X280638Y772562D01*
X280722Y772477D01*
X280803Y772389D01*
X280880Y772299D01*
X280955Y772206D01*
X281027Y772110D01*
X281096Y772012D01*
X281161Y771912D01*
X281223Y771810D01*
X281282Y771706D01*
X281337Y771600D01*
X281388Y771492D01*
X281436Y771383D01*
X281481Y771272D01*
X281521Y771160D01*
X281558Y771046D01*
X281591Y770931D01*
X281621Y770816D01*
X281646Y770699D01*
X281668Y770582D01*
X281685Y770463D01*
X281699Y770345D01*
X281709Y770226D01*
X281715Y770106D01*
X281717Y769987D01*
X281717Y768181D01*
X274492Y768181D01*
X288645Y762762D02*
X288645Y773599D01*
X294064Y773599D01*
X294064Y771793D01*
X300336Y769084D02*
X304851Y767278D01*
X300336Y769084D02*
X300248Y769121D01*
X300162Y769162D01*
X300077Y769206D01*
X299994Y769254D01*
X299914Y769305D01*
X299835Y769359D01*
X299759Y769417D01*
X299685Y769477D01*
X299613Y769541D01*
X299545Y769607D01*
X299479Y769677D01*
X299416Y769748D01*
X299355Y769823D01*
X299298Y769899D01*
X299245Y769978D01*
X299194Y770059D01*
X299147Y770142D01*
X299103Y770227D01*
X299063Y770314D01*
X299026Y770402D01*
X298993Y770492D01*
X298963Y770583D01*
X298938Y770675D01*
X298916Y770768D01*
X298898Y770862D01*
X298883Y770956D01*
X298873Y771051D01*
X298867Y771147D01*
X298864Y771242D01*
X298865Y771338D01*
X298871Y771433D01*
X298880Y771529D01*
X298893Y771623D01*
X298909Y771717D01*
X298930Y771811D01*
X298955Y771903D01*
X298983Y771994D01*
X299015Y772084D01*
X299050Y772173D01*
X299089Y772260D01*
X299132Y772346D01*
X299178Y772430D01*
X299228Y772511D01*
X299280Y772591D01*
X299336Y772669D01*
X299396Y772744D01*
X299458Y772816D01*
X299523Y772886D01*
X299591Y772954D01*
X299661Y773018D01*
X299734Y773080D01*
X299810Y773138D01*
X299888Y773194D01*
X299968Y773246D01*
X300050Y773295D01*
X300134Y773340D01*
X300220Y773382D01*
X300307Y773421D01*
X300396Y773456D01*
X300487Y773487D01*
X300578Y773514D01*
X300671Y773538D01*
X300764Y773558D01*
X300858Y773574D01*
X300953Y773586D01*
X301048Y773595D01*
X301144Y773599D01*
X301239Y773600D01*
X301486Y773593D01*
X301732Y773581D01*
X301978Y773563D01*
X302224Y773538D01*
X302468Y773508D01*
X302712Y773472D01*
X302955Y773431D01*
X303197Y773383D01*
X303438Y773329D01*
X303677Y773270D01*
X303915Y773205D01*
X304151Y773134D01*
X304386Y773058D01*
X304619Y772976D01*
X304849Y772888D01*
X305077Y772795D01*
X305304Y772697D01*
X304852Y767277D02*
X304940Y767240D01*
X305026Y767199D01*
X305111Y767155D01*
X305194Y767107D01*
X305274Y767056D01*
X305353Y767002D01*
X305429Y766944D01*
X305503Y766884D01*
X305575Y766820D01*
X305643Y766754D01*
X305709Y766684D01*
X305772Y766613D01*
X305833Y766538D01*
X305890Y766462D01*
X305943Y766383D01*
X305994Y766302D01*
X306041Y766219D01*
X306085Y766134D01*
X306125Y766047D01*
X306162Y765959D01*
X306195Y765869D01*
X306225Y765778D01*
X306250Y765686D01*
X306272Y765593D01*
X306290Y765499D01*
X306305Y765405D01*
X306315Y765310D01*
X306321Y765214D01*
X306324Y765119D01*
X306323Y765023D01*
X306317Y764928D01*
X306308Y764832D01*
X306295Y764738D01*
X306279Y764644D01*
X306258Y764550D01*
X306233Y764458D01*
X306205Y764367D01*
X306173Y764277D01*
X306138Y764188D01*
X306099Y764101D01*
X306056Y764015D01*
X306010Y763931D01*
X305960Y763850D01*
X305908Y763770D01*
X305852Y763692D01*
X305792Y763617D01*
X305730Y763545D01*
X305665Y763475D01*
X305597Y763407D01*
X305527Y763343D01*
X305454Y763281D01*
X305378Y763223D01*
X305300Y763167D01*
X305220Y763115D01*
X305138Y763066D01*
X305054Y763021D01*
X304968Y762979D01*
X304881Y762940D01*
X304792Y762905D01*
X304701Y762874D01*
X304610Y762847D01*
X304517Y762823D01*
X304424Y762803D01*
X304330Y762787D01*
X304235Y762775D01*
X304140Y762766D01*
X304044Y762762D01*
X303949Y762761D01*
X303948Y762762D02*
X303586Y762771D01*
X303224Y762789D01*
X302863Y762816D01*
X302503Y762851D01*
X302143Y762894D01*
X301784Y762946D01*
X301427Y763007D01*
X301072Y763076D01*
X300718Y763153D01*
X300366Y763239D01*
X300016Y763333D01*
X299668Y763436D01*
X299323Y763546D01*
X298981Y763665D01*
D11*
X190500Y222250D02*
X190500Y209550D01*
X190500Y222250D02*
X196850Y228600D01*
X209550Y228600D02*
X215900Y222250D01*
X190500Y184150D02*
X196850Y177800D01*
X190500Y184150D02*
X190500Y196850D01*
X196850Y203200D01*
X209550Y203200D02*
X215900Y196850D01*
X215900Y184150D01*
X209550Y177800D01*
X196850Y203200D02*
X190500Y209550D01*
X209550Y203200D02*
X215900Y209550D01*
X215900Y222250D01*
X190500Y146050D02*
X190500Y133350D01*
X190500Y146050D02*
X196850Y152400D01*
X209550Y152400D02*
X215900Y146050D01*
X196850Y152400D02*
X190500Y158750D01*
X190500Y171450D01*
X196850Y177800D01*
X209550Y177800D02*
X215900Y171450D01*
X215900Y158750D01*
X209550Y152400D01*
X190500Y107950D02*
X196850Y101600D01*
X190500Y107950D02*
X190500Y120650D01*
X196850Y127000D01*
X209550Y127000D02*
X215900Y120650D01*
X215900Y107950D01*
X209550Y101600D01*
X196850Y127000D02*
X190500Y133350D01*
X209550Y127000D02*
X215900Y133350D01*
X215900Y146050D01*
X190500Y69850D02*
X190500Y57150D01*
X190500Y69850D02*
X196850Y76200D01*
X209550Y76200D02*
X215900Y69850D01*
X196850Y76200D02*
X190500Y82550D01*
X190500Y95250D01*
X196850Y101600D01*
X209550Y101600D02*
X215900Y95250D01*
X215900Y82550D01*
X209550Y76200D01*
X209550Y50800D02*
X196850Y50800D01*
X190500Y57150D01*
X209550Y50800D02*
X215900Y57150D01*
X215900Y69850D01*
X190500Y234950D02*
X190500Y247650D01*
X196850Y254000D01*
X209550Y254000D01*
X215900Y247650D01*
X196850Y228600D02*
X190500Y234950D01*
X209550Y228600D02*
X215900Y234950D01*
X215900Y247650D01*
D12*
X188595Y51435D02*
X183769Y51435D01*
X188595Y51435D02*
X188595Y53580D01*
X188595Y56190D02*
X188595Y58335D01*
X188595Y56190D02*
X183769Y56190D01*
X183769Y58335D01*
X185914Y57798D02*
X185914Y56190D01*
X183769Y60945D02*
X188595Y60945D01*
X183769Y60945D02*
X183769Y63090D01*
X185914Y63090D02*
X185914Y60945D01*
X183769Y66472D02*
X188595Y66472D01*
X183769Y65131D02*
X183769Y67812D01*
X189131Y69971D02*
X189131Y72116D01*
X188595Y76067D02*
X188593Y76132D01*
X188587Y76196D01*
X188577Y76260D01*
X188564Y76324D01*
X188546Y76386D01*
X188525Y76447D01*
X188501Y76507D01*
X188472Y76565D01*
X188440Y76622D01*
X188405Y76676D01*
X188367Y76728D01*
X188325Y76778D01*
X188281Y76825D01*
X188234Y76869D01*
X188184Y76911D01*
X188132Y76949D01*
X188078Y76984D01*
X188021Y77016D01*
X187963Y77045D01*
X187903Y77069D01*
X187842Y77090D01*
X187780Y77108D01*
X187716Y77121D01*
X187652Y77131D01*
X187588Y77137D01*
X187523Y77139D01*
X188595Y76067D02*
X188593Y75973D01*
X188587Y75879D01*
X188577Y75785D01*
X188564Y75692D01*
X188546Y75600D01*
X188525Y75508D01*
X188500Y75417D01*
X188471Y75327D01*
X188438Y75239D01*
X188402Y75152D01*
X188362Y75067D01*
X188319Y74983D01*
X188272Y74902D01*
X188222Y74822D01*
X188169Y74744D01*
X188112Y74669D01*
X188053Y74596D01*
X187990Y74526D01*
X187925Y74458D01*
X184841Y74593D02*
X184776Y74595D01*
X184712Y74601D01*
X184648Y74611D01*
X184584Y74624D01*
X184522Y74642D01*
X184461Y74663D01*
X184401Y74687D01*
X184343Y74716D01*
X184286Y74748D01*
X184232Y74783D01*
X184180Y74821D01*
X184130Y74863D01*
X184083Y74907D01*
X184039Y74954D01*
X183997Y75004D01*
X183959Y75056D01*
X183924Y75110D01*
X183892Y75167D01*
X183863Y75225D01*
X183839Y75285D01*
X183818Y75346D01*
X183800Y75408D01*
X183787Y75472D01*
X183777Y75536D01*
X183771Y75600D01*
X183769Y75665D01*
X183771Y75751D01*
X183776Y75837D01*
X183786Y75923D01*
X183799Y76008D01*
X183815Y76093D01*
X183835Y76177D01*
X183859Y76260D01*
X183886Y76342D01*
X183917Y76422D01*
X183951Y76502D01*
X183989Y76579D01*
X184030Y76655D01*
X184074Y76729D01*
X184121Y76802D01*
X184171Y76872D01*
X185779Y75128D02*
X185746Y75075D01*
X185709Y75024D01*
X185670Y74975D01*
X185628Y74928D01*
X185583Y74884D01*
X185536Y74843D01*
X185487Y74804D01*
X185435Y74768D01*
X185381Y74735D01*
X185326Y74706D01*
X185269Y74680D01*
X185210Y74657D01*
X185151Y74637D01*
X185090Y74621D01*
X185029Y74608D01*
X184966Y74599D01*
X184904Y74594D01*
X184841Y74592D01*
X186585Y76603D02*
X186618Y76656D01*
X186655Y76707D01*
X186694Y76756D01*
X186736Y76803D01*
X186781Y76847D01*
X186828Y76888D01*
X186877Y76927D01*
X186929Y76963D01*
X186983Y76996D01*
X187038Y77025D01*
X187095Y77051D01*
X187154Y77074D01*
X187213Y77094D01*
X187274Y77110D01*
X187335Y77123D01*
X187398Y77132D01*
X187460Y77137D01*
X187523Y77139D01*
X186584Y76603D02*
X185780Y75128D01*
X183769Y80736D02*
X188595Y80736D01*
X183769Y79396D02*
X183769Y82077D01*
X188595Y84719D02*
X188595Y86864D01*
X188595Y84719D02*
X183769Y84719D01*
X183769Y86864D01*
X185914Y86327D02*
X185914Y84719D01*
X183769Y89601D02*
X188595Y89601D01*
X183769Y89601D02*
X183769Y90941D01*
X183771Y91012D01*
X183777Y91084D01*
X183786Y91154D01*
X183799Y91224D01*
X183816Y91294D01*
X183837Y91362D01*
X183861Y91429D01*
X183889Y91495D01*
X183920Y91559D01*
X183955Y91622D01*
X183993Y91682D01*
X184034Y91741D01*
X184078Y91797D01*
X184125Y91851D01*
X184174Y91902D01*
X184227Y91950D01*
X184282Y91996D01*
X184339Y92038D01*
X184399Y92078D01*
X184460Y92114D01*
X184524Y92147D01*
X184589Y92176D01*
X184655Y92202D01*
X184723Y92225D01*
X184792Y92244D01*
X184862Y92259D01*
X184932Y92270D01*
X185003Y92278D01*
X185074Y92282D01*
X185146Y92282D01*
X185217Y92278D01*
X185288Y92270D01*
X185358Y92259D01*
X185428Y92244D01*
X185497Y92225D01*
X185565Y92202D01*
X185631Y92176D01*
X185696Y92147D01*
X185760Y92114D01*
X185821Y92078D01*
X185881Y92038D01*
X185938Y91996D01*
X185993Y91950D01*
X186046Y91902D01*
X186095Y91851D01*
X186142Y91797D01*
X186186Y91741D01*
X186227Y91682D01*
X186265Y91622D01*
X186300Y91559D01*
X186331Y91495D01*
X186359Y91429D01*
X186383Y91362D01*
X186404Y91294D01*
X186421Y91224D01*
X186434Y91154D01*
X186443Y91084D01*
X186449Y91012D01*
X186451Y90941D01*
X186450Y90941D02*
X186450Y89601D01*
D11*
X368300Y209550D02*
X368300Y222250D01*
X374650Y228600D01*
X387350Y228600D02*
X393700Y222250D01*
X368300Y184150D02*
X374650Y177800D01*
X368300Y184150D02*
X368300Y196850D01*
X374650Y203200D01*
X387350Y203200D02*
X393700Y196850D01*
X393700Y184150D01*
X387350Y177800D01*
X374650Y203200D02*
X368300Y209550D01*
X387350Y203200D02*
X393700Y209550D01*
X393700Y222250D01*
X368300Y146050D02*
X368300Y133350D01*
X368300Y146050D02*
X374650Y152400D01*
X387350Y152400D02*
X393700Y146050D01*
X374650Y152400D02*
X368300Y158750D01*
X368300Y171450D01*
X374650Y177800D01*
X387350Y177800D02*
X393700Y171450D01*
X393700Y158750D01*
X387350Y152400D01*
X368300Y107950D02*
X374650Y101600D01*
X368300Y107950D02*
X368300Y120650D01*
X374650Y127000D01*
X387350Y127000D02*
X393700Y120650D01*
X393700Y107950D01*
X387350Y101600D01*
X374650Y127000D02*
X368300Y133350D01*
X387350Y127000D02*
X393700Y133350D01*
X393700Y146050D01*
X368300Y69850D02*
X368300Y57150D01*
X368300Y69850D02*
X374650Y76200D01*
X387350Y76200D02*
X393700Y69850D01*
X374650Y76200D02*
X368300Y82550D01*
X368300Y95250D01*
X374650Y101600D01*
X387350Y101600D02*
X393700Y95250D01*
X393700Y82550D01*
X387350Y76200D01*
X387350Y50800D02*
X374650Y50800D01*
X368300Y57150D01*
X387350Y50800D02*
X393700Y57150D01*
X393700Y69850D01*
X368300Y234950D02*
X368300Y247650D01*
X374650Y254000D01*
X387350Y254000D01*
X393700Y247650D01*
X374650Y228600D02*
X368300Y234950D01*
X387350Y228600D02*
X393700Y234950D01*
X393700Y247650D01*
D12*
X366395Y51435D02*
X361569Y51435D01*
X361569Y52776D01*
X361571Y52847D01*
X361577Y52919D01*
X361586Y52989D01*
X361599Y53059D01*
X361616Y53129D01*
X361637Y53197D01*
X361661Y53264D01*
X361689Y53330D01*
X361720Y53394D01*
X361755Y53457D01*
X361793Y53517D01*
X361834Y53576D01*
X361878Y53632D01*
X361925Y53686D01*
X361974Y53737D01*
X362027Y53785D01*
X362082Y53831D01*
X362139Y53873D01*
X362199Y53913D01*
X362260Y53949D01*
X362324Y53982D01*
X362389Y54011D01*
X362455Y54037D01*
X362523Y54060D01*
X362592Y54079D01*
X362662Y54094D01*
X362732Y54105D01*
X362803Y54113D01*
X362874Y54117D01*
X362946Y54117D01*
X363017Y54113D01*
X363088Y54105D01*
X363158Y54094D01*
X363228Y54079D01*
X363297Y54060D01*
X363365Y54037D01*
X363431Y54011D01*
X363496Y53982D01*
X363560Y53949D01*
X363621Y53913D01*
X363681Y53873D01*
X363738Y53831D01*
X363793Y53785D01*
X363846Y53737D01*
X363895Y53686D01*
X363942Y53632D01*
X363986Y53576D01*
X364027Y53517D01*
X364065Y53457D01*
X364100Y53394D01*
X364131Y53330D01*
X364159Y53264D01*
X364183Y53197D01*
X364204Y53129D01*
X364221Y53059D01*
X364234Y52989D01*
X364243Y52919D01*
X364249Y52847D01*
X364251Y52776D01*
X364250Y52776D02*
X364250Y51435D01*
X364250Y53044D02*
X366395Y54116D01*
X366395Y57101D02*
X361569Y57101D01*
X366395Y56565D02*
X366395Y57637D01*
X361569Y57637D02*
X361569Y56565D01*
X363714Y62209D02*
X363714Y63013D01*
X366395Y63013D01*
X366395Y61405D01*
X366393Y61340D01*
X366387Y61276D01*
X366377Y61212D01*
X366364Y61148D01*
X366346Y61086D01*
X366325Y61025D01*
X366301Y60965D01*
X366272Y60907D01*
X366240Y60850D01*
X366205Y60796D01*
X366167Y60744D01*
X366125Y60694D01*
X366081Y60647D01*
X366034Y60603D01*
X365984Y60561D01*
X365932Y60523D01*
X365878Y60488D01*
X365821Y60456D01*
X365763Y60427D01*
X365703Y60403D01*
X365642Y60382D01*
X365580Y60364D01*
X365516Y60351D01*
X365452Y60341D01*
X365388Y60335D01*
X365323Y60333D01*
X365323Y60332D02*
X362641Y60332D01*
X362576Y60334D01*
X362512Y60340D01*
X362448Y60350D01*
X362384Y60363D01*
X362322Y60381D01*
X362261Y60402D01*
X362201Y60427D01*
X362142Y60455D01*
X362086Y60487D01*
X362031Y60522D01*
X361979Y60560D01*
X361929Y60602D01*
X361882Y60646D01*
X361838Y60693D01*
X361796Y60743D01*
X361758Y60795D01*
X361723Y60850D01*
X361691Y60906D01*
X361663Y60965D01*
X361638Y61024D01*
X361617Y61086D01*
X361599Y61148D01*
X361586Y61212D01*
X361576Y61276D01*
X361570Y61340D01*
X361568Y61405D01*
X361569Y61405D02*
X361569Y63013D01*
X361569Y66185D02*
X366395Y66185D01*
X363714Y66185D02*
X363714Y68866D01*
X361569Y68866D02*
X366395Y68866D01*
X366395Y72829D02*
X361569Y72829D01*
X361569Y74169D02*
X361569Y71488D01*
X366931Y76328D02*
X366931Y78473D01*
X366395Y82423D02*
X366393Y82488D01*
X366387Y82552D01*
X366377Y82616D01*
X366364Y82680D01*
X366346Y82742D01*
X366325Y82803D01*
X366301Y82863D01*
X366272Y82921D01*
X366240Y82978D01*
X366205Y83032D01*
X366167Y83084D01*
X366125Y83134D01*
X366081Y83181D01*
X366034Y83225D01*
X365984Y83267D01*
X365932Y83305D01*
X365878Y83340D01*
X365821Y83372D01*
X365763Y83401D01*
X365703Y83425D01*
X365642Y83446D01*
X365580Y83464D01*
X365516Y83477D01*
X365452Y83487D01*
X365388Y83493D01*
X365323Y83495D01*
X366395Y82423D02*
X366393Y82329D01*
X366387Y82235D01*
X366377Y82141D01*
X366364Y82048D01*
X366346Y81956D01*
X366325Y81864D01*
X366300Y81773D01*
X366271Y81683D01*
X366238Y81595D01*
X366202Y81508D01*
X366162Y81423D01*
X366119Y81339D01*
X366072Y81258D01*
X366022Y81178D01*
X365969Y81100D01*
X365912Y81025D01*
X365853Y80952D01*
X365790Y80882D01*
X365725Y80814D01*
X362641Y80949D02*
X362576Y80951D01*
X362512Y80957D01*
X362448Y80967D01*
X362384Y80980D01*
X362322Y80998D01*
X362261Y81019D01*
X362201Y81043D01*
X362143Y81072D01*
X362086Y81104D01*
X362032Y81139D01*
X361980Y81177D01*
X361930Y81219D01*
X361883Y81263D01*
X361839Y81310D01*
X361797Y81360D01*
X361759Y81412D01*
X361724Y81466D01*
X361692Y81523D01*
X361663Y81581D01*
X361639Y81641D01*
X361618Y81702D01*
X361600Y81764D01*
X361587Y81828D01*
X361577Y81892D01*
X361571Y81956D01*
X361569Y82021D01*
X361571Y82107D01*
X361576Y82193D01*
X361586Y82279D01*
X361599Y82364D01*
X361615Y82449D01*
X361635Y82533D01*
X361659Y82616D01*
X361686Y82698D01*
X361717Y82778D01*
X361751Y82858D01*
X361789Y82935D01*
X361830Y83011D01*
X361874Y83085D01*
X361921Y83158D01*
X361971Y83228D01*
X363579Y81485D02*
X363546Y81432D01*
X363509Y81381D01*
X363470Y81332D01*
X363428Y81285D01*
X363383Y81241D01*
X363336Y81200D01*
X363287Y81161D01*
X363235Y81125D01*
X363181Y81092D01*
X363126Y81063D01*
X363069Y81037D01*
X363010Y81014D01*
X362951Y80994D01*
X362890Y80978D01*
X362829Y80965D01*
X362766Y80956D01*
X362704Y80951D01*
X362641Y80949D01*
X364385Y82960D02*
X364418Y83013D01*
X364455Y83064D01*
X364494Y83113D01*
X364536Y83160D01*
X364581Y83204D01*
X364628Y83245D01*
X364677Y83284D01*
X364729Y83320D01*
X364783Y83353D01*
X364838Y83382D01*
X364895Y83408D01*
X364954Y83431D01*
X365013Y83451D01*
X365074Y83467D01*
X365135Y83480D01*
X365198Y83489D01*
X365260Y83494D01*
X365323Y83496D01*
X364384Y82960D02*
X363580Y81485D01*
X361569Y87093D02*
X366395Y87093D01*
X361569Y85753D02*
X361569Y88434D01*
X366395Y91076D02*
X366395Y93220D01*
X366395Y91076D02*
X361569Y91076D01*
X361569Y93220D01*
X363714Y92684D02*
X363714Y91076D01*
X361569Y95957D02*
X366395Y95957D01*
X361569Y95957D02*
X361569Y97298D01*
X361571Y97369D01*
X361577Y97441D01*
X361586Y97511D01*
X361599Y97581D01*
X361616Y97651D01*
X361637Y97719D01*
X361661Y97786D01*
X361689Y97852D01*
X361720Y97916D01*
X361755Y97979D01*
X361793Y98039D01*
X361834Y98098D01*
X361878Y98154D01*
X361925Y98208D01*
X361974Y98259D01*
X362027Y98307D01*
X362082Y98353D01*
X362139Y98395D01*
X362199Y98435D01*
X362260Y98471D01*
X362324Y98504D01*
X362389Y98533D01*
X362455Y98559D01*
X362523Y98582D01*
X362592Y98601D01*
X362662Y98616D01*
X362732Y98627D01*
X362803Y98635D01*
X362874Y98639D01*
X362946Y98639D01*
X363017Y98635D01*
X363088Y98627D01*
X363158Y98616D01*
X363228Y98601D01*
X363297Y98582D01*
X363365Y98559D01*
X363431Y98533D01*
X363496Y98504D01*
X363560Y98471D01*
X363621Y98435D01*
X363681Y98395D01*
X363738Y98353D01*
X363793Y98307D01*
X363846Y98259D01*
X363895Y98208D01*
X363942Y98154D01*
X363986Y98098D01*
X364027Y98039D01*
X364065Y97979D01*
X364100Y97916D01*
X364131Y97852D01*
X364159Y97786D01*
X364183Y97719D01*
X364204Y97651D01*
X364221Y97581D01*
X364234Y97511D01*
X364243Y97441D01*
X364249Y97369D01*
X364251Y97298D01*
X364250Y97298D02*
X364250Y95957D01*
D11*
X546100Y209550D02*
X546100Y222250D01*
X552450Y228600D01*
X565150Y228600D02*
X571500Y222250D01*
X546100Y184150D02*
X552450Y177800D01*
X546100Y184150D02*
X546100Y196850D01*
X552450Y203200D01*
X565150Y203200D02*
X571500Y196850D01*
X571500Y184150D01*
X565150Y177800D01*
X552450Y203200D02*
X546100Y209550D01*
X565150Y203200D02*
X571500Y209550D01*
X571500Y222250D01*
X546100Y146050D02*
X546100Y133350D01*
X546100Y146050D02*
X552450Y152400D01*
X565150Y152400D02*
X571500Y146050D01*
X552450Y152400D02*
X546100Y158750D01*
X546100Y171450D01*
X552450Y177800D01*
X565150Y177800D02*
X571500Y171450D01*
X571500Y158750D01*
X565150Y152400D01*
X546100Y107950D02*
X552450Y101600D01*
X546100Y107950D02*
X546100Y120650D01*
X552450Y127000D01*
X565150Y127000D02*
X571500Y120650D01*
X571500Y107950D01*
X565150Y101600D01*
X552450Y127000D02*
X546100Y133350D01*
X565150Y127000D02*
X571500Y133350D01*
X571500Y146050D01*
X546100Y69850D02*
X546100Y57150D01*
X546100Y69850D02*
X552450Y76200D01*
X565150Y76200D02*
X571500Y69850D01*
X552450Y76200D02*
X546100Y82550D01*
X546100Y95250D01*
X552450Y101600D01*
X565150Y101600D02*
X571500Y95250D01*
X571500Y82550D01*
X565150Y76200D01*
X565150Y50800D02*
X552450Y50800D01*
X546100Y57150D01*
X565150Y50800D02*
X571500Y57150D01*
X571500Y69850D01*
X546100Y234950D02*
X546100Y247650D01*
X552450Y254000D01*
X565150Y254000D01*
X571500Y247650D01*
X552450Y228600D02*
X546100Y234950D01*
X565150Y228600D02*
X571500Y234950D01*
X571500Y247650D01*
D12*
X539369Y54116D02*
X539369Y51435D01*
X539369Y54116D02*
X544195Y51435D01*
X544195Y54116D01*
X544731Y56458D02*
X544731Y58603D01*
X544195Y61330D02*
X539369Y61330D01*
X544195Y61330D02*
X544195Y63475D01*
X544195Y66085D02*
X544195Y68230D01*
X544195Y66085D02*
X539369Y66085D01*
X539369Y68230D01*
X541514Y67693D02*
X541514Y66085D01*
X539369Y70840D02*
X544195Y70840D01*
X539369Y70840D02*
X539369Y72984D01*
X541514Y72984D02*
X541514Y70840D01*
X539369Y76367D02*
X544195Y76367D01*
X539369Y75026D02*
X539369Y77707D01*
D11*
X723900Y209550D02*
X723900Y222250D01*
X730250Y228600D01*
X742950Y228600D02*
X749300Y222250D01*
X723900Y184150D02*
X730250Y177800D01*
X723900Y184150D02*
X723900Y196850D01*
X730250Y203200D01*
X742950Y203200D02*
X749300Y196850D01*
X749300Y184150D01*
X742950Y177800D01*
X730250Y203200D02*
X723900Y209550D01*
X742950Y203200D02*
X749300Y209550D01*
X749300Y222250D01*
X723900Y146050D02*
X723900Y133350D01*
X723900Y146050D02*
X730250Y152400D01*
X742950Y152400D02*
X749300Y146050D01*
X730250Y152400D02*
X723900Y158750D01*
X723900Y171450D01*
X730250Y177800D01*
X742950Y177800D02*
X749300Y171450D01*
X749300Y158750D01*
X742950Y152400D01*
X723900Y107950D02*
X730250Y101600D01*
X723900Y107950D02*
X723900Y120650D01*
X730250Y127000D01*
X742950Y127000D02*
X749300Y120650D01*
X749300Y107950D01*
X742950Y101600D01*
X730250Y127000D02*
X723900Y133350D01*
X742950Y127000D02*
X749300Y133350D01*
X749300Y146050D01*
X723900Y69850D02*
X723900Y57150D01*
X723900Y69850D02*
X730250Y76200D01*
X742950Y76200D02*
X749300Y69850D01*
X730250Y76200D02*
X723900Y82550D01*
X723900Y95250D01*
X730250Y101600D01*
X742950Y101600D02*
X749300Y95250D01*
X749300Y82550D01*
X742950Y76200D01*
X742950Y50800D02*
X730250Y50800D01*
X723900Y57150D01*
X742950Y50800D02*
X749300Y57150D01*
X749300Y69850D01*
X723900Y234950D02*
X723900Y247650D01*
X730250Y254000D01*
X742950Y254000D01*
X749300Y247650D01*
X730250Y228600D02*
X723900Y234950D01*
X742950Y228600D02*
X749300Y234950D01*
X749300Y247650D01*
D12*
X717169Y54116D02*
X717169Y51435D01*
X717169Y54116D02*
X721995Y51435D01*
X721995Y54116D01*
X722531Y56458D02*
X722531Y58603D01*
X721995Y61374D02*
X717169Y61374D01*
X717169Y62715D01*
X717171Y62786D01*
X717177Y62858D01*
X717186Y62928D01*
X717199Y62998D01*
X717216Y63068D01*
X717237Y63136D01*
X717261Y63203D01*
X717289Y63269D01*
X717320Y63333D01*
X717355Y63396D01*
X717393Y63456D01*
X717434Y63515D01*
X717478Y63571D01*
X717525Y63625D01*
X717574Y63676D01*
X717627Y63724D01*
X717682Y63770D01*
X717739Y63812D01*
X717799Y63852D01*
X717860Y63888D01*
X717924Y63921D01*
X717989Y63950D01*
X718055Y63976D01*
X718123Y63999D01*
X718192Y64018D01*
X718262Y64033D01*
X718332Y64044D01*
X718403Y64052D01*
X718474Y64056D01*
X718546Y64056D01*
X718617Y64052D01*
X718688Y64044D01*
X718758Y64033D01*
X718828Y64018D01*
X718897Y63999D01*
X718965Y63976D01*
X719031Y63950D01*
X719096Y63921D01*
X719160Y63888D01*
X719221Y63852D01*
X719281Y63812D01*
X719338Y63770D01*
X719393Y63724D01*
X719446Y63676D01*
X719495Y63625D01*
X719542Y63571D01*
X719586Y63515D01*
X719627Y63456D01*
X719665Y63396D01*
X719700Y63333D01*
X719731Y63269D01*
X719759Y63203D01*
X719783Y63136D01*
X719804Y63068D01*
X719821Y62998D01*
X719834Y62928D01*
X719843Y62858D01*
X719849Y62786D01*
X719851Y62715D01*
X719850Y62715D02*
X719850Y61374D01*
X719850Y62983D02*
X721995Y64055D01*
X721995Y67040D02*
X717169Y67040D01*
X721995Y66504D02*
X721995Y67576D01*
X717169Y67576D02*
X717169Y66504D01*
X719314Y72148D02*
X719314Y72953D01*
X721995Y72953D01*
X721995Y71344D01*
X721993Y71279D01*
X721987Y71215D01*
X721977Y71151D01*
X721964Y71087D01*
X721946Y71025D01*
X721925Y70964D01*
X721901Y70904D01*
X721872Y70846D01*
X721840Y70789D01*
X721805Y70735D01*
X721767Y70683D01*
X721725Y70633D01*
X721681Y70586D01*
X721634Y70542D01*
X721584Y70500D01*
X721532Y70462D01*
X721478Y70427D01*
X721421Y70395D01*
X721363Y70366D01*
X721303Y70342D01*
X721242Y70321D01*
X721180Y70303D01*
X721116Y70290D01*
X721052Y70280D01*
X720988Y70274D01*
X720923Y70272D01*
X718241Y70272D01*
X718241Y70271D02*
X718176Y70273D01*
X718112Y70279D01*
X718048Y70289D01*
X717984Y70302D01*
X717922Y70320D01*
X717861Y70341D01*
X717801Y70366D01*
X717742Y70394D01*
X717686Y70426D01*
X717631Y70461D01*
X717579Y70499D01*
X717529Y70541D01*
X717482Y70585D01*
X717438Y70632D01*
X717396Y70682D01*
X717358Y70734D01*
X717323Y70789D01*
X717291Y70845D01*
X717263Y70904D01*
X717238Y70963D01*
X717217Y71025D01*
X717199Y71087D01*
X717186Y71151D01*
X717176Y71215D01*
X717170Y71279D01*
X717168Y71344D01*
X717169Y71344D02*
X717169Y72953D01*
X717169Y76124D02*
X721995Y76124D01*
X719314Y76124D02*
X719314Y78805D01*
X717169Y78805D02*
X721995Y78805D01*
X721995Y82768D02*
X717169Y82768D01*
X717169Y84108D02*
X717169Y81427D01*
D11*
X38100Y82550D02*
X38100Y95250D01*
X38100Y82550D02*
X31750Y76200D01*
X19050Y76200D02*
X12700Y82550D01*
X38100Y120650D02*
X31750Y127000D01*
X38100Y120650D02*
X38100Y107950D01*
X31750Y101600D01*
X19050Y101600D02*
X12700Y107950D01*
X12700Y120650D01*
X19050Y127000D01*
X31750Y101600D02*
X38100Y95250D01*
X19050Y101600D02*
X12700Y95250D01*
X12700Y82550D01*
X38100Y158750D02*
X38100Y171450D01*
X38100Y158750D02*
X31750Y152400D01*
X19050Y152400D02*
X12700Y158750D01*
X31750Y152400D02*
X38100Y146050D01*
X38100Y133350D01*
X31750Y127000D01*
X19050Y127000D02*
X12700Y133350D01*
X12700Y146050D01*
X19050Y152400D01*
X38100Y196850D02*
X31750Y203200D01*
X38100Y196850D02*
X38100Y184150D01*
X31750Y177800D01*
X19050Y177800D02*
X12700Y184150D01*
X12700Y196850D01*
X19050Y203200D01*
X31750Y177800D02*
X38100Y171450D01*
X19050Y177800D02*
X12700Y171450D01*
X12700Y158750D01*
X38100Y234950D02*
X38100Y247650D01*
X38100Y234950D02*
X31750Y228600D01*
X19050Y228600D02*
X12700Y234950D01*
X31750Y228600D02*
X38100Y222250D01*
X38100Y209550D01*
X31750Y203200D01*
X19050Y203200D02*
X12700Y209550D01*
X12700Y222250D01*
X19050Y228600D01*
X19050Y254000D02*
X31750Y254000D01*
X38100Y247650D01*
X19050Y254000D02*
X12700Y247650D01*
X12700Y234950D01*
X38100Y69850D02*
X38100Y57150D01*
X31750Y50800D01*
X19050Y50800D01*
X12700Y57150D01*
X31750Y76200D02*
X38100Y69850D01*
X19050Y76200D02*
X12700Y69850D01*
X12700Y57150D01*
D12*
X40005Y227605D02*
X44831Y227605D01*
X40005Y227605D02*
X40005Y228945D01*
X40007Y229016D01*
X40013Y229088D01*
X40022Y229158D01*
X40035Y229228D01*
X40052Y229298D01*
X40073Y229366D01*
X40097Y229433D01*
X40125Y229499D01*
X40156Y229563D01*
X40191Y229626D01*
X40229Y229686D01*
X40270Y229745D01*
X40314Y229801D01*
X40361Y229855D01*
X40410Y229906D01*
X40463Y229954D01*
X40518Y230000D01*
X40575Y230042D01*
X40635Y230082D01*
X40696Y230118D01*
X40760Y230151D01*
X40825Y230180D01*
X40891Y230206D01*
X40959Y230229D01*
X41028Y230248D01*
X41098Y230263D01*
X41168Y230274D01*
X41239Y230282D01*
X41310Y230286D01*
X41382Y230286D01*
X41453Y230282D01*
X41524Y230274D01*
X41594Y230263D01*
X41664Y230248D01*
X41733Y230229D01*
X41801Y230206D01*
X41867Y230180D01*
X41932Y230151D01*
X41996Y230118D01*
X42057Y230082D01*
X42117Y230042D01*
X42174Y230000D01*
X42229Y229954D01*
X42282Y229906D01*
X42331Y229855D01*
X42378Y229801D01*
X42422Y229745D01*
X42463Y229686D01*
X42501Y229626D01*
X42536Y229563D01*
X42567Y229499D01*
X42595Y229433D01*
X42619Y229366D01*
X42640Y229298D01*
X42657Y229228D01*
X42670Y229158D01*
X42679Y229088D01*
X42685Y229016D01*
X42687Y228945D01*
X42686Y228945D02*
X42686Y227605D01*
X43490Y232945D02*
X40005Y232945D01*
X43490Y232944D02*
X43561Y232946D01*
X43633Y232952D01*
X43703Y232961D01*
X43773Y232974D01*
X43843Y232991D01*
X43911Y233012D01*
X43978Y233036D01*
X44044Y233064D01*
X44108Y233095D01*
X44171Y233130D01*
X44231Y233168D01*
X44290Y233209D01*
X44346Y233253D01*
X44400Y233300D01*
X44451Y233349D01*
X44499Y233402D01*
X44545Y233457D01*
X44587Y233514D01*
X44627Y233574D01*
X44663Y233635D01*
X44696Y233699D01*
X44725Y233764D01*
X44751Y233830D01*
X44774Y233898D01*
X44793Y233967D01*
X44808Y234037D01*
X44819Y234107D01*
X44827Y234178D01*
X44831Y234249D01*
X44831Y234321D01*
X44827Y234392D01*
X44819Y234463D01*
X44808Y234533D01*
X44793Y234603D01*
X44774Y234672D01*
X44751Y234740D01*
X44725Y234806D01*
X44696Y234871D01*
X44663Y234935D01*
X44627Y234996D01*
X44587Y235056D01*
X44545Y235113D01*
X44499Y235168D01*
X44451Y235221D01*
X44400Y235270D01*
X44346Y235317D01*
X44290Y235361D01*
X44231Y235402D01*
X44171Y235440D01*
X44108Y235475D01*
X44044Y235506D01*
X43978Y235534D01*
X43911Y235558D01*
X43843Y235579D01*
X43773Y235596D01*
X43703Y235609D01*
X43633Y235618D01*
X43561Y235624D01*
X43490Y235626D01*
X40005Y235626D01*
X40005Y238894D02*
X44831Y238894D01*
X42686Y240503D02*
X40005Y238894D01*
X42686Y240503D02*
X40005Y242112D01*
X44831Y242112D01*
X44831Y245527D02*
X40005Y245527D01*
X40005Y246867D01*
X40007Y246938D01*
X40013Y247010D01*
X40022Y247080D01*
X40035Y247150D01*
X40052Y247220D01*
X40073Y247288D01*
X40097Y247355D01*
X40125Y247421D01*
X40156Y247485D01*
X40191Y247548D01*
X40229Y247608D01*
X40270Y247667D01*
X40314Y247723D01*
X40361Y247777D01*
X40410Y247828D01*
X40463Y247876D01*
X40518Y247922D01*
X40575Y247964D01*
X40635Y248004D01*
X40696Y248040D01*
X40760Y248073D01*
X40825Y248102D01*
X40891Y248128D01*
X40959Y248151D01*
X41028Y248170D01*
X41098Y248185D01*
X41168Y248196D01*
X41239Y248204D01*
X41310Y248208D01*
X41382Y248208D01*
X41453Y248204D01*
X41524Y248196D01*
X41594Y248185D01*
X41664Y248170D01*
X41733Y248151D01*
X41801Y248128D01*
X41867Y248102D01*
X41932Y248073D01*
X41996Y248040D01*
X42057Y248004D01*
X42117Y247964D01*
X42174Y247922D01*
X42229Y247876D01*
X42282Y247828D01*
X42331Y247777D01*
X42378Y247723D01*
X42422Y247667D01*
X42463Y247608D01*
X42501Y247548D01*
X42536Y247485D01*
X42567Y247421D01*
X42595Y247355D01*
X42619Y247288D01*
X42640Y247220D01*
X42657Y247150D01*
X42670Y247080D01*
X42679Y247010D01*
X42685Y246938D01*
X42687Y246867D01*
X42686Y246867D02*
X42686Y245527D01*
X41077Y250684D02*
X40005Y252024D01*
X44831Y252024D01*
X44831Y250684D02*
X44831Y253365D01*
D11*
X749300Y311150D02*
X749300Y323850D01*
X749300Y311150D02*
X742950Y304800D01*
X730250Y304800D02*
X723900Y311150D01*
X749300Y349250D02*
X742950Y355600D01*
X749300Y349250D02*
X749300Y336550D01*
X742950Y330200D01*
X730250Y330200D02*
X723900Y336550D01*
X723900Y349250D01*
X730250Y355600D01*
X742950Y330200D02*
X749300Y323850D01*
X730250Y330200D02*
X723900Y323850D01*
X723900Y311150D01*
X749300Y387350D02*
X749300Y400050D01*
X749300Y387350D02*
X742950Y381000D01*
X730250Y381000D02*
X723900Y387350D01*
X742950Y381000D02*
X749300Y374650D01*
X749300Y361950D01*
X742950Y355600D01*
X730250Y355600D02*
X723900Y361950D01*
X723900Y374650D01*
X730250Y381000D01*
X749300Y425450D02*
X742950Y431800D01*
X749300Y425450D02*
X749300Y412750D01*
X742950Y406400D01*
X730250Y406400D02*
X723900Y412750D01*
X723900Y425450D01*
X730250Y431800D01*
X742950Y406400D02*
X749300Y400050D01*
X730250Y406400D02*
X723900Y400050D01*
X723900Y387350D01*
X749300Y463550D02*
X749300Y476250D01*
X749300Y463550D02*
X742950Y457200D01*
X730250Y457200D02*
X723900Y463550D01*
X742950Y457200D02*
X749300Y450850D01*
X749300Y438150D01*
X742950Y431800D01*
X730250Y431800D02*
X723900Y438150D01*
X723900Y450850D01*
X730250Y457200D01*
X730250Y482600D02*
X742950Y482600D01*
X749300Y476250D01*
X730250Y482600D02*
X723900Y476250D01*
X723900Y463550D01*
X749300Y298450D02*
X749300Y285750D01*
X742950Y279400D01*
X730250Y279400D01*
X723900Y285750D01*
X742950Y304800D02*
X749300Y298450D01*
X730250Y304800D02*
X723900Y298450D01*
X723900Y285750D01*
D12*
X751205Y456205D02*
X756031Y456205D01*
X751205Y456205D02*
X751205Y457545D01*
X751207Y457616D01*
X751213Y457688D01*
X751222Y457758D01*
X751235Y457828D01*
X751252Y457898D01*
X751273Y457966D01*
X751297Y458033D01*
X751325Y458099D01*
X751356Y458163D01*
X751391Y458226D01*
X751429Y458286D01*
X751470Y458345D01*
X751514Y458401D01*
X751561Y458455D01*
X751610Y458506D01*
X751663Y458554D01*
X751718Y458600D01*
X751775Y458642D01*
X751835Y458682D01*
X751896Y458718D01*
X751960Y458751D01*
X752025Y458780D01*
X752091Y458806D01*
X752159Y458829D01*
X752228Y458848D01*
X752298Y458863D01*
X752368Y458874D01*
X752439Y458882D01*
X752510Y458886D01*
X752582Y458886D01*
X752653Y458882D01*
X752724Y458874D01*
X752794Y458863D01*
X752864Y458848D01*
X752933Y458829D01*
X753001Y458806D01*
X753067Y458780D01*
X753132Y458751D01*
X753196Y458718D01*
X753257Y458682D01*
X753317Y458642D01*
X753374Y458600D01*
X753429Y458554D01*
X753482Y458506D01*
X753531Y458455D01*
X753578Y458401D01*
X753622Y458345D01*
X753663Y458286D01*
X753701Y458226D01*
X753736Y458163D01*
X753767Y458099D01*
X753795Y458033D01*
X753819Y457966D01*
X753840Y457898D01*
X753857Y457828D01*
X753870Y457758D01*
X753879Y457688D01*
X753885Y457616D01*
X753887Y457545D01*
X753886Y457545D02*
X753886Y456205D01*
X754690Y461545D02*
X751205Y461545D01*
X754690Y461544D02*
X754761Y461546D01*
X754833Y461552D01*
X754903Y461561D01*
X754973Y461574D01*
X755043Y461591D01*
X755111Y461612D01*
X755178Y461636D01*
X755244Y461664D01*
X755308Y461695D01*
X755371Y461730D01*
X755431Y461768D01*
X755490Y461809D01*
X755546Y461853D01*
X755600Y461900D01*
X755651Y461949D01*
X755699Y462002D01*
X755745Y462057D01*
X755787Y462114D01*
X755827Y462174D01*
X755863Y462235D01*
X755896Y462299D01*
X755925Y462364D01*
X755951Y462430D01*
X755974Y462498D01*
X755993Y462567D01*
X756008Y462637D01*
X756019Y462707D01*
X756027Y462778D01*
X756031Y462849D01*
X756031Y462921D01*
X756027Y462992D01*
X756019Y463063D01*
X756008Y463133D01*
X755993Y463203D01*
X755974Y463272D01*
X755951Y463340D01*
X755925Y463406D01*
X755896Y463471D01*
X755863Y463535D01*
X755827Y463596D01*
X755787Y463656D01*
X755745Y463713D01*
X755699Y463768D01*
X755651Y463821D01*
X755600Y463870D01*
X755546Y463917D01*
X755490Y463961D01*
X755431Y464002D01*
X755371Y464040D01*
X755308Y464075D01*
X755244Y464106D01*
X755178Y464134D01*
X755111Y464158D01*
X755043Y464179D01*
X754973Y464196D01*
X754903Y464209D01*
X754833Y464218D01*
X754761Y464224D01*
X754690Y464226D01*
X751205Y464226D01*
X751205Y467494D02*
X756031Y467494D01*
X753886Y469103D02*
X751205Y467494D01*
X753886Y469103D02*
X751205Y470712D01*
X756031Y470712D01*
X756031Y474127D02*
X751205Y474127D01*
X751205Y475467D01*
X751207Y475538D01*
X751213Y475610D01*
X751222Y475680D01*
X751235Y475750D01*
X751252Y475820D01*
X751273Y475888D01*
X751297Y475955D01*
X751325Y476021D01*
X751356Y476085D01*
X751391Y476148D01*
X751429Y476208D01*
X751470Y476267D01*
X751514Y476323D01*
X751561Y476377D01*
X751610Y476428D01*
X751663Y476476D01*
X751718Y476522D01*
X751775Y476564D01*
X751835Y476604D01*
X751896Y476640D01*
X751960Y476673D01*
X752025Y476702D01*
X752091Y476728D01*
X752159Y476751D01*
X752228Y476770D01*
X752298Y476785D01*
X752368Y476796D01*
X752439Y476804D01*
X752510Y476808D01*
X752582Y476808D01*
X752653Y476804D01*
X752724Y476796D01*
X752794Y476785D01*
X752864Y476770D01*
X752933Y476751D01*
X753001Y476728D01*
X753067Y476702D01*
X753132Y476673D01*
X753196Y476640D01*
X753257Y476604D01*
X753317Y476564D01*
X753374Y476522D01*
X753429Y476476D01*
X753482Y476428D01*
X753531Y476377D01*
X753578Y476323D01*
X753622Y476267D01*
X753663Y476208D01*
X753701Y476148D01*
X753736Y476085D01*
X753767Y476021D01*
X753795Y475955D01*
X753819Y475888D01*
X753840Y475820D01*
X753857Y475750D01*
X753870Y475680D01*
X753879Y475610D01*
X753885Y475538D01*
X753887Y475467D01*
X753886Y475467D02*
X753886Y474127D01*
X751205Y480758D02*
X751207Y480826D01*
X751213Y480893D01*
X751222Y480960D01*
X751235Y481027D01*
X751252Y481092D01*
X751273Y481157D01*
X751297Y481220D01*
X751325Y481282D01*
X751356Y481342D01*
X751390Y481400D01*
X751428Y481456D01*
X751468Y481511D01*
X751512Y481562D01*
X751559Y481611D01*
X751608Y481658D01*
X751659Y481702D01*
X751714Y481742D01*
X751770Y481780D01*
X751828Y481814D01*
X751888Y481845D01*
X751950Y481873D01*
X752013Y481897D01*
X752078Y481918D01*
X752143Y481935D01*
X752210Y481948D01*
X752277Y481957D01*
X752344Y481963D01*
X752412Y481965D01*
X751205Y480758D02*
X751207Y480680D01*
X751213Y480602D01*
X751223Y480525D01*
X751236Y480448D01*
X751254Y480372D01*
X751275Y480297D01*
X751300Y480223D01*
X751329Y480151D01*
X751361Y480080D01*
X751397Y480011D01*
X751436Y479943D01*
X751479Y479878D01*
X751525Y479815D01*
X751574Y479754D01*
X751626Y479696D01*
X751681Y479641D01*
X751738Y479588D01*
X751798Y479539D01*
X751861Y479492D01*
X751926Y479449D01*
X751992Y479409D01*
X752061Y479372D01*
X752132Y479339D01*
X752204Y479309D01*
X752278Y479283D01*
X753350Y481563D02*
X753301Y481612D01*
X753249Y481659D01*
X753194Y481702D01*
X753137Y481743D01*
X753078Y481781D01*
X753017Y481815D01*
X752954Y481846D01*
X752890Y481874D01*
X752824Y481898D01*
X752758Y481918D01*
X752690Y481935D01*
X752621Y481948D01*
X752552Y481957D01*
X752482Y481963D01*
X752412Y481965D01*
X753350Y481563D02*
X756031Y479284D01*
X756031Y481965D01*
D11*
X571500Y323850D02*
X571500Y311150D01*
X565150Y304800D01*
X552450Y304800D02*
X546100Y311150D01*
X571500Y349250D02*
X565150Y355600D01*
X571500Y349250D02*
X571500Y336550D01*
X565150Y330200D01*
X552450Y330200D02*
X546100Y336550D01*
X546100Y349250D01*
X552450Y355600D01*
X565150Y330200D02*
X571500Y323850D01*
X552450Y330200D02*
X546100Y323850D01*
X546100Y311150D01*
X571500Y387350D02*
X571500Y400050D01*
X571500Y387350D02*
X565150Y381000D01*
X552450Y381000D02*
X546100Y387350D01*
X565150Y381000D02*
X571500Y374650D01*
X571500Y361950D01*
X565150Y355600D01*
X552450Y355600D02*
X546100Y361950D01*
X546100Y374650D01*
X552450Y381000D01*
X571500Y425450D02*
X565150Y431800D01*
X571500Y425450D02*
X571500Y412750D01*
X565150Y406400D01*
X552450Y406400D02*
X546100Y412750D01*
X546100Y425450D01*
X552450Y431800D01*
X565150Y406400D02*
X571500Y400050D01*
X552450Y406400D02*
X546100Y400050D01*
X546100Y387350D01*
X571500Y463550D02*
X571500Y476250D01*
X571500Y463550D02*
X565150Y457200D01*
X552450Y457200D02*
X546100Y463550D01*
X565150Y457200D02*
X571500Y450850D01*
X571500Y438150D01*
X565150Y431800D01*
X552450Y431800D02*
X546100Y438150D01*
X546100Y450850D01*
X552450Y457200D01*
X552450Y482600D02*
X565150Y482600D01*
X571500Y476250D01*
X552450Y482600D02*
X546100Y476250D01*
X546100Y463550D01*
X571500Y298450D02*
X571500Y285750D01*
X565150Y279400D01*
X552450Y279400D01*
X546100Y285750D01*
X565150Y304800D02*
X571500Y298450D01*
X552450Y304800D02*
X546100Y298450D01*
X546100Y285750D01*
D12*
X573405Y456205D02*
X578231Y456205D01*
X573405Y456205D02*
X573405Y457545D01*
X573407Y457616D01*
X573413Y457688D01*
X573422Y457758D01*
X573435Y457828D01*
X573452Y457898D01*
X573473Y457966D01*
X573497Y458033D01*
X573525Y458099D01*
X573556Y458163D01*
X573591Y458226D01*
X573629Y458286D01*
X573670Y458345D01*
X573714Y458401D01*
X573761Y458455D01*
X573810Y458506D01*
X573863Y458554D01*
X573918Y458600D01*
X573975Y458642D01*
X574035Y458682D01*
X574096Y458718D01*
X574160Y458751D01*
X574225Y458780D01*
X574291Y458806D01*
X574359Y458829D01*
X574428Y458848D01*
X574498Y458863D01*
X574568Y458874D01*
X574639Y458882D01*
X574710Y458886D01*
X574782Y458886D01*
X574853Y458882D01*
X574924Y458874D01*
X574994Y458863D01*
X575064Y458848D01*
X575133Y458829D01*
X575201Y458806D01*
X575267Y458780D01*
X575332Y458751D01*
X575396Y458718D01*
X575457Y458682D01*
X575517Y458642D01*
X575574Y458600D01*
X575629Y458554D01*
X575682Y458506D01*
X575731Y458455D01*
X575778Y458401D01*
X575822Y458345D01*
X575863Y458286D01*
X575901Y458226D01*
X575936Y458163D01*
X575967Y458099D01*
X575995Y458033D01*
X576019Y457966D01*
X576040Y457898D01*
X576057Y457828D01*
X576070Y457758D01*
X576079Y457688D01*
X576085Y457616D01*
X576087Y457545D01*
X576086Y457545D02*
X576086Y456205D01*
X576890Y461545D02*
X573405Y461545D01*
X576890Y461544D02*
X576961Y461546D01*
X577033Y461552D01*
X577103Y461561D01*
X577173Y461574D01*
X577243Y461591D01*
X577311Y461612D01*
X577378Y461636D01*
X577444Y461664D01*
X577508Y461695D01*
X577571Y461730D01*
X577631Y461768D01*
X577690Y461809D01*
X577746Y461853D01*
X577800Y461900D01*
X577851Y461949D01*
X577899Y462002D01*
X577945Y462057D01*
X577987Y462114D01*
X578027Y462174D01*
X578063Y462235D01*
X578096Y462299D01*
X578125Y462364D01*
X578151Y462430D01*
X578174Y462498D01*
X578193Y462567D01*
X578208Y462637D01*
X578219Y462707D01*
X578227Y462778D01*
X578231Y462849D01*
X578231Y462921D01*
X578227Y462992D01*
X578219Y463063D01*
X578208Y463133D01*
X578193Y463203D01*
X578174Y463272D01*
X578151Y463340D01*
X578125Y463406D01*
X578096Y463471D01*
X578063Y463535D01*
X578027Y463596D01*
X577987Y463656D01*
X577945Y463713D01*
X577899Y463768D01*
X577851Y463821D01*
X577800Y463870D01*
X577746Y463917D01*
X577690Y463961D01*
X577631Y464002D01*
X577571Y464040D01*
X577508Y464075D01*
X577444Y464106D01*
X577378Y464134D01*
X577311Y464158D01*
X577243Y464179D01*
X577173Y464196D01*
X577103Y464209D01*
X577033Y464218D01*
X576961Y464224D01*
X576890Y464226D01*
X573405Y464226D01*
X573405Y467494D02*
X578231Y467494D01*
X576086Y469103D02*
X573405Y467494D01*
X576086Y469103D02*
X573405Y470712D01*
X578231Y470712D01*
X578231Y474127D02*
X573405Y474127D01*
X573405Y475467D01*
X573407Y475538D01*
X573413Y475610D01*
X573422Y475680D01*
X573435Y475750D01*
X573452Y475820D01*
X573473Y475888D01*
X573497Y475955D01*
X573525Y476021D01*
X573556Y476085D01*
X573591Y476148D01*
X573629Y476208D01*
X573670Y476267D01*
X573714Y476323D01*
X573761Y476377D01*
X573810Y476428D01*
X573863Y476476D01*
X573918Y476522D01*
X573975Y476564D01*
X574035Y476604D01*
X574096Y476640D01*
X574160Y476673D01*
X574225Y476702D01*
X574291Y476728D01*
X574359Y476751D01*
X574428Y476770D01*
X574498Y476785D01*
X574568Y476796D01*
X574639Y476804D01*
X574710Y476808D01*
X574782Y476808D01*
X574853Y476804D01*
X574924Y476796D01*
X574994Y476785D01*
X575064Y476770D01*
X575133Y476751D01*
X575201Y476728D01*
X575267Y476702D01*
X575332Y476673D01*
X575396Y476640D01*
X575457Y476604D01*
X575517Y476564D01*
X575574Y476522D01*
X575629Y476476D01*
X575682Y476428D01*
X575731Y476377D01*
X575778Y476323D01*
X575822Y476267D01*
X575863Y476208D01*
X575901Y476148D01*
X575936Y476085D01*
X575967Y476021D01*
X575995Y475955D01*
X576019Y475888D01*
X576040Y475820D01*
X576057Y475750D01*
X576070Y475680D01*
X576079Y475610D01*
X576085Y475538D01*
X576087Y475467D01*
X576086Y475467D02*
X576086Y474127D01*
X578231Y479284D02*
X578231Y480624D01*
X578229Y480695D01*
X578223Y480767D01*
X578214Y480837D01*
X578201Y480907D01*
X578184Y480977D01*
X578163Y481045D01*
X578139Y481112D01*
X578111Y481178D01*
X578080Y481242D01*
X578045Y481305D01*
X578007Y481365D01*
X577966Y481424D01*
X577922Y481480D01*
X577875Y481534D01*
X577826Y481585D01*
X577773Y481633D01*
X577718Y481679D01*
X577661Y481721D01*
X577601Y481761D01*
X577540Y481797D01*
X577476Y481830D01*
X577411Y481859D01*
X577345Y481885D01*
X577277Y481908D01*
X577208Y481927D01*
X577138Y481942D01*
X577068Y481953D01*
X576997Y481961D01*
X576926Y481965D01*
X576854Y481965D01*
X576783Y481961D01*
X576712Y481953D01*
X576642Y481942D01*
X576572Y481927D01*
X576503Y481908D01*
X576435Y481885D01*
X576369Y481859D01*
X576304Y481830D01*
X576240Y481797D01*
X576179Y481761D01*
X576119Y481721D01*
X576062Y481679D01*
X576007Y481633D01*
X575954Y481585D01*
X575905Y481534D01*
X575858Y481480D01*
X575814Y481424D01*
X575773Y481365D01*
X575735Y481305D01*
X575700Y481242D01*
X575669Y481178D01*
X575641Y481112D01*
X575617Y481045D01*
X575596Y480977D01*
X575579Y480907D01*
X575566Y480837D01*
X575557Y480767D01*
X575551Y480695D01*
X575549Y480624D01*
X573405Y480893D02*
X573405Y479284D01*
X573405Y480893D02*
X573407Y480958D01*
X573413Y481022D01*
X573423Y481086D01*
X573436Y481150D01*
X573454Y481212D01*
X573475Y481273D01*
X573499Y481333D01*
X573528Y481391D01*
X573560Y481448D01*
X573595Y481502D01*
X573633Y481554D01*
X573675Y481604D01*
X573719Y481651D01*
X573766Y481695D01*
X573816Y481737D01*
X573868Y481775D01*
X573922Y481810D01*
X573979Y481842D01*
X574037Y481871D01*
X574097Y481895D01*
X574158Y481916D01*
X574220Y481934D01*
X574284Y481947D01*
X574348Y481957D01*
X574412Y481963D01*
X574477Y481965D01*
X574542Y481963D01*
X574606Y481957D01*
X574670Y481947D01*
X574734Y481934D01*
X574796Y481916D01*
X574857Y481895D01*
X574917Y481871D01*
X574975Y481842D01*
X575032Y481810D01*
X575086Y481775D01*
X575138Y481737D01*
X575188Y481695D01*
X575235Y481651D01*
X575279Y481604D01*
X575321Y481554D01*
X575359Y481502D01*
X575394Y481448D01*
X575426Y481391D01*
X575455Y481333D01*
X575479Y481273D01*
X575500Y481212D01*
X575518Y481150D01*
X575531Y481086D01*
X575541Y481022D01*
X575547Y480958D01*
X575549Y480893D01*
X575550Y480893D02*
X575550Y479820D01*
D11*
X393700Y323850D02*
X393700Y311150D01*
X387350Y304800D01*
X374650Y304800D02*
X368300Y311150D01*
X393700Y349250D02*
X387350Y355600D01*
X393700Y349250D02*
X393700Y336550D01*
X387350Y330200D01*
X374650Y330200D02*
X368300Y336550D01*
X368300Y349250D01*
X374650Y355600D01*
X387350Y330200D02*
X393700Y323850D01*
X374650Y330200D02*
X368300Y323850D01*
X368300Y311150D01*
X393700Y387350D02*
X393700Y400050D01*
X393700Y387350D02*
X387350Y381000D01*
X374650Y381000D02*
X368300Y387350D01*
X387350Y381000D02*
X393700Y374650D01*
X393700Y361950D01*
X387350Y355600D01*
X374650Y355600D02*
X368300Y361950D01*
X368300Y374650D01*
X374650Y381000D01*
X393700Y425450D02*
X387350Y431800D01*
X393700Y425450D02*
X393700Y412750D01*
X387350Y406400D01*
X374650Y406400D02*
X368300Y412750D01*
X368300Y425450D01*
X374650Y431800D01*
X387350Y406400D02*
X393700Y400050D01*
X374650Y406400D02*
X368300Y400050D01*
X368300Y387350D01*
X393700Y463550D02*
X393700Y476250D01*
X393700Y463550D02*
X387350Y457200D01*
X374650Y457200D02*
X368300Y463550D01*
X387350Y457200D02*
X393700Y450850D01*
X393700Y438150D01*
X387350Y431800D01*
X374650Y431800D02*
X368300Y438150D01*
X368300Y450850D01*
X374650Y457200D01*
X374650Y482600D02*
X387350Y482600D01*
X393700Y476250D01*
X374650Y482600D02*
X368300Y476250D01*
X368300Y463550D01*
X393700Y298450D02*
X393700Y285750D01*
X387350Y279400D01*
X374650Y279400D01*
X368300Y285750D01*
X387350Y304800D02*
X393700Y298450D01*
X374650Y304800D02*
X368300Y298450D01*
X368300Y285750D01*
D12*
X395605Y456205D02*
X400431Y456205D01*
X395605Y456205D02*
X395605Y457545D01*
X395607Y457616D01*
X395613Y457688D01*
X395622Y457758D01*
X395635Y457828D01*
X395652Y457898D01*
X395673Y457966D01*
X395697Y458033D01*
X395725Y458099D01*
X395756Y458163D01*
X395791Y458226D01*
X395829Y458286D01*
X395870Y458345D01*
X395914Y458401D01*
X395961Y458455D01*
X396010Y458506D01*
X396063Y458554D01*
X396118Y458600D01*
X396175Y458642D01*
X396235Y458682D01*
X396296Y458718D01*
X396360Y458751D01*
X396425Y458780D01*
X396491Y458806D01*
X396559Y458829D01*
X396628Y458848D01*
X396698Y458863D01*
X396768Y458874D01*
X396839Y458882D01*
X396910Y458886D01*
X396982Y458886D01*
X397053Y458882D01*
X397124Y458874D01*
X397194Y458863D01*
X397264Y458848D01*
X397333Y458829D01*
X397401Y458806D01*
X397467Y458780D01*
X397532Y458751D01*
X397596Y458718D01*
X397657Y458682D01*
X397717Y458642D01*
X397774Y458600D01*
X397829Y458554D01*
X397882Y458506D01*
X397931Y458455D01*
X397978Y458401D01*
X398022Y458345D01*
X398063Y458286D01*
X398101Y458226D01*
X398136Y458163D01*
X398167Y458099D01*
X398195Y458033D01*
X398219Y457966D01*
X398240Y457898D01*
X398257Y457828D01*
X398270Y457758D01*
X398279Y457688D01*
X398285Y457616D01*
X398287Y457545D01*
X398286Y457545D02*
X398286Y456205D01*
X399090Y461545D02*
X395605Y461545D01*
X399090Y461544D02*
X399161Y461546D01*
X399233Y461552D01*
X399303Y461561D01*
X399373Y461574D01*
X399443Y461591D01*
X399511Y461612D01*
X399578Y461636D01*
X399644Y461664D01*
X399708Y461695D01*
X399771Y461730D01*
X399831Y461768D01*
X399890Y461809D01*
X399946Y461853D01*
X400000Y461900D01*
X400051Y461949D01*
X400099Y462002D01*
X400145Y462057D01*
X400187Y462114D01*
X400227Y462174D01*
X400263Y462235D01*
X400296Y462299D01*
X400325Y462364D01*
X400351Y462430D01*
X400374Y462498D01*
X400393Y462567D01*
X400408Y462637D01*
X400419Y462707D01*
X400427Y462778D01*
X400431Y462849D01*
X400431Y462921D01*
X400427Y462992D01*
X400419Y463063D01*
X400408Y463133D01*
X400393Y463203D01*
X400374Y463272D01*
X400351Y463340D01*
X400325Y463406D01*
X400296Y463471D01*
X400263Y463535D01*
X400227Y463596D01*
X400187Y463656D01*
X400145Y463713D01*
X400099Y463768D01*
X400051Y463821D01*
X400000Y463870D01*
X399946Y463917D01*
X399890Y463961D01*
X399831Y464002D01*
X399771Y464040D01*
X399708Y464075D01*
X399644Y464106D01*
X399578Y464134D01*
X399511Y464158D01*
X399443Y464179D01*
X399373Y464196D01*
X399303Y464209D01*
X399233Y464218D01*
X399161Y464224D01*
X399090Y464226D01*
X395605Y464226D01*
X395605Y467494D02*
X400431Y467494D01*
X398286Y469103D02*
X395605Y467494D01*
X398286Y469103D02*
X395605Y470712D01*
X400431Y470712D01*
X400431Y474127D02*
X395605Y474127D01*
X395605Y475467D01*
X395607Y475538D01*
X395613Y475610D01*
X395622Y475680D01*
X395635Y475750D01*
X395652Y475820D01*
X395673Y475888D01*
X395697Y475955D01*
X395725Y476021D01*
X395756Y476085D01*
X395791Y476148D01*
X395829Y476208D01*
X395870Y476267D01*
X395914Y476323D01*
X395961Y476377D01*
X396010Y476428D01*
X396063Y476476D01*
X396118Y476522D01*
X396175Y476564D01*
X396235Y476604D01*
X396296Y476640D01*
X396360Y476673D01*
X396425Y476702D01*
X396491Y476728D01*
X396559Y476751D01*
X396628Y476770D01*
X396698Y476785D01*
X396768Y476796D01*
X396839Y476804D01*
X396910Y476808D01*
X396982Y476808D01*
X397053Y476804D01*
X397124Y476796D01*
X397194Y476785D01*
X397264Y476770D01*
X397333Y476751D01*
X397401Y476728D01*
X397467Y476702D01*
X397532Y476673D01*
X397596Y476640D01*
X397657Y476604D01*
X397717Y476564D01*
X397774Y476522D01*
X397829Y476476D01*
X397882Y476428D01*
X397931Y476377D01*
X397978Y476323D01*
X398022Y476267D01*
X398063Y476208D01*
X398101Y476148D01*
X398136Y476085D01*
X398167Y476021D01*
X398195Y475955D01*
X398219Y475888D01*
X398240Y475820D01*
X398257Y475750D01*
X398270Y475680D01*
X398279Y475610D01*
X398285Y475538D01*
X398287Y475467D01*
X398286Y475467D02*
X398286Y474127D01*
X399359Y479284D02*
X395605Y480356D01*
X399359Y479284D02*
X399359Y481965D01*
X398286Y481161D02*
X400431Y481161D01*
D11*
X215900Y323850D02*
X215900Y311150D01*
X209550Y304800D01*
X196850Y304800D02*
X190500Y311150D01*
X215900Y349250D02*
X209550Y355600D01*
X215900Y349250D02*
X215900Y336550D01*
X209550Y330200D01*
X196850Y330200D02*
X190500Y336550D01*
X190500Y349250D01*
X196850Y355600D01*
X209550Y330200D02*
X215900Y323850D01*
X196850Y330200D02*
X190500Y323850D01*
X190500Y311150D01*
X215900Y387350D02*
X215900Y400050D01*
X215900Y387350D02*
X209550Y381000D01*
X196850Y381000D02*
X190500Y387350D01*
X209550Y381000D02*
X215900Y374650D01*
X215900Y361950D01*
X209550Y355600D01*
X196850Y355600D02*
X190500Y361950D01*
X190500Y374650D01*
X196850Y381000D01*
X215900Y425450D02*
X209550Y431800D01*
X215900Y425450D02*
X215900Y412750D01*
X209550Y406400D01*
X196850Y406400D02*
X190500Y412750D01*
X190500Y425450D01*
X196850Y431800D01*
X209550Y406400D02*
X215900Y400050D01*
X196850Y406400D02*
X190500Y400050D01*
X190500Y387350D01*
X215900Y463550D02*
X215900Y476250D01*
X215900Y463550D02*
X209550Y457200D01*
X196850Y457200D02*
X190500Y463550D01*
X209550Y457200D02*
X215900Y450850D01*
X215900Y438150D01*
X209550Y431800D01*
X196850Y431800D02*
X190500Y438150D01*
X190500Y450850D01*
X196850Y457200D01*
X196850Y482600D02*
X209550Y482600D01*
X215900Y476250D01*
X196850Y482600D02*
X190500Y476250D01*
X190500Y463550D01*
X215900Y298450D02*
X215900Y285750D01*
X209550Y279400D01*
X196850Y279400D01*
X190500Y285750D01*
X209550Y304800D02*
X215900Y298450D01*
X196850Y304800D02*
X190500Y298450D01*
X190500Y285750D01*
D12*
X217805Y456205D02*
X222631Y456205D01*
X217805Y456205D02*
X217805Y457545D01*
X217807Y457616D01*
X217813Y457688D01*
X217822Y457758D01*
X217835Y457828D01*
X217852Y457898D01*
X217873Y457966D01*
X217897Y458033D01*
X217925Y458099D01*
X217956Y458163D01*
X217991Y458226D01*
X218029Y458286D01*
X218070Y458345D01*
X218114Y458401D01*
X218161Y458455D01*
X218210Y458506D01*
X218263Y458554D01*
X218318Y458600D01*
X218375Y458642D01*
X218435Y458682D01*
X218496Y458718D01*
X218560Y458751D01*
X218625Y458780D01*
X218691Y458806D01*
X218759Y458829D01*
X218828Y458848D01*
X218898Y458863D01*
X218968Y458874D01*
X219039Y458882D01*
X219110Y458886D01*
X219182Y458886D01*
X219253Y458882D01*
X219324Y458874D01*
X219394Y458863D01*
X219464Y458848D01*
X219533Y458829D01*
X219601Y458806D01*
X219667Y458780D01*
X219732Y458751D01*
X219796Y458718D01*
X219857Y458682D01*
X219917Y458642D01*
X219974Y458600D01*
X220029Y458554D01*
X220082Y458506D01*
X220131Y458455D01*
X220178Y458401D01*
X220222Y458345D01*
X220263Y458286D01*
X220301Y458226D01*
X220336Y458163D01*
X220367Y458099D01*
X220395Y458033D01*
X220419Y457966D01*
X220440Y457898D01*
X220457Y457828D01*
X220470Y457758D01*
X220479Y457688D01*
X220485Y457616D01*
X220487Y457545D01*
X220486Y457545D02*
X220486Y456205D01*
X221290Y461545D02*
X217805Y461545D01*
X221290Y461544D02*
X221361Y461546D01*
X221433Y461552D01*
X221503Y461561D01*
X221573Y461574D01*
X221643Y461591D01*
X221711Y461612D01*
X221778Y461636D01*
X221844Y461664D01*
X221908Y461695D01*
X221971Y461730D01*
X222031Y461768D01*
X222090Y461809D01*
X222146Y461853D01*
X222200Y461900D01*
X222251Y461949D01*
X222299Y462002D01*
X222345Y462057D01*
X222387Y462114D01*
X222427Y462174D01*
X222463Y462235D01*
X222496Y462299D01*
X222525Y462364D01*
X222551Y462430D01*
X222574Y462498D01*
X222593Y462567D01*
X222608Y462637D01*
X222619Y462707D01*
X222627Y462778D01*
X222631Y462849D01*
X222631Y462921D01*
X222627Y462992D01*
X222619Y463063D01*
X222608Y463133D01*
X222593Y463203D01*
X222574Y463272D01*
X222551Y463340D01*
X222525Y463406D01*
X222496Y463471D01*
X222463Y463535D01*
X222427Y463596D01*
X222387Y463656D01*
X222345Y463713D01*
X222299Y463768D01*
X222251Y463821D01*
X222200Y463870D01*
X222146Y463917D01*
X222090Y463961D01*
X222031Y464002D01*
X221971Y464040D01*
X221908Y464075D01*
X221844Y464106D01*
X221778Y464134D01*
X221711Y464158D01*
X221643Y464179D01*
X221573Y464196D01*
X221503Y464209D01*
X221433Y464218D01*
X221361Y464224D01*
X221290Y464226D01*
X217805Y464226D01*
X217805Y467494D02*
X222631Y467494D01*
X220486Y469103D02*
X217805Y467494D01*
X220486Y469103D02*
X217805Y470712D01*
X222631Y470712D01*
X222631Y474127D02*
X217805Y474127D01*
X217805Y475467D01*
X217807Y475538D01*
X217813Y475610D01*
X217822Y475680D01*
X217835Y475750D01*
X217852Y475820D01*
X217873Y475888D01*
X217897Y475955D01*
X217925Y476021D01*
X217956Y476085D01*
X217991Y476148D01*
X218029Y476208D01*
X218070Y476267D01*
X218114Y476323D01*
X218161Y476377D01*
X218210Y476428D01*
X218263Y476476D01*
X218318Y476522D01*
X218375Y476564D01*
X218435Y476604D01*
X218496Y476640D01*
X218560Y476673D01*
X218625Y476702D01*
X218691Y476728D01*
X218759Y476751D01*
X218828Y476770D01*
X218898Y476785D01*
X218968Y476796D01*
X219039Y476804D01*
X219110Y476808D01*
X219182Y476808D01*
X219253Y476804D01*
X219324Y476796D01*
X219394Y476785D01*
X219464Y476770D01*
X219533Y476751D01*
X219601Y476728D01*
X219667Y476702D01*
X219732Y476673D01*
X219796Y476640D01*
X219857Y476604D01*
X219917Y476564D01*
X219974Y476522D01*
X220029Y476476D01*
X220082Y476428D01*
X220131Y476377D01*
X220178Y476323D01*
X220222Y476267D01*
X220263Y476208D01*
X220301Y476148D01*
X220336Y476085D01*
X220367Y476021D01*
X220395Y475955D01*
X220419Y475888D01*
X220440Y475820D01*
X220457Y475750D01*
X220470Y475680D01*
X220479Y475610D01*
X220485Y475538D01*
X220487Y475467D01*
X220486Y475467D02*
X220486Y474127D01*
X222631Y479284D02*
X222631Y480893D01*
X222629Y480958D01*
X222623Y481022D01*
X222613Y481086D01*
X222600Y481150D01*
X222582Y481212D01*
X222561Y481273D01*
X222537Y481333D01*
X222508Y481391D01*
X222476Y481448D01*
X222441Y481502D01*
X222403Y481554D01*
X222361Y481604D01*
X222317Y481651D01*
X222270Y481695D01*
X222220Y481737D01*
X222168Y481775D01*
X222114Y481810D01*
X222057Y481842D01*
X221999Y481871D01*
X221939Y481895D01*
X221878Y481916D01*
X221816Y481934D01*
X221752Y481947D01*
X221688Y481957D01*
X221624Y481963D01*
X221559Y481965D01*
X221022Y481965D01*
X220957Y481963D01*
X220893Y481957D01*
X220829Y481947D01*
X220765Y481934D01*
X220703Y481916D01*
X220642Y481895D01*
X220582Y481871D01*
X220524Y481842D01*
X220467Y481810D01*
X220413Y481775D01*
X220361Y481737D01*
X220311Y481695D01*
X220264Y481651D01*
X220220Y481604D01*
X220178Y481554D01*
X220140Y481502D01*
X220105Y481448D01*
X220073Y481391D01*
X220044Y481333D01*
X220020Y481273D01*
X219999Y481212D01*
X219981Y481150D01*
X219968Y481086D01*
X219958Y481022D01*
X219952Y480958D01*
X219950Y480893D01*
X219950Y479284D01*
X217805Y479284D01*
X217805Y481965D01*
D11*
X38100Y323850D02*
X38100Y311150D01*
X31750Y304800D01*
X19050Y304800D02*
X12700Y311150D01*
X38100Y349250D02*
X31750Y355600D01*
X38100Y349250D02*
X38100Y336550D01*
X31750Y330200D01*
X19050Y330200D02*
X12700Y336550D01*
X12700Y349250D01*
X19050Y355600D01*
X31750Y330200D02*
X38100Y323850D01*
X19050Y330200D02*
X12700Y323850D01*
X12700Y311150D01*
X38100Y387350D02*
X38100Y400050D01*
X38100Y387350D02*
X31750Y381000D01*
X19050Y381000D02*
X12700Y387350D01*
X31750Y381000D02*
X38100Y374650D01*
X38100Y361950D01*
X31750Y355600D01*
X19050Y355600D02*
X12700Y361950D01*
X12700Y374650D01*
X19050Y381000D01*
X38100Y425450D02*
X31750Y431800D01*
X38100Y425450D02*
X38100Y412750D01*
X31750Y406400D01*
X19050Y406400D02*
X12700Y412750D01*
X12700Y425450D01*
X19050Y431800D01*
X31750Y406400D02*
X38100Y400050D01*
X19050Y406400D02*
X12700Y400050D01*
X12700Y387350D01*
X38100Y463550D02*
X38100Y476250D01*
X38100Y463550D02*
X31750Y457200D01*
X19050Y457200D02*
X12700Y463550D01*
X31750Y457200D02*
X38100Y450850D01*
X38100Y438150D01*
X31750Y431800D01*
X19050Y431800D02*
X12700Y438150D01*
X12700Y450850D01*
X19050Y457200D01*
X19050Y482600D02*
X31750Y482600D01*
X38100Y476250D01*
X19050Y482600D02*
X12700Y476250D01*
X12700Y463550D01*
X38100Y298450D02*
X38100Y285750D01*
X31750Y279400D01*
X19050Y279400D01*
X12700Y285750D01*
X31750Y304800D02*
X38100Y298450D01*
X19050Y304800D02*
X12700Y298450D01*
X12700Y285750D01*
D12*
X40005Y456205D02*
X44831Y456205D01*
X40005Y456205D02*
X40005Y457545D01*
X40007Y457616D01*
X40013Y457688D01*
X40022Y457758D01*
X40035Y457828D01*
X40052Y457898D01*
X40073Y457966D01*
X40097Y458033D01*
X40125Y458099D01*
X40156Y458163D01*
X40191Y458226D01*
X40229Y458286D01*
X40270Y458345D01*
X40314Y458401D01*
X40361Y458455D01*
X40410Y458506D01*
X40463Y458554D01*
X40518Y458600D01*
X40575Y458642D01*
X40635Y458682D01*
X40696Y458718D01*
X40760Y458751D01*
X40825Y458780D01*
X40891Y458806D01*
X40959Y458829D01*
X41028Y458848D01*
X41098Y458863D01*
X41168Y458874D01*
X41239Y458882D01*
X41310Y458886D01*
X41382Y458886D01*
X41453Y458882D01*
X41524Y458874D01*
X41594Y458863D01*
X41664Y458848D01*
X41733Y458829D01*
X41801Y458806D01*
X41867Y458780D01*
X41932Y458751D01*
X41996Y458718D01*
X42057Y458682D01*
X42117Y458642D01*
X42174Y458600D01*
X42229Y458554D01*
X42282Y458506D01*
X42331Y458455D01*
X42378Y458401D01*
X42422Y458345D01*
X42463Y458286D01*
X42501Y458226D01*
X42536Y458163D01*
X42567Y458099D01*
X42595Y458033D01*
X42619Y457966D01*
X42640Y457898D01*
X42657Y457828D01*
X42670Y457758D01*
X42679Y457688D01*
X42685Y457616D01*
X42687Y457545D01*
X42686Y457545D02*
X42686Y456205D01*
X43490Y461545D02*
X40005Y461545D01*
X43490Y461544D02*
X43561Y461546D01*
X43633Y461552D01*
X43703Y461561D01*
X43773Y461574D01*
X43843Y461591D01*
X43911Y461612D01*
X43978Y461636D01*
X44044Y461664D01*
X44108Y461695D01*
X44171Y461730D01*
X44231Y461768D01*
X44290Y461809D01*
X44346Y461853D01*
X44400Y461900D01*
X44451Y461949D01*
X44499Y462002D01*
X44545Y462057D01*
X44587Y462114D01*
X44627Y462174D01*
X44663Y462235D01*
X44696Y462299D01*
X44725Y462364D01*
X44751Y462430D01*
X44774Y462498D01*
X44793Y462567D01*
X44808Y462637D01*
X44819Y462707D01*
X44827Y462778D01*
X44831Y462849D01*
X44831Y462921D01*
X44827Y462992D01*
X44819Y463063D01*
X44808Y463133D01*
X44793Y463203D01*
X44774Y463272D01*
X44751Y463340D01*
X44725Y463406D01*
X44696Y463471D01*
X44663Y463535D01*
X44627Y463596D01*
X44587Y463656D01*
X44545Y463713D01*
X44499Y463768D01*
X44451Y463821D01*
X44400Y463870D01*
X44346Y463917D01*
X44290Y463961D01*
X44231Y464002D01*
X44171Y464040D01*
X44108Y464075D01*
X44044Y464106D01*
X43978Y464134D01*
X43911Y464158D01*
X43843Y464179D01*
X43773Y464196D01*
X43703Y464209D01*
X43633Y464218D01*
X43561Y464224D01*
X43490Y464226D01*
X40005Y464226D01*
X40005Y467494D02*
X44831Y467494D01*
X42686Y469103D02*
X40005Y467494D01*
X42686Y469103D02*
X40005Y470712D01*
X44831Y470712D01*
X44831Y474127D02*
X40005Y474127D01*
X40005Y475467D01*
X40007Y475538D01*
X40013Y475610D01*
X40022Y475680D01*
X40035Y475750D01*
X40052Y475820D01*
X40073Y475888D01*
X40097Y475955D01*
X40125Y476021D01*
X40156Y476085D01*
X40191Y476148D01*
X40229Y476208D01*
X40270Y476267D01*
X40314Y476323D01*
X40361Y476377D01*
X40410Y476428D01*
X40463Y476476D01*
X40518Y476522D01*
X40575Y476564D01*
X40635Y476604D01*
X40696Y476640D01*
X40760Y476673D01*
X40825Y476702D01*
X40891Y476728D01*
X40959Y476751D01*
X41028Y476770D01*
X41098Y476785D01*
X41168Y476796D01*
X41239Y476804D01*
X41310Y476808D01*
X41382Y476808D01*
X41453Y476804D01*
X41524Y476796D01*
X41594Y476785D01*
X41664Y476770D01*
X41733Y476751D01*
X41801Y476728D01*
X41867Y476702D01*
X41932Y476673D01*
X41996Y476640D01*
X42057Y476604D01*
X42117Y476564D01*
X42174Y476522D01*
X42229Y476476D01*
X42282Y476428D01*
X42331Y476377D01*
X42378Y476323D01*
X42422Y476267D01*
X42463Y476208D01*
X42501Y476148D01*
X42536Y476085D01*
X42567Y476021D01*
X42595Y475955D01*
X42619Y475888D01*
X42640Y475820D01*
X42657Y475750D01*
X42670Y475680D01*
X42679Y475610D01*
X42685Y475538D01*
X42687Y475467D01*
X42686Y475467D02*
X42686Y474127D01*
X42150Y479284D02*
X42150Y480893D01*
X42152Y480958D01*
X42158Y481022D01*
X42168Y481086D01*
X42181Y481150D01*
X42199Y481212D01*
X42220Y481273D01*
X42244Y481333D01*
X42273Y481391D01*
X42305Y481448D01*
X42340Y481502D01*
X42378Y481554D01*
X42420Y481604D01*
X42464Y481651D01*
X42511Y481695D01*
X42561Y481737D01*
X42613Y481775D01*
X42667Y481810D01*
X42724Y481842D01*
X42782Y481871D01*
X42842Y481895D01*
X42903Y481916D01*
X42965Y481934D01*
X43029Y481947D01*
X43093Y481957D01*
X43157Y481963D01*
X43222Y481965D01*
X43490Y481965D01*
X43561Y481963D01*
X43633Y481957D01*
X43703Y481948D01*
X43773Y481935D01*
X43843Y481918D01*
X43911Y481897D01*
X43978Y481873D01*
X44044Y481845D01*
X44108Y481814D01*
X44171Y481779D01*
X44231Y481741D01*
X44290Y481700D01*
X44346Y481656D01*
X44400Y481609D01*
X44451Y481560D01*
X44499Y481507D01*
X44545Y481452D01*
X44587Y481395D01*
X44627Y481335D01*
X44663Y481274D01*
X44696Y481210D01*
X44725Y481145D01*
X44751Y481079D01*
X44774Y481011D01*
X44793Y480942D01*
X44808Y480872D01*
X44819Y480802D01*
X44827Y480731D01*
X44831Y480660D01*
X44831Y480588D01*
X44827Y480517D01*
X44819Y480446D01*
X44808Y480376D01*
X44793Y480306D01*
X44774Y480237D01*
X44751Y480169D01*
X44725Y480103D01*
X44696Y480038D01*
X44663Y479974D01*
X44627Y479913D01*
X44587Y479853D01*
X44545Y479796D01*
X44499Y479741D01*
X44451Y479688D01*
X44400Y479639D01*
X44346Y479592D01*
X44290Y479548D01*
X44231Y479507D01*
X44171Y479469D01*
X44108Y479434D01*
X44044Y479403D01*
X43978Y479375D01*
X43911Y479351D01*
X43843Y479330D01*
X43773Y479313D01*
X43703Y479300D01*
X43633Y479291D01*
X43561Y479285D01*
X43490Y479283D01*
X43490Y479284D02*
X42150Y479284D01*
X42059Y479286D01*
X41968Y479292D01*
X41878Y479301D01*
X41787Y479315D01*
X41698Y479332D01*
X41610Y479353D01*
X41522Y479378D01*
X41435Y479407D01*
X41350Y479439D01*
X41266Y479474D01*
X41184Y479514D01*
X41104Y479556D01*
X41025Y479602D01*
X40949Y479652D01*
X40875Y479704D01*
X40802Y479760D01*
X40733Y479819D01*
X40666Y479880D01*
X40601Y479945D01*
X40540Y480012D01*
X40481Y480081D01*
X40425Y480153D01*
X40373Y480228D01*
X40323Y480304D01*
X40277Y480383D01*
X40235Y480463D01*
X40195Y480545D01*
X40160Y480629D01*
X40128Y480714D01*
X40099Y480801D01*
X40074Y480888D01*
X40053Y480977D01*
X40036Y481066D01*
X40022Y481156D01*
X40013Y481247D01*
X40007Y481338D01*
X40005Y481429D01*
D11*
X749300Y577850D02*
X749300Y590550D01*
X749300Y577850D02*
X742950Y571500D01*
X730250Y571500D02*
X723900Y577850D01*
X749300Y615950D02*
X742950Y622300D01*
X749300Y615950D02*
X749300Y603250D01*
X742950Y596900D01*
X730250Y596900D02*
X723900Y603250D01*
X723900Y615950D01*
X730250Y622300D01*
X742950Y596900D02*
X749300Y590550D01*
X730250Y596900D02*
X723900Y590550D01*
X723900Y577850D01*
X749300Y654050D02*
X749300Y666750D01*
X749300Y654050D02*
X742950Y647700D01*
X730250Y647700D02*
X723900Y654050D01*
X742950Y647700D02*
X749300Y641350D01*
X749300Y628650D01*
X742950Y622300D01*
X730250Y622300D02*
X723900Y628650D01*
X723900Y641350D01*
X730250Y647700D01*
X749300Y692150D02*
X742950Y698500D01*
X749300Y692150D02*
X749300Y679450D01*
X742950Y673100D01*
X730250Y673100D02*
X723900Y679450D01*
X723900Y692150D01*
X730250Y698500D01*
X742950Y673100D02*
X749300Y666750D01*
X730250Y673100D02*
X723900Y666750D01*
X723900Y654050D01*
X749300Y730250D02*
X749300Y742950D01*
X749300Y730250D02*
X742950Y723900D01*
X730250Y723900D02*
X723900Y730250D01*
X742950Y723900D02*
X749300Y717550D01*
X749300Y704850D01*
X742950Y698500D01*
X730250Y698500D02*
X723900Y704850D01*
X723900Y717550D01*
X730250Y723900D01*
X730250Y749300D02*
X742950Y749300D01*
X749300Y742950D01*
X730250Y749300D02*
X723900Y742950D01*
X723900Y730250D01*
X749300Y565150D02*
X749300Y552450D01*
X742950Y546100D01*
X730250Y546100D01*
X723900Y552450D01*
X742950Y571500D02*
X749300Y565150D01*
X730250Y571500D02*
X723900Y565150D01*
X723900Y552450D01*
D12*
X751205Y722905D02*
X756031Y722905D01*
X751205Y722905D02*
X751205Y724245D01*
X751207Y724316D01*
X751213Y724388D01*
X751222Y724458D01*
X751235Y724528D01*
X751252Y724598D01*
X751273Y724666D01*
X751297Y724733D01*
X751325Y724799D01*
X751356Y724863D01*
X751391Y724926D01*
X751429Y724986D01*
X751470Y725045D01*
X751514Y725101D01*
X751561Y725155D01*
X751610Y725206D01*
X751663Y725254D01*
X751718Y725300D01*
X751775Y725342D01*
X751835Y725382D01*
X751896Y725418D01*
X751960Y725451D01*
X752025Y725480D01*
X752091Y725506D01*
X752159Y725529D01*
X752228Y725548D01*
X752298Y725563D01*
X752368Y725574D01*
X752439Y725582D01*
X752510Y725586D01*
X752582Y725586D01*
X752653Y725582D01*
X752724Y725574D01*
X752794Y725563D01*
X752864Y725548D01*
X752933Y725529D01*
X753001Y725506D01*
X753067Y725480D01*
X753132Y725451D01*
X753196Y725418D01*
X753257Y725382D01*
X753317Y725342D01*
X753374Y725300D01*
X753429Y725254D01*
X753482Y725206D01*
X753531Y725155D01*
X753578Y725101D01*
X753622Y725045D01*
X753663Y724986D01*
X753701Y724926D01*
X753736Y724863D01*
X753767Y724799D01*
X753795Y724733D01*
X753819Y724666D01*
X753840Y724598D01*
X753857Y724528D01*
X753870Y724458D01*
X753879Y724388D01*
X753885Y724316D01*
X753887Y724245D01*
X753886Y724245D02*
X753886Y722905D01*
X754690Y728245D02*
X751205Y728245D01*
X754690Y728244D02*
X754761Y728246D01*
X754833Y728252D01*
X754903Y728261D01*
X754973Y728274D01*
X755043Y728291D01*
X755111Y728312D01*
X755178Y728336D01*
X755244Y728364D01*
X755308Y728395D01*
X755371Y728430D01*
X755431Y728468D01*
X755490Y728509D01*
X755546Y728553D01*
X755600Y728600D01*
X755651Y728649D01*
X755699Y728702D01*
X755745Y728757D01*
X755787Y728814D01*
X755827Y728874D01*
X755863Y728935D01*
X755896Y728999D01*
X755925Y729064D01*
X755951Y729130D01*
X755974Y729198D01*
X755993Y729267D01*
X756008Y729337D01*
X756019Y729407D01*
X756027Y729478D01*
X756031Y729549D01*
X756031Y729621D01*
X756027Y729692D01*
X756019Y729763D01*
X756008Y729833D01*
X755993Y729903D01*
X755974Y729972D01*
X755951Y730040D01*
X755925Y730106D01*
X755896Y730171D01*
X755863Y730235D01*
X755827Y730296D01*
X755787Y730356D01*
X755745Y730413D01*
X755699Y730468D01*
X755651Y730521D01*
X755600Y730570D01*
X755546Y730617D01*
X755490Y730661D01*
X755431Y730702D01*
X755371Y730740D01*
X755308Y730775D01*
X755244Y730806D01*
X755178Y730834D01*
X755111Y730858D01*
X755043Y730879D01*
X754973Y730896D01*
X754903Y730909D01*
X754833Y730918D01*
X754761Y730924D01*
X754690Y730926D01*
X751205Y730926D01*
X751205Y734194D02*
X756031Y734194D01*
X753886Y735803D02*
X751205Y734194D01*
X753886Y735803D02*
X751205Y737412D01*
X756031Y737412D01*
X756031Y740827D02*
X751205Y740827D01*
X751205Y742167D01*
X751207Y742238D01*
X751213Y742310D01*
X751222Y742380D01*
X751235Y742450D01*
X751252Y742520D01*
X751273Y742588D01*
X751297Y742655D01*
X751325Y742721D01*
X751356Y742785D01*
X751391Y742848D01*
X751429Y742908D01*
X751470Y742967D01*
X751514Y743023D01*
X751561Y743077D01*
X751610Y743128D01*
X751663Y743176D01*
X751718Y743222D01*
X751775Y743264D01*
X751835Y743304D01*
X751896Y743340D01*
X751960Y743373D01*
X752025Y743402D01*
X752091Y743428D01*
X752159Y743451D01*
X752228Y743470D01*
X752298Y743485D01*
X752368Y743496D01*
X752439Y743504D01*
X752510Y743508D01*
X752582Y743508D01*
X752653Y743504D01*
X752724Y743496D01*
X752794Y743485D01*
X752864Y743470D01*
X752933Y743451D01*
X753001Y743428D01*
X753067Y743402D01*
X753132Y743373D01*
X753196Y743340D01*
X753257Y743304D01*
X753317Y743264D01*
X753374Y743222D01*
X753429Y743176D01*
X753482Y743128D01*
X753531Y743077D01*
X753578Y743023D01*
X753622Y742967D01*
X753663Y742908D01*
X753701Y742848D01*
X753736Y742785D01*
X753767Y742721D01*
X753795Y742655D01*
X753819Y742588D01*
X753840Y742520D01*
X753857Y742450D01*
X753870Y742380D01*
X753879Y742310D01*
X753885Y742238D01*
X753887Y742167D01*
X753886Y742167D02*
X753886Y740827D01*
X751741Y745984D02*
X751205Y745984D01*
X751205Y748665D01*
X756031Y747324D01*
D11*
X571500Y590550D02*
X571500Y577850D01*
X565150Y571500D01*
X552450Y571500D02*
X546100Y577850D01*
X571500Y615950D02*
X565150Y622300D01*
X571500Y615950D02*
X571500Y603250D01*
X565150Y596900D01*
X552450Y596900D02*
X546100Y603250D01*
X546100Y615950D01*
X552450Y622300D01*
X565150Y596900D02*
X571500Y590550D01*
X552450Y596900D02*
X546100Y590550D01*
X546100Y577850D01*
X571500Y654050D02*
X571500Y666750D01*
X571500Y654050D02*
X565150Y647700D01*
X552450Y647700D02*
X546100Y654050D01*
X565150Y647700D02*
X571500Y641350D01*
X571500Y628650D01*
X565150Y622300D01*
X552450Y622300D02*
X546100Y628650D01*
X546100Y641350D01*
X552450Y647700D01*
X571500Y692150D02*
X565150Y698500D01*
X571500Y692150D02*
X571500Y679450D01*
X565150Y673100D01*
X552450Y673100D02*
X546100Y679450D01*
X546100Y692150D01*
X552450Y698500D01*
X565150Y673100D02*
X571500Y666750D01*
X552450Y673100D02*
X546100Y666750D01*
X546100Y654050D01*
X571500Y730250D02*
X571500Y742950D01*
X571500Y730250D02*
X565150Y723900D01*
X552450Y723900D02*
X546100Y730250D01*
X565150Y723900D02*
X571500Y717550D01*
X571500Y704850D01*
X565150Y698500D01*
X552450Y698500D02*
X546100Y704850D01*
X546100Y717550D01*
X552450Y723900D01*
X552450Y749300D02*
X565150Y749300D01*
X571500Y742950D01*
X552450Y749300D02*
X546100Y742950D01*
X546100Y730250D01*
X571500Y565150D02*
X571500Y552450D01*
X565150Y546100D01*
X552450Y546100D01*
X546100Y552450D01*
X565150Y571500D02*
X571500Y565150D01*
X552450Y571500D02*
X546100Y565150D01*
X546100Y552450D01*
D12*
X573405Y722905D02*
X578231Y722905D01*
X573405Y722905D02*
X573405Y724245D01*
X573407Y724316D01*
X573413Y724388D01*
X573422Y724458D01*
X573435Y724528D01*
X573452Y724598D01*
X573473Y724666D01*
X573497Y724733D01*
X573525Y724799D01*
X573556Y724863D01*
X573591Y724926D01*
X573629Y724986D01*
X573670Y725045D01*
X573714Y725101D01*
X573761Y725155D01*
X573810Y725206D01*
X573863Y725254D01*
X573918Y725300D01*
X573975Y725342D01*
X574035Y725382D01*
X574096Y725418D01*
X574160Y725451D01*
X574225Y725480D01*
X574291Y725506D01*
X574359Y725529D01*
X574428Y725548D01*
X574498Y725563D01*
X574568Y725574D01*
X574639Y725582D01*
X574710Y725586D01*
X574782Y725586D01*
X574853Y725582D01*
X574924Y725574D01*
X574994Y725563D01*
X575064Y725548D01*
X575133Y725529D01*
X575201Y725506D01*
X575267Y725480D01*
X575332Y725451D01*
X575396Y725418D01*
X575457Y725382D01*
X575517Y725342D01*
X575574Y725300D01*
X575629Y725254D01*
X575682Y725206D01*
X575731Y725155D01*
X575778Y725101D01*
X575822Y725045D01*
X575863Y724986D01*
X575901Y724926D01*
X575936Y724863D01*
X575967Y724799D01*
X575995Y724733D01*
X576019Y724666D01*
X576040Y724598D01*
X576057Y724528D01*
X576070Y724458D01*
X576079Y724388D01*
X576085Y724316D01*
X576087Y724245D01*
X576086Y724245D02*
X576086Y722905D01*
X576890Y728245D02*
X573405Y728245D01*
X576890Y728244D02*
X576961Y728246D01*
X577033Y728252D01*
X577103Y728261D01*
X577173Y728274D01*
X577243Y728291D01*
X577311Y728312D01*
X577378Y728336D01*
X577444Y728364D01*
X577508Y728395D01*
X577571Y728430D01*
X577631Y728468D01*
X577690Y728509D01*
X577746Y728553D01*
X577800Y728600D01*
X577851Y728649D01*
X577899Y728702D01*
X577945Y728757D01*
X577987Y728814D01*
X578027Y728874D01*
X578063Y728935D01*
X578096Y728999D01*
X578125Y729064D01*
X578151Y729130D01*
X578174Y729198D01*
X578193Y729267D01*
X578208Y729337D01*
X578219Y729407D01*
X578227Y729478D01*
X578231Y729549D01*
X578231Y729621D01*
X578227Y729692D01*
X578219Y729763D01*
X578208Y729833D01*
X578193Y729903D01*
X578174Y729972D01*
X578151Y730040D01*
X578125Y730106D01*
X578096Y730171D01*
X578063Y730235D01*
X578027Y730296D01*
X577987Y730356D01*
X577945Y730413D01*
X577899Y730468D01*
X577851Y730521D01*
X577800Y730570D01*
X577746Y730617D01*
X577690Y730661D01*
X577631Y730702D01*
X577571Y730740D01*
X577508Y730775D01*
X577444Y730806D01*
X577378Y730834D01*
X577311Y730858D01*
X577243Y730879D01*
X577173Y730896D01*
X577103Y730909D01*
X577033Y730918D01*
X576961Y730924D01*
X576890Y730926D01*
X573405Y730926D01*
X573405Y734194D02*
X578231Y734194D01*
X576086Y735803D02*
X573405Y734194D01*
X576086Y735803D02*
X573405Y737412D01*
X578231Y737412D01*
X578231Y740827D02*
X573405Y740827D01*
X573405Y742167D01*
X573407Y742238D01*
X573413Y742310D01*
X573422Y742380D01*
X573435Y742450D01*
X573452Y742520D01*
X573473Y742588D01*
X573497Y742655D01*
X573525Y742721D01*
X573556Y742785D01*
X573591Y742848D01*
X573629Y742908D01*
X573670Y742967D01*
X573714Y743023D01*
X573761Y743077D01*
X573810Y743128D01*
X573863Y743176D01*
X573918Y743222D01*
X573975Y743264D01*
X574035Y743304D01*
X574096Y743340D01*
X574160Y743373D01*
X574225Y743402D01*
X574291Y743428D01*
X574359Y743451D01*
X574428Y743470D01*
X574498Y743485D01*
X574568Y743496D01*
X574639Y743504D01*
X574710Y743508D01*
X574782Y743508D01*
X574853Y743504D01*
X574924Y743496D01*
X574994Y743485D01*
X575064Y743470D01*
X575133Y743451D01*
X575201Y743428D01*
X575267Y743402D01*
X575332Y743373D01*
X575396Y743340D01*
X575457Y743304D01*
X575517Y743264D01*
X575574Y743222D01*
X575629Y743176D01*
X575682Y743128D01*
X575731Y743077D01*
X575778Y743023D01*
X575822Y742967D01*
X575863Y742908D01*
X575901Y742848D01*
X575936Y742785D01*
X575967Y742721D01*
X575995Y742655D01*
X576019Y742588D01*
X576040Y742520D01*
X576057Y742450D01*
X576070Y742380D01*
X576079Y742310D01*
X576085Y742238D01*
X576087Y742167D01*
X576086Y742167D02*
X576086Y740827D01*
X576890Y745983D02*
X576819Y745985D01*
X576747Y745991D01*
X576677Y746000D01*
X576607Y746013D01*
X576537Y746030D01*
X576469Y746051D01*
X576402Y746075D01*
X576336Y746103D01*
X576272Y746134D01*
X576209Y746169D01*
X576149Y746207D01*
X576090Y746248D01*
X576034Y746292D01*
X575980Y746339D01*
X575929Y746388D01*
X575881Y746441D01*
X575835Y746496D01*
X575793Y746553D01*
X575753Y746613D01*
X575717Y746674D01*
X575684Y746738D01*
X575655Y746803D01*
X575629Y746869D01*
X575606Y746937D01*
X575587Y747006D01*
X575572Y747076D01*
X575561Y747146D01*
X575553Y747217D01*
X575549Y747288D01*
X575549Y747360D01*
X575553Y747431D01*
X575561Y747502D01*
X575572Y747572D01*
X575587Y747642D01*
X575606Y747711D01*
X575629Y747779D01*
X575655Y747845D01*
X575684Y747910D01*
X575717Y747974D01*
X575753Y748035D01*
X575793Y748095D01*
X575835Y748152D01*
X575881Y748207D01*
X575929Y748260D01*
X575980Y748309D01*
X576034Y748356D01*
X576090Y748400D01*
X576149Y748441D01*
X576209Y748479D01*
X576272Y748514D01*
X576336Y748545D01*
X576402Y748573D01*
X576469Y748597D01*
X576537Y748618D01*
X576607Y748635D01*
X576677Y748648D01*
X576747Y748657D01*
X576819Y748663D01*
X576890Y748665D01*
X576961Y748663D01*
X577033Y748657D01*
X577103Y748648D01*
X577173Y748635D01*
X577243Y748618D01*
X577311Y748597D01*
X577378Y748573D01*
X577444Y748545D01*
X577508Y748514D01*
X577571Y748479D01*
X577631Y748441D01*
X577690Y748400D01*
X577746Y748356D01*
X577800Y748309D01*
X577851Y748260D01*
X577899Y748207D01*
X577945Y748152D01*
X577987Y748095D01*
X578027Y748035D01*
X578063Y747974D01*
X578096Y747910D01*
X578125Y747845D01*
X578151Y747779D01*
X578174Y747711D01*
X578193Y747642D01*
X578208Y747572D01*
X578219Y747502D01*
X578227Y747431D01*
X578231Y747360D01*
X578231Y747288D01*
X578227Y747217D01*
X578219Y747146D01*
X578208Y747076D01*
X578193Y747006D01*
X578174Y746937D01*
X578151Y746869D01*
X578125Y746803D01*
X578096Y746738D01*
X578063Y746674D01*
X578027Y746613D01*
X577987Y746553D01*
X577945Y746496D01*
X577899Y746441D01*
X577851Y746388D01*
X577800Y746339D01*
X577746Y746292D01*
X577690Y746248D01*
X577631Y746207D01*
X577571Y746169D01*
X577508Y746134D01*
X577444Y746103D01*
X577378Y746075D01*
X577311Y746051D01*
X577243Y746030D01*
X577173Y746013D01*
X577103Y746000D01*
X577033Y745991D01*
X576961Y745985D01*
X576890Y745983D01*
X574477Y746252D02*
X574412Y746254D01*
X574348Y746260D01*
X574284Y746270D01*
X574220Y746283D01*
X574158Y746301D01*
X574097Y746322D01*
X574037Y746346D01*
X573979Y746375D01*
X573922Y746407D01*
X573868Y746442D01*
X573816Y746480D01*
X573766Y746522D01*
X573719Y746566D01*
X573675Y746613D01*
X573633Y746663D01*
X573595Y746715D01*
X573560Y746769D01*
X573528Y746826D01*
X573499Y746884D01*
X573475Y746944D01*
X573454Y747005D01*
X573436Y747067D01*
X573423Y747131D01*
X573413Y747195D01*
X573407Y747259D01*
X573405Y747324D01*
X573407Y747389D01*
X573413Y747453D01*
X573423Y747517D01*
X573436Y747581D01*
X573454Y747643D01*
X573475Y747704D01*
X573499Y747764D01*
X573528Y747822D01*
X573560Y747879D01*
X573595Y747933D01*
X573633Y747985D01*
X573675Y748035D01*
X573719Y748082D01*
X573766Y748126D01*
X573816Y748168D01*
X573868Y748206D01*
X573922Y748241D01*
X573979Y748273D01*
X574037Y748302D01*
X574097Y748326D01*
X574158Y748347D01*
X574220Y748365D01*
X574284Y748378D01*
X574348Y748388D01*
X574412Y748394D01*
X574477Y748396D01*
X574542Y748394D01*
X574606Y748388D01*
X574670Y748378D01*
X574734Y748365D01*
X574796Y748347D01*
X574857Y748326D01*
X574917Y748302D01*
X574975Y748273D01*
X575032Y748241D01*
X575086Y748206D01*
X575138Y748168D01*
X575188Y748126D01*
X575235Y748082D01*
X575279Y748035D01*
X575321Y747985D01*
X575359Y747933D01*
X575394Y747879D01*
X575426Y747822D01*
X575455Y747764D01*
X575479Y747704D01*
X575500Y747643D01*
X575518Y747581D01*
X575531Y747517D01*
X575541Y747453D01*
X575547Y747389D01*
X575549Y747324D01*
X575547Y747259D01*
X575541Y747195D01*
X575531Y747131D01*
X575518Y747067D01*
X575500Y747005D01*
X575479Y746944D01*
X575455Y746884D01*
X575426Y746826D01*
X575394Y746769D01*
X575359Y746715D01*
X575321Y746663D01*
X575279Y746613D01*
X575235Y746566D01*
X575188Y746522D01*
X575138Y746480D01*
X575086Y746442D01*
X575032Y746407D01*
X574975Y746375D01*
X574917Y746346D01*
X574857Y746322D01*
X574796Y746301D01*
X574734Y746283D01*
X574670Y746270D01*
X574606Y746260D01*
X574542Y746254D01*
X574477Y746252D01*
D11*
X393700Y590550D02*
X393700Y577850D01*
X387350Y571500D01*
X374650Y571500D02*
X368300Y577850D01*
X393700Y615950D02*
X387350Y622300D01*
X393700Y615950D02*
X393700Y603250D01*
X387350Y596900D01*
X374650Y596900D02*
X368300Y603250D01*
X368300Y615950D01*
X374650Y622300D01*
X387350Y596900D02*
X393700Y590550D01*
X374650Y596900D02*
X368300Y590550D01*
X368300Y577850D01*
X393700Y654050D02*
X393700Y666750D01*
X393700Y654050D02*
X387350Y647700D01*
X374650Y647700D02*
X368300Y654050D01*
X387350Y647700D02*
X393700Y641350D01*
X393700Y628650D01*
X387350Y622300D01*
X374650Y622300D02*
X368300Y628650D01*
X368300Y641350D01*
X374650Y647700D01*
X393700Y692150D02*
X387350Y698500D01*
X393700Y692150D02*
X393700Y679450D01*
X387350Y673100D01*
X374650Y673100D02*
X368300Y679450D01*
X368300Y692150D01*
X374650Y698500D01*
X387350Y673100D02*
X393700Y666750D01*
X374650Y673100D02*
X368300Y666750D01*
X368300Y654050D01*
X393700Y730250D02*
X393700Y742950D01*
X393700Y730250D02*
X387350Y723900D01*
X374650Y723900D02*
X368300Y730250D01*
X387350Y723900D02*
X393700Y717550D01*
X393700Y704850D01*
X387350Y698500D01*
X374650Y698500D02*
X368300Y704850D01*
X368300Y717550D01*
X374650Y723900D01*
X374650Y749300D02*
X387350Y749300D01*
X393700Y742950D01*
X374650Y749300D02*
X368300Y742950D01*
X368300Y730250D01*
X393700Y565150D02*
X393700Y552450D01*
X387350Y546100D01*
X374650Y546100D01*
X368300Y552450D01*
X387350Y571500D02*
X393700Y565150D01*
X374650Y571500D02*
X368300Y565150D01*
X368300Y552450D01*
D12*
X395605Y722905D02*
X400431Y722905D01*
X395605Y722905D02*
X395605Y724245D01*
X395607Y724316D01*
X395613Y724388D01*
X395622Y724458D01*
X395635Y724528D01*
X395652Y724598D01*
X395673Y724666D01*
X395697Y724733D01*
X395725Y724799D01*
X395756Y724863D01*
X395791Y724926D01*
X395829Y724986D01*
X395870Y725045D01*
X395914Y725101D01*
X395961Y725155D01*
X396010Y725206D01*
X396063Y725254D01*
X396118Y725300D01*
X396175Y725342D01*
X396235Y725382D01*
X396296Y725418D01*
X396360Y725451D01*
X396425Y725480D01*
X396491Y725506D01*
X396559Y725529D01*
X396628Y725548D01*
X396698Y725563D01*
X396768Y725574D01*
X396839Y725582D01*
X396910Y725586D01*
X396982Y725586D01*
X397053Y725582D01*
X397124Y725574D01*
X397194Y725563D01*
X397264Y725548D01*
X397333Y725529D01*
X397401Y725506D01*
X397467Y725480D01*
X397532Y725451D01*
X397596Y725418D01*
X397657Y725382D01*
X397717Y725342D01*
X397774Y725300D01*
X397829Y725254D01*
X397882Y725206D01*
X397931Y725155D01*
X397978Y725101D01*
X398022Y725045D01*
X398063Y724986D01*
X398101Y724926D01*
X398136Y724863D01*
X398167Y724799D01*
X398195Y724733D01*
X398219Y724666D01*
X398240Y724598D01*
X398257Y724528D01*
X398270Y724458D01*
X398279Y724388D01*
X398285Y724316D01*
X398287Y724245D01*
X398286Y724245D02*
X398286Y722905D01*
X399090Y728245D02*
X395605Y728245D01*
X399090Y728244D02*
X399161Y728246D01*
X399233Y728252D01*
X399303Y728261D01*
X399373Y728274D01*
X399443Y728291D01*
X399511Y728312D01*
X399578Y728336D01*
X399644Y728364D01*
X399708Y728395D01*
X399771Y728430D01*
X399831Y728468D01*
X399890Y728509D01*
X399946Y728553D01*
X400000Y728600D01*
X400051Y728649D01*
X400099Y728702D01*
X400145Y728757D01*
X400187Y728814D01*
X400227Y728874D01*
X400263Y728935D01*
X400296Y728999D01*
X400325Y729064D01*
X400351Y729130D01*
X400374Y729198D01*
X400393Y729267D01*
X400408Y729337D01*
X400419Y729407D01*
X400427Y729478D01*
X400431Y729549D01*
X400431Y729621D01*
X400427Y729692D01*
X400419Y729763D01*
X400408Y729833D01*
X400393Y729903D01*
X400374Y729972D01*
X400351Y730040D01*
X400325Y730106D01*
X400296Y730171D01*
X400263Y730235D01*
X400227Y730296D01*
X400187Y730356D01*
X400145Y730413D01*
X400099Y730468D01*
X400051Y730521D01*
X400000Y730570D01*
X399946Y730617D01*
X399890Y730661D01*
X399831Y730702D01*
X399771Y730740D01*
X399708Y730775D01*
X399644Y730806D01*
X399578Y730834D01*
X399511Y730858D01*
X399443Y730879D01*
X399373Y730896D01*
X399303Y730909D01*
X399233Y730918D01*
X399161Y730924D01*
X399090Y730926D01*
X395605Y730926D01*
X395605Y734194D02*
X400431Y734194D01*
X398286Y735803D02*
X395605Y734194D01*
X398286Y735803D02*
X395605Y737412D01*
X400431Y737412D01*
X400431Y740827D02*
X395605Y740827D01*
X395605Y742167D01*
X395607Y742238D01*
X395613Y742310D01*
X395622Y742380D01*
X395635Y742450D01*
X395652Y742520D01*
X395673Y742588D01*
X395697Y742655D01*
X395725Y742721D01*
X395756Y742785D01*
X395791Y742848D01*
X395829Y742908D01*
X395870Y742967D01*
X395914Y743023D01*
X395961Y743077D01*
X396010Y743128D01*
X396063Y743176D01*
X396118Y743222D01*
X396175Y743264D01*
X396235Y743304D01*
X396296Y743340D01*
X396360Y743373D01*
X396425Y743402D01*
X396491Y743428D01*
X396559Y743451D01*
X396628Y743470D01*
X396698Y743485D01*
X396768Y743496D01*
X396839Y743504D01*
X396910Y743508D01*
X396982Y743508D01*
X397053Y743504D01*
X397124Y743496D01*
X397194Y743485D01*
X397264Y743470D01*
X397333Y743451D01*
X397401Y743428D01*
X397467Y743402D01*
X397532Y743373D01*
X397596Y743340D01*
X397657Y743304D01*
X397717Y743264D01*
X397774Y743222D01*
X397829Y743176D01*
X397882Y743128D01*
X397931Y743077D01*
X397978Y743023D01*
X398022Y742967D01*
X398063Y742908D01*
X398101Y742848D01*
X398136Y742785D01*
X398167Y742721D01*
X398195Y742655D01*
X398219Y742588D01*
X398240Y742520D01*
X398257Y742450D01*
X398270Y742380D01*
X398279Y742310D01*
X398285Y742238D01*
X398287Y742167D01*
X398286Y742167D02*
X398286Y740827D01*
X398286Y747056D02*
X398286Y748665D01*
X398286Y747056D02*
X398284Y746991D01*
X398278Y746927D01*
X398268Y746863D01*
X398255Y746799D01*
X398237Y746737D01*
X398216Y746676D01*
X398192Y746616D01*
X398163Y746558D01*
X398131Y746501D01*
X398096Y746447D01*
X398058Y746395D01*
X398016Y746345D01*
X397972Y746298D01*
X397925Y746254D01*
X397875Y746212D01*
X397823Y746174D01*
X397769Y746139D01*
X397712Y746107D01*
X397654Y746078D01*
X397594Y746054D01*
X397533Y746033D01*
X397471Y746015D01*
X397407Y746002D01*
X397343Y745992D01*
X397279Y745986D01*
X397214Y745984D01*
X396946Y745984D01*
X396946Y745983D02*
X396875Y745985D01*
X396803Y745991D01*
X396733Y746000D01*
X396663Y746013D01*
X396593Y746030D01*
X396525Y746051D01*
X396458Y746075D01*
X396392Y746103D01*
X396328Y746134D01*
X396265Y746169D01*
X396205Y746207D01*
X396146Y746248D01*
X396090Y746292D01*
X396036Y746339D01*
X395985Y746388D01*
X395937Y746441D01*
X395891Y746496D01*
X395849Y746553D01*
X395809Y746613D01*
X395773Y746674D01*
X395740Y746738D01*
X395711Y746803D01*
X395685Y746869D01*
X395662Y746937D01*
X395643Y747006D01*
X395628Y747076D01*
X395617Y747146D01*
X395609Y747217D01*
X395605Y747288D01*
X395605Y747360D01*
X395609Y747431D01*
X395617Y747502D01*
X395628Y747572D01*
X395643Y747642D01*
X395662Y747711D01*
X395685Y747779D01*
X395711Y747845D01*
X395740Y747910D01*
X395773Y747974D01*
X395809Y748035D01*
X395849Y748095D01*
X395891Y748152D01*
X395937Y748207D01*
X395985Y748260D01*
X396036Y748309D01*
X396090Y748356D01*
X396146Y748400D01*
X396205Y748441D01*
X396265Y748479D01*
X396328Y748514D01*
X396392Y748545D01*
X396458Y748573D01*
X396525Y748597D01*
X396593Y748618D01*
X396663Y748635D01*
X396733Y748648D01*
X396803Y748657D01*
X396875Y748663D01*
X396946Y748665D01*
X398286Y748665D01*
X398377Y748663D01*
X398468Y748657D01*
X398558Y748648D01*
X398649Y748634D01*
X398738Y748617D01*
X398826Y748596D01*
X398914Y748571D01*
X399001Y748542D01*
X399086Y748510D01*
X399170Y748475D01*
X399252Y748435D01*
X399332Y748393D01*
X399411Y748347D01*
X399487Y748297D01*
X399561Y748245D01*
X399634Y748189D01*
X399703Y748130D01*
X399770Y748069D01*
X399835Y748004D01*
X399896Y747937D01*
X399955Y747868D01*
X400011Y747795D01*
X400063Y747721D01*
X400113Y747645D01*
X400159Y747566D01*
X400201Y747486D01*
X400241Y747404D01*
X400276Y747320D01*
X400308Y747235D01*
X400337Y747148D01*
X400362Y747060D01*
X400383Y746972D01*
X400400Y746883D01*
X400414Y746792D01*
X400423Y746702D01*
X400429Y746611D01*
X400431Y746520D01*
D11*
X215900Y590550D02*
X215900Y577850D01*
X209550Y571500D01*
X196850Y571500D02*
X190500Y577850D01*
X215900Y615950D02*
X209550Y622300D01*
X215900Y615950D02*
X215900Y603250D01*
X209550Y596900D01*
X196850Y596900D02*
X190500Y603250D01*
X190500Y615950D01*
X196850Y622300D01*
X209550Y596900D02*
X215900Y590550D01*
X196850Y596900D02*
X190500Y590550D01*
X190500Y577850D01*
X215900Y654050D02*
X215900Y666750D01*
X215900Y654050D02*
X209550Y647700D01*
X196850Y647700D02*
X190500Y654050D01*
X209550Y647700D02*
X215900Y641350D01*
X215900Y628650D01*
X209550Y622300D01*
X196850Y622300D02*
X190500Y628650D01*
X190500Y641350D01*
X196850Y647700D01*
X215900Y692150D02*
X209550Y698500D01*
X215900Y692150D02*
X215900Y679450D01*
X209550Y673100D01*
X196850Y673100D02*
X190500Y679450D01*
X190500Y692150D01*
X196850Y698500D01*
X209550Y673100D02*
X215900Y666750D01*
X196850Y673100D02*
X190500Y666750D01*
X190500Y654050D01*
X215900Y730250D02*
X215900Y742950D01*
X215900Y730250D02*
X209550Y723900D01*
X196850Y723900D02*
X190500Y730250D01*
X209550Y723900D02*
X215900Y717550D01*
X215900Y704850D01*
X209550Y698500D01*
X196850Y698500D02*
X190500Y704850D01*
X190500Y717550D01*
X196850Y723900D01*
X196850Y749300D02*
X209550Y749300D01*
X215900Y742950D01*
X196850Y749300D02*
X190500Y742950D01*
X190500Y730250D01*
X215900Y565150D02*
X215900Y552450D01*
X209550Y546100D01*
X196850Y546100D01*
X190500Y552450D01*
X209550Y571500D02*
X215900Y565150D01*
X196850Y571500D02*
X190500Y565150D01*
X190500Y552450D01*
D12*
X217805Y717418D02*
X222631Y717418D01*
X217805Y717418D02*
X217805Y718759D01*
X217807Y718830D01*
X217813Y718902D01*
X217822Y718972D01*
X217835Y719042D01*
X217852Y719112D01*
X217873Y719180D01*
X217897Y719247D01*
X217925Y719313D01*
X217956Y719377D01*
X217991Y719440D01*
X218029Y719500D01*
X218070Y719559D01*
X218114Y719615D01*
X218161Y719669D01*
X218210Y719720D01*
X218263Y719768D01*
X218318Y719814D01*
X218375Y719856D01*
X218435Y719896D01*
X218496Y719932D01*
X218560Y719965D01*
X218625Y719994D01*
X218691Y720020D01*
X218759Y720043D01*
X218828Y720062D01*
X218898Y720077D01*
X218968Y720088D01*
X219039Y720096D01*
X219110Y720100D01*
X219182Y720100D01*
X219253Y720096D01*
X219324Y720088D01*
X219394Y720077D01*
X219464Y720062D01*
X219533Y720043D01*
X219601Y720020D01*
X219667Y719994D01*
X219732Y719965D01*
X219796Y719932D01*
X219857Y719896D01*
X219917Y719856D01*
X219974Y719814D01*
X220029Y719768D01*
X220082Y719720D01*
X220131Y719669D01*
X220178Y719615D01*
X220222Y719559D01*
X220263Y719500D01*
X220301Y719440D01*
X220336Y719377D01*
X220367Y719313D01*
X220395Y719247D01*
X220419Y719180D01*
X220440Y719112D01*
X220457Y719042D01*
X220470Y718972D01*
X220479Y718902D01*
X220485Y718830D01*
X220487Y718759D01*
X220486Y718759D02*
X220486Y717418D01*
X221290Y722758D02*
X217805Y722758D01*
X221290Y722758D02*
X221361Y722760D01*
X221433Y722766D01*
X221503Y722775D01*
X221573Y722788D01*
X221643Y722805D01*
X221711Y722826D01*
X221778Y722850D01*
X221844Y722878D01*
X221908Y722909D01*
X221971Y722944D01*
X222031Y722982D01*
X222090Y723023D01*
X222146Y723067D01*
X222200Y723114D01*
X222251Y723163D01*
X222299Y723216D01*
X222345Y723271D01*
X222387Y723328D01*
X222427Y723388D01*
X222463Y723449D01*
X222496Y723513D01*
X222525Y723578D01*
X222551Y723644D01*
X222574Y723712D01*
X222593Y723781D01*
X222608Y723851D01*
X222619Y723921D01*
X222627Y723992D01*
X222631Y724063D01*
X222631Y724135D01*
X222627Y724206D01*
X222619Y724277D01*
X222608Y724347D01*
X222593Y724417D01*
X222574Y724486D01*
X222551Y724554D01*
X222525Y724620D01*
X222496Y724685D01*
X222463Y724749D01*
X222427Y724810D01*
X222387Y724870D01*
X222345Y724927D01*
X222299Y724982D01*
X222251Y725035D01*
X222200Y725084D01*
X222146Y725131D01*
X222090Y725175D01*
X222031Y725216D01*
X221971Y725254D01*
X221908Y725289D01*
X221844Y725320D01*
X221778Y725348D01*
X221711Y725372D01*
X221643Y725393D01*
X221573Y725410D01*
X221503Y725423D01*
X221433Y725432D01*
X221361Y725438D01*
X221290Y725440D01*
X221290Y725439D02*
X217805Y725439D01*
X217805Y728708D02*
X222631Y728708D01*
X220486Y730317D02*
X217805Y728708D01*
X220486Y730317D02*
X217805Y731925D01*
X222631Y731925D01*
X222631Y735341D02*
X217805Y735341D01*
X217805Y736681D01*
X217807Y736752D01*
X217813Y736824D01*
X217822Y736894D01*
X217835Y736964D01*
X217852Y737034D01*
X217873Y737102D01*
X217897Y737169D01*
X217925Y737235D01*
X217956Y737299D01*
X217991Y737362D01*
X218029Y737422D01*
X218070Y737481D01*
X218114Y737537D01*
X218161Y737591D01*
X218210Y737642D01*
X218263Y737690D01*
X218318Y737736D01*
X218375Y737778D01*
X218435Y737818D01*
X218496Y737854D01*
X218560Y737887D01*
X218625Y737916D01*
X218691Y737942D01*
X218759Y737965D01*
X218828Y737984D01*
X218898Y737999D01*
X218968Y738010D01*
X219039Y738018D01*
X219110Y738022D01*
X219182Y738022D01*
X219253Y738018D01*
X219324Y738010D01*
X219394Y737999D01*
X219464Y737984D01*
X219533Y737965D01*
X219601Y737942D01*
X219667Y737916D01*
X219732Y737887D01*
X219796Y737854D01*
X219857Y737818D01*
X219917Y737778D01*
X219974Y737736D01*
X220029Y737690D01*
X220082Y737642D01*
X220131Y737591D01*
X220178Y737537D01*
X220222Y737481D01*
X220263Y737422D01*
X220301Y737362D01*
X220336Y737299D01*
X220367Y737235D01*
X220395Y737169D01*
X220419Y737102D01*
X220440Y737034D01*
X220457Y736964D01*
X220470Y736894D01*
X220479Y736824D01*
X220485Y736752D01*
X220487Y736681D01*
X220486Y736681D02*
X220486Y735341D01*
X218877Y740498D02*
X217805Y741838D01*
X222631Y741838D01*
X222631Y740498D02*
X222631Y743179D01*
X220218Y745984D02*
X220098Y745986D01*
X219978Y745991D01*
X219858Y746000D01*
X219738Y746013D01*
X219619Y746029D01*
X219500Y746049D01*
X219382Y746073D01*
X219265Y746100D01*
X219149Y746130D01*
X219034Y746164D01*
X218919Y746202D01*
X218806Y746243D01*
X218695Y746287D01*
X218584Y746335D01*
X218475Y746386D01*
X218418Y746407D01*
X218362Y746433D01*
X218307Y746461D01*
X218255Y746493D01*
X218204Y746529D01*
X218156Y746567D01*
X218110Y746608D01*
X218067Y746652D01*
X218027Y746698D01*
X217990Y746747D01*
X217956Y746799D01*
X217925Y746852D01*
X217897Y746907D01*
X217873Y746963D01*
X217852Y747021D01*
X217835Y747080D01*
X217822Y747140D01*
X217813Y747201D01*
X217807Y747263D01*
X217805Y747324D01*
X217807Y747385D01*
X217813Y747447D01*
X217822Y747508D01*
X217835Y747568D01*
X217852Y747627D01*
X217873Y747685D01*
X217897Y747741D01*
X217925Y747796D01*
X217956Y747849D01*
X217990Y747901D01*
X218027Y747950D01*
X218067Y747996D01*
X218110Y748040D01*
X218156Y748081D01*
X218204Y748119D01*
X218255Y748155D01*
X218307Y748187D01*
X218362Y748215D01*
X218418Y748241D01*
X218475Y748262D01*
X218475Y748263D02*
X218584Y748314D01*
X218695Y748362D01*
X218806Y748406D01*
X218919Y748447D01*
X219034Y748485D01*
X219149Y748519D01*
X219265Y748549D01*
X219382Y748576D01*
X219500Y748600D01*
X219619Y748620D01*
X219738Y748636D01*
X219858Y748649D01*
X219978Y748658D01*
X220098Y748663D01*
X220218Y748665D01*
X220218Y745984D02*
X220338Y745986D01*
X220458Y745991D01*
X220578Y746000D01*
X220698Y746013D01*
X220817Y746029D01*
X220936Y746049D01*
X221054Y746073D01*
X221171Y746100D01*
X221287Y746130D01*
X221402Y746164D01*
X221517Y746202D01*
X221630Y746243D01*
X221741Y746287D01*
X221852Y746335D01*
X221961Y746386D01*
X222018Y746407D01*
X222074Y746433D01*
X222129Y746461D01*
X222181Y746493D01*
X222232Y746529D01*
X222280Y746567D01*
X222326Y746608D01*
X222369Y746652D01*
X222409Y746698D01*
X222446Y746747D01*
X222480Y746799D01*
X222511Y746852D01*
X222539Y746907D01*
X222563Y746963D01*
X222584Y747021D01*
X222601Y747080D01*
X222614Y747140D01*
X222623Y747201D01*
X222629Y747263D01*
X222631Y747324D01*
X221961Y748263D02*
X221852Y748314D01*
X221741Y748362D01*
X221630Y748406D01*
X221517Y748447D01*
X221402Y748485D01*
X221287Y748519D01*
X221171Y748549D01*
X221054Y748576D01*
X220936Y748600D01*
X220817Y748620D01*
X220698Y748636D01*
X220578Y748649D01*
X220458Y748658D01*
X220338Y748663D01*
X220218Y748665D01*
X221961Y748262D02*
X222018Y748241D01*
X222074Y748215D01*
X222129Y748187D01*
X222181Y748155D01*
X222232Y748119D01*
X222280Y748081D01*
X222326Y748040D01*
X222369Y747996D01*
X222409Y747949D01*
X222446Y747901D01*
X222480Y747849D01*
X222511Y747796D01*
X222539Y747741D01*
X222563Y747685D01*
X222584Y747627D01*
X222601Y747568D01*
X222614Y747508D01*
X222623Y747447D01*
X222629Y747385D01*
X222631Y747324D01*
X221559Y746252D02*
X218877Y748397D01*
D11*
X317500Y222250D02*
X317500Y209550D01*
X317500Y222250D02*
X323850Y228600D01*
X336550Y228600D02*
X342900Y222250D01*
X317500Y184150D02*
X323850Y177800D01*
X317500Y184150D02*
X317500Y196850D01*
X323850Y203200D01*
X336550Y203200D02*
X342900Y196850D01*
X342900Y184150D01*
X336550Y177800D01*
X323850Y203200D02*
X317500Y209550D01*
X336550Y203200D02*
X342900Y209550D01*
X342900Y222250D01*
X317500Y146050D02*
X317500Y133350D01*
X317500Y146050D02*
X323850Y152400D01*
X336550Y152400D02*
X342900Y146050D01*
X323850Y152400D02*
X317500Y158750D01*
X317500Y171450D01*
X323850Y177800D01*
X336550Y177800D02*
X342900Y171450D01*
X342900Y158750D01*
X336550Y152400D01*
X317500Y107950D02*
X323850Y101600D01*
X317500Y107950D02*
X317500Y120650D01*
X323850Y127000D01*
X336550Y127000D02*
X342900Y120650D01*
X342900Y107950D01*
X336550Y101600D01*
X323850Y127000D02*
X317500Y133350D01*
X336550Y127000D02*
X342900Y133350D01*
X342900Y146050D01*
X317500Y69850D02*
X317500Y57150D01*
X317500Y69850D02*
X323850Y76200D01*
X336550Y76200D02*
X342900Y69850D01*
X323850Y76200D02*
X317500Y82550D01*
X317500Y95250D01*
X323850Y101600D01*
X336550Y101600D02*
X342900Y95250D01*
X342900Y82550D01*
X336550Y76200D01*
X336550Y50800D02*
X323850Y50800D01*
X317500Y57150D01*
X336550Y50800D02*
X342900Y57150D01*
X342900Y69850D01*
X317500Y234950D02*
X317500Y247650D01*
X323850Y254000D01*
X336550Y254000D01*
X342900Y247650D01*
X323850Y228600D02*
X317500Y234950D01*
X336550Y228600D02*
X342900Y234950D01*
X342900Y247650D01*
D12*
X315595Y51435D02*
X310769Y51435D01*
X313450Y53044D01*
X310769Y54652D01*
X315595Y54652D01*
X314254Y57738D02*
X312110Y57738D01*
X312039Y57740D01*
X311967Y57746D01*
X311897Y57755D01*
X311827Y57768D01*
X311757Y57785D01*
X311689Y57806D01*
X311622Y57830D01*
X311556Y57858D01*
X311492Y57889D01*
X311429Y57924D01*
X311369Y57962D01*
X311310Y58003D01*
X311254Y58047D01*
X311200Y58094D01*
X311149Y58143D01*
X311101Y58196D01*
X311055Y58251D01*
X311013Y58308D01*
X310973Y58368D01*
X310937Y58429D01*
X310904Y58493D01*
X310875Y58558D01*
X310849Y58624D01*
X310826Y58692D01*
X310807Y58761D01*
X310792Y58831D01*
X310781Y58901D01*
X310773Y58972D01*
X310769Y59043D01*
X310769Y59115D01*
X310773Y59186D01*
X310781Y59257D01*
X310792Y59327D01*
X310807Y59397D01*
X310826Y59466D01*
X310849Y59534D01*
X310875Y59600D01*
X310904Y59665D01*
X310937Y59729D01*
X310973Y59790D01*
X311013Y59850D01*
X311055Y59907D01*
X311101Y59962D01*
X311149Y60015D01*
X311200Y60064D01*
X311254Y60111D01*
X311310Y60155D01*
X311369Y60196D01*
X311429Y60234D01*
X311492Y60269D01*
X311556Y60300D01*
X311622Y60328D01*
X311689Y60352D01*
X311757Y60373D01*
X311827Y60390D01*
X311897Y60403D01*
X311967Y60412D01*
X312039Y60418D01*
X312110Y60420D01*
X312110Y60419D02*
X314254Y60419D01*
X314254Y60420D02*
X314325Y60418D01*
X314397Y60412D01*
X314467Y60403D01*
X314537Y60390D01*
X314607Y60373D01*
X314675Y60352D01*
X314742Y60328D01*
X314808Y60300D01*
X314872Y60269D01*
X314935Y60234D01*
X314995Y60196D01*
X315054Y60155D01*
X315110Y60111D01*
X315164Y60064D01*
X315215Y60015D01*
X315263Y59962D01*
X315309Y59907D01*
X315351Y59850D01*
X315391Y59790D01*
X315427Y59729D01*
X315460Y59665D01*
X315489Y59600D01*
X315515Y59534D01*
X315538Y59466D01*
X315557Y59397D01*
X315572Y59327D01*
X315583Y59257D01*
X315591Y59186D01*
X315595Y59115D01*
X315595Y59043D01*
X315591Y58972D01*
X315583Y58901D01*
X315572Y58831D01*
X315557Y58761D01*
X315538Y58692D01*
X315515Y58624D01*
X315489Y58558D01*
X315460Y58493D01*
X315427Y58429D01*
X315391Y58368D01*
X315351Y58308D01*
X315309Y58251D01*
X315263Y58196D01*
X315215Y58143D01*
X315164Y58094D01*
X315110Y58047D01*
X315054Y58003D01*
X314995Y57962D01*
X314935Y57924D01*
X314872Y57889D01*
X314808Y57858D01*
X314742Y57830D01*
X314675Y57806D01*
X314607Y57785D01*
X314537Y57768D01*
X314467Y57755D01*
X314397Y57746D01*
X314325Y57740D01*
X314254Y57738D01*
X315595Y64199D02*
X310769Y64199D01*
X310769Y62859D02*
X310769Y65540D01*
X312110Y67979D02*
X314254Y67979D01*
X312110Y67979D02*
X312039Y67981D01*
X311967Y67987D01*
X311897Y67996D01*
X311827Y68009D01*
X311757Y68026D01*
X311689Y68047D01*
X311622Y68071D01*
X311556Y68099D01*
X311492Y68130D01*
X311429Y68165D01*
X311369Y68203D01*
X311310Y68244D01*
X311254Y68288D01*
X311200Y68335D01*
X311149Y68384D01*
X311101Y68437D01*
X311055Y68492D01*
X311013Y68549D01*
X310973Y68609D01*
X310937Y68670D01*
X310904Y68734D01*
X310875Y68799D01*
X310849Y68865D01*
X310826Y68933D01*
X310807Y69002D01*
X310792Y69072D01*
X310781Y69142D01*
X310773Y69213D01*
X310769Y69284D01*
X310769Y69356D01*
X310773Y69427D01*
X310781Y69498D01*
X310792Y69568D01*
X310807Y69638D01*
X310826Y69707D01*
X310849Y69775D01*
X310875Y69841D01*
X310904Y69906D01*
X310937Y69970D01*
X310973Y70031D01*
X311013Y70091D01*
X311055Y70148D01*
X311101Y70203D01*
X311149Y70256D01*
X311200Y70305D01*
X311254Y70352D01*
X311310Y70396D01*
X311369Y70437D01*
X311429Y70475D01*
X311492Y70510D01*
X311556Y70541D01*
X311622Y70569D01*
X311689Y70593D01*
X311757Y70614D01*
X311827Y70631D01*
X311897Y70644D01*
X311967Y70653D01*
X312039Y70659D01*
X312110Y70661D01*
X312110Y70660D02*
X314254Y70660D01*
X314254Y70661D02*
X314325Y70659D01*
X314397Y70653D01*
X314467Y70644D01*
X314537Y70631D01*
X314607Y70614D01*
X314675Y70593D01*
X314742Y70569D01*
X314808Y70541D01*
X314872Y70510D01*
X314935Y70475D01*
X314995Y70437D01*
X315054Y70396D01*
X315110Y70352D01*
X315164Y70305D01*
X315215Y70256D01*
X315263Y70203D01*
X315309Y70148D01*
X315351Y70091D01*
X315391Y70031D01*
X315427Y69970D01*
X315460Y69906D01*
X315489Y69841D01*
X315515Y69775D01*
X315538Y69707D01*
X315557Y69638D01*
X315572Y69568D01*
X315583Y69498D01*
X315591Y69427D01*
X315595Y69356D01*
X315595Y69284D01*
X315591Y69213D01*
X315583Y69142D01*
X315572Y69072D01*
X315557Y69002D01*
X315538Y68933D01*
X315515Y68865D01*
X315489Y68799D01*
X315460Y68734D01*
X315427Y68670D01*
X315391Y68609D01*
X315351Y68549D01*
X315309Y68492D01*
X315263Y68437D01*
X315215Y68384D01*
X315164Y68335D01*
X315110Y68288D01*
X315054Y68244D01*
X314995Y68203D01*
X314935Y68165D01*
X314872Y68130D01*
X314808Y68099D01*
X314742Y68071D01*
X314675Y68047D01*
X314607Y68026D01*
X314537Y68009D01*
X314467Y67996D01*
X314397Y67987D01*
X314325Y67981D01*
X314254Y67979D01*
X315595Y73712D02*
X310769Y73712D01*
X310769Y75053D01*
X310771Y75124D01*
X310777Y75196D01*
X310786Y75266D01*
X310799Y75336D01*
X310816Y75406D01*
X310837Y75474D01*
X310861Y75541D01*
X310889Y75607D01*
X310920Y75671D01*
X310955Y75734D01*
X310993Y75794D01*
X311034Y75853D01*
X311078Y75909D01*
X311125Y75963D01*
X311174Y76014D01*
X311227Y76062D01*
X311282Y76108D01*
X311339Y76150D01*
X311399Y76190D01*
X311460Y76226D01*
X311524Y76259D01*
X311589Y76288D01*
X311655Y76314D01*
X311723Y76337D01*
X311792Y76356D01*
X311862Y76371D01*
X311932Y76382D01*
X312003Y76390D01*
X312074Y76394D01*
X312146Y76394D01*
X312217Y76390D01*
X312288Y76382D01*
X312358Y76371D01*
X312428Y76356D01*
X312497Y76337D01*
X312565Y76314D01*
X312631Y76288D01*
X312696Y76259D01*
X312760Y76226D01*
X312821Y76190D01*
X312881Y76150D01*
X312938Y76108D01*
X312993Y76062D01*
X313046Y76014D01*
X313095Y75963D01*
X313142Y75909D01*
X313186Y75853D01*
X313227Y75794D01*
X313265Y75734D01*
X313300Y75671D01*
X313331Y75607D01*
X313359Y75541D01*
X313383Y75474D01*
X313404Y75406D01*
X313421Y75336D01*
X313434Y75266D01*
X313443Y75196D01*
X313449Y75124D01*
X313451Y75053D01*
X313450Y75053D02*
X313450Y73712D01*
X313450Y75321D02*
X315595Y76393D01*
X316131Y78854D02*
X316131Y80999D01*
X315595Y83853D02*
X310769Y83853D01*
X310769Y85194D01*
X310771Y85265D01*
X310777Y85337D01*
X310786Y85407D01*
X310799Y85477D01*
X310816Y85547D01*
X310837Y85615D01*
X310861Y85682D01*
X310889Y85748D01*
X310920Y85812D01*
X310955Y85875D01*
X310993Y85935D01*
X311034Y85994D01*
X311078Y86050D01*
X311125Y86104D01*
X311174Y86155D01*
X311227Y86203D01*
X311282Y86249D01*
X311339Y86291D01*
X311399Y86331D01*
X311460Y86367D01*
X311524Y86400D01*
X311589Y86429D01*
X311655Y86455D01*
X311723Y86478D01*
X311792Y86497D01*
X311862Y86512D01*
X311932Y86523D01*
X312003Y86531D01*
X312074Y86535D01*
X312146Y86535D01*
X312217Y86531D01*
X312288Y86523D01*
X312358Y86512D01*
X312428Y86497D01*
X312497Y86478D01*
X312565Y86455D01*
X312631Y86429D01*
X312696Y86400D01*
X312760Y86367D01*
X312821Y86331D01*
X312881Y86291D01*
X312938Y86249D01*
X312993Y86203D01*
X313046Y86155D01*
X313095Y86104D01*
X313142Y86050D01*
X313186Y85994D01*
X313227Y85935D01*
X313265Y85875D01*
X313300Y85812D01*
X313331Y85748D01*
X313359Y85682D01*
X313383Y85615D01*
X313404Y85547D01*
X313421Y85477D01*
X313434Y85407D01*
X313443Y85337D01*
X313449Y85265D01*
X313451Y85194D01*
X313450Y85194D02*
X313450Y83853D01*
X314254Y89010D02*
X312110Y89010D01*
X312039Y89012D01*
X311967Y89018D01*
X311897Y89027D01*
X311827Y89040D01*
X311757Y89057D01*
X311689Y89078D01*
X311622Y89102D01*
X311556Y89130D01*
X311492Y89161D01*
X311429Y89196D01*
X311369Y89234D01*
X311310Y89275D01*
X311254Y89319D01*
X311200Y89366D01*
X311149Y89415D01*
X311101Y89468D01*
X311055Y89523D01*
X311013Y89580D01*
X310973Y89640D01*
X310937Y89701D01*
X310904Y89765D01*
X310875Y89830D01*
X310849Y89896D01*
X310826Y89964D01*
X310807Y90033D01*
X310792Y90103D01*
X310781Y90173D01*
X310773Y90244D01*
X310769Y90315D01*
X310769Y90387D01*
X310773Y90458D01*
X310781Y90529D01*
X310792Y90599D01*
X310807Y90669D01*
X310826Y90738D01*
X310849Y90806D01*
X310875Y90872D01*
X310904Y90937D01*
X310937Y91001D01*
X310973Y91062D01*
X311013Y91122D01*
X311055Y91179D01*
X311101Y91234D01*
X311149Y91287D01*
X311200Y91336D01*
X311254Y91383D01*
X311310Y91427D01*
X311369Y91468D01*
X311429Y91506D01*
X311492Y91541D01*
X311556Y91572D01*
X311622Y91600D01*
X311689Y91624D01*
X311757Y91645D01*
X311827Y91662D01*
X311897Y91675D01*
X311967Y91684D01*
X312039Y91690D01*
X312110Y91692D01*
X312110Y91691D02*
X314254Y91691D01*
X314254Y91692D02*
X314325Y91690D01*
X314397Y91684D01*
X314467Y91675D01*
X314537Y91662D01*
X314607Y91645D01*
X314675Y91624D01*
X314742Y91600D01*
X314808Y91572D01*
X314872Y91541D01*
X314935Y91506D01*
X314995Y91468D01*
X315054Y91427D01*
X315110Y91383D01*
X315164Y91336D01*
X315215Y91287D01*
X315263Y91234D01*
X315309Y91179D01*
X315351Y91122D01*
X315391Y91062D01*
X315427Y91001D01*
X315460Y90937D01*
X315489Y90872D01*
X315515Y90806D01*
X315538Y90738D01*
X315557Y90669D01*
X315572Y90599D01*
X315583Y90529D01*
X315591Y90458D01*
X315595Y90387D01*
X315595Y90315D01*
X315591Y90244D01*
X315583Y90173D01*
X315572Y90103D01*
X315557Y90033D01*
X315538Y89964D01*
X315515Y89896D01*
X315489Y89830D01*
X315460Y89765D01*
X315427Y89701D01*
X315391Y89640D01*
X315351Y89580D01*
X315309Y89523D01*
X315263Y89468D01*
X315215Y89415D01*
X315164Y89366D01*
X315110Y89319D01*
X315054Y89275D01*
X314995Y89234D01*
X314935Y89196D01*
X314872Y89161D01*
X314808Y89130D01*
X314742Y89102D01*
X314675Y89078D01*
X314607Y89057D01*
X314537Y89040D01*
X314467Y89027D01*
X314397Y89018D01*
X314325Y89012D01*
X314254Y89010D01*
X310769Y94424D02*
X315595Y95496D01*
X312378Y96569D01*
X315595Y97641D01*
X310769Y98714D01*
X315595Y101649D02*
X315595Y103793D01*
X315595Y101649D02*
X310769Y101649D01*
X310769Y103793D01*
X312914Y103257D02*
X312914Y101649D01*
X310769Y106448D02*
X315595Y106448D01*
X310769Y106448D02*
X310769Y107788D01*
X310771Y107859D01*
X310777Y107931D01*
X310786Y108001D01*
X310799Y108071D01*
X310816Y108141D01*
X310837Y108209D01*
X310861Y108276D01*
X310889Y108342D01*
X310920Y108406D01*
X310955Y108469D01*
X310993Y108529D01*
X311034Y108588D01*
X311078Y108644D01*
X311125Y108698D01*
X311174Y108749D01*
X311227Y108797D01*
X311282Y108843D01*
X311339Y108885D01*
X311399Y108925D01*
X311460Y108961D01*
X311524Y108994D01*
X311589Y109023D01*
X311655Y109049D01*
X311723Y109072D01*
X311792Y109091D01*
X311862Y109106D01*
X311932Y109117D01*
X312003Y109125D01*
X312074Y109129D01*
X312146Y109129D01*
X312217Y109125D01*
X312288Y109117D01*
X312358Y109106D01*
X312428Y109091D01*
X312497Y109072D01*
X312565Y109049D01*
X312631Y109023D01*
X312696Y108994D01*
X312760Y108961D01*
X312821Y108925D01*
X312881Y108885D01*
X312938Y108843D01*
X312993Y108797D01*
X313046Y108749D01*
X313095Y108698D01*
X313142Y108644D01*
X313186Y108588D01*
X313227Y108529D01*
X313265Y108469D01*
X313300Y108406D01*
X313331Y108342D01*
X313359Y108276D01*
X313383Y108209D01*
X313404Y108141D01*
X313421Y108071D01*
X313434Y108001D01*
X313443Y107931D01*
X313449Y107859D01*
X313451Y107788D01*
X313450Y107788D02*
X313450Y106448D01*
X313450Y108056D02*
X315595Y109129D01*
X316131Y111590D02*
X316131Y113735D01*
X311841Y116259D02*
X310769Y117600D01*
X315595Y117600D01*
X315595Y118940D02*
X315595Y116259D01*
D11*
X342900Y234950D02*
X342900Y247650D01*
X349250Y254000D01*
X361950Y254000D02*
X368300Y247650D01*
X342900Y209550D02*
X349250Y203200D01*
X342900Y209550D02*
X342900Y222250D01*
X349250Y228600D01*
X361950Y228600D02*
X368300Y222250D01*
X368300Y209550D01*
X361950Y203200D01*
X349250Y228600D02*
X342900Y234950D01*
X361950Y228600D02*
X368300Y234950D01*
X368300Y247650D01*
X342900Y171450D02*
X342900Y158750D01*
X342900Y171450D02*
X349250Y177800D01*
X361950Y177800D02*
X368300Y171450D01*
X349250Y177800D02*
X342900Y184150D01*
X342900Y196850D01*
X349250Y203200D01*
X361950Y203200D02*
X368300Y196850D01*
X368300Y184150D01*
X361950Y177800D01*
X361950Y152400D02*
X349250Y152400D01*
X342900Y158750D01*
X361950Y152400D02*
X368300Y158750D01*
X368300Y171450D01*
X361950Y254000D02*
X349250Y254000D01*
D12*
X340995Y153035D02*
X336169Y153035D01*
X338850Y154644D01*
X336169Y156252D01*
X340995Y156252D01*
X339654Y159338D02*
X337510Y159338D01*
X337439Y159340D01*
X337367Y159346D01*
X337297Y159355D01*
X337227Y159368D01*
X337157Y159385D01*
X337089Y159406D01*
X337022Y159430D01*
X336956Y159458D01*
X336892Y159489D01*
X336829Y159524D01*
X336769Y159562D01*
X336710Y159603D01*
X336654Y159647D01*
X336600Y159694D01*
X336549Y159743D01*
X336501Y159796D01*
X336455Y159851D01*
X336413Y159908D01*
X336373Y159968D01*
X336337Y160029D01*
X336304Y160093D01*
X336275Y160158D01*
X336249Y160224D01*
X336226Y160292D01*
X336207Y160361D01*
X336192Y160431D01*
X336181Y160501D01*
X336173Y160572D01*
X336169Y160643D01*
X336169Y160715D01*
X336173Y160786D01*
X336181Y160857D01*
X336192Y160927D01*
X336207Y160997D01*
X336226Y161066D01*
X336249Y161134D01*
X336275Y161200D01*
X336304Y161265D01*
X336337Y161329D01*
X336373Y161390D01*
X336413Y161450D01*
X336455Y161507D01*
X336501Y161562D01*
X336549Y161615D01*
X336600Y161664D01*
X336654Y161711D01*
X336710Y161755D01*
X336769Y161796D01*
X336829Y161834D01*
X336892Y161869D01*
X336956Y161900D01*
X337022Y161928D01*
X337089Y161952D01*
X337157Y161973D01*
X337227Y161990D01*
X337297Y162003D01*
X337367Y162012D01*
X337439Y162018D01*
X337510Y162020D01*
X337510Y162019D02*
X339654Y162019D01*
X339654Y162020D02*
X339725Y162018D01*
X339797Y162012D01*
X339867Y162003D01*
X339937Y161990D01*
X340007Y161973D01*
X340075Y161952D01*
X340142Y161928D01*
X340208Y161900D01*
X340272Y161869D01*
X340335Y161834D01*
X340395Y161796D01*
X340454Y161755D01*
X340510Y161711D01*
X340564Y161664D01*
X340615Y161615D01*
X340663Y161562D01*
X340709Y161507D01*
X340751Y161450D01*
X340791Y161390D01*
X340827Y161329D01*
X340860Y161265D01*
X340889Y161200D01*
X340915Y161134D01*
X340938Y161066D01*
X340957Y160997D01*
X340972Y160927D01*
X340983Y160857D01*
X340991Y160786D01*
X340995Y160715D01*
X340995Y160643D01*
X340991Y160572D01*
X340983Y160501D01*
X340972Y160431D01*
X340957Y160361D01*
X340938Y160292D01*
X340915Y160224D01*
X340889Y160158D01*
X340860Y160093D01*
X340827Y160029D01*
X340791Y159968D01*
X340751Y159908D01*
X340709Y159851D01*
X340663Y159796D01*
X340615Y159743D01*
X340564Y159694D01*
X340510Y159647D01*
X340454Y159603D01*
X340395Y159562D01*
X340335Y159524D01*
X340272Y159489D01*
X340208Y159458D01*
X340142Y159430D01*
X340075Y159406D01*
X340007Y159385D01*
X339937Y159368D01*
X339867Y159355D01*
X339797Y159346D01*
X339725Y159340D01*
X339654Y159338D01*
X340995Y165799D02*
X336169Y165799D01*
X336169Y164459D02*
X336169Y167140D01*
X337510Y169579D02*
X339654Y169579D01*
X337510Y169579D02*
X337439Y169581D01*
X337367Y169587D01*
X337297Y169596D01*
X337227Y169609D01*
X337157Y169626D01*
X337089Y169647D01*
X337022Y169671D01*
X336956Y169699D01*
X336892Y169730D01*
X336829Y169765D01*
X336769Y169803D01*
X336710Y169844D01*
X336654Y169888D01*
X336600Y169935D01*
X336549Y169984D01*
X336501Y170037D01*
X336455Y170092D01*
X336413Y170149D01*
X336373Y170209D01*
X336337Y170270D01*
X336304Y170334D01*
X336275Y170399D01*
X336249Y170465D01*
X336226Y170533D01*
X336207Y170602D01*
X336192Y170672D01*
X336181Y170742D01*
X336173Y170813D01*
X336169Y170884D01*
X336169Y170956D01*
X336173Y171027D01*
X336181Y171098D01*
X336192Y171168D01*
X336207Y171238D01*
X336226Y171307D01*
X336249Y171375D01*
X336275Y171441D01*
X336304Y171506D01*
X336337Y171570D01*
X336373Y171631D01*
X336413Y171691D01*
X336455Y171748D01*
X336501Y171803D01*
X336549Y171856D01*
X336600Y171905D01*
X336654Y171952D01*
X336710Y171996D01*
X336769Y172037D01*
X336829Y172075D01*
X336892Y172110D01*
X336956Y172141D01*
X337022Y172169D01*
X337089Y172193D01*
X337157Y172214D01*
X337227Y172231D01*
X337297Y172244D01*
X337367Y172253D01*
X337439Y172259D01*
X337510Y172261D01*
X337510Y172260D02*
X339654Y172260D01*
X339654Y172261D02*
X339725Y172259D01*
X339797Y172253D01*
X339867Y172244D01*
X339937Y172231D01*
X340007Y172214D01*
X340075Y172193D01*
X340142Y172169D01*
X340208Y172141D01*
X340272Y172110D01*
X340335Y172075D01*
X340395Y172037D01*
X340454Y171996D01*
X340510Y171952D01*
X340564Y171905D01*
X340615Y171856D01*
X340663Y171803D01*
X340709Y171748D01*
X340751Y171691D01*
X340791Y171631D01*
X340827Y171570D01*
X340860Y171506D01*
X340889Y171441D01*
X340915Y171375D01*
X340938Y171307D01*
X340957Y171238D01*
X340972Y171168D01*
X340983Y171098D01*
X340991Y171027D01*
X340995Y170956D01*
X340995Y170884D01*
X340991Y170813D01*
X340983Y170742D01*
X340972Y170672D01*
X340957Y170602D01*
X340938Y170533D01*
X340915Y170465D01*
X340889Y170399D01*
X340860Y170334D01*
X340827Y170270D01*
X340791Y170209D01*
X340751Y170149D01*
X340709Y170092D01*
X340663Y170037D01*
X340615Y169984D01*
X340564Y169935D01*
X340510Y169888D01*
X340454Y169844D01*
X340395Y169803D01*
X340335Y169765D01*
X340272Y169730D01*
X340208Y169699D01*
X340142Y169671D01*
X340075Y169647D01*
X340007Y169626D01*
X339937Y169609D01*
X339867Y169596D01*
X339797Y169587D01*
X339725Y169581D01*
X339654Y169579D01*
X340995Y175312D02*
X336169Y175312D01*
X336169Y176653D01*
X336171Y176724D01*
X336177Y176796D01*
X336186Y176866D01*
X336199Y176936D01*
X336216Y177006D01*
X336237Y177074D01*
X336261Y177141D01*
X336289Y177207D01*
X336320Y177271D01*
X336355Y177334D01*
X336393Y177394D01*
X336434Y177453D01*
X336478Y177509D01*
X336525Y177563D01*
X336574Y177614D01*
X336627Y177662D01*
X336682Y177708D01*
X336739Y177750D01*
X336799Y177790D01*
X336860Y177826D01*
X336924Y177859D01*
X336989Y177888D01*
X337055Y177914D01*
X337123Y177937D01*
X337192Y177956D01*
X337262Y177971D01*
X337332Y177982D01*
X337403Y177990D01*
X337474Y177994D01*
X337546Y177994D01*
X337617Y177990D01*
X337688Y177982D01*
X337758Y177971D01*
X337828Y177956D01*
X337897Y177937D01*
X337965Y177914D01*
X338031Y177888D01*
X338096Y177859D01*
X338160Y177826D01*
X338221Y177790D01*
X338281Y177750D01*
X338338Y177708D01*
X338393Y177662D01*
X338446Y177614D01*
X338495Y177563D01*
X338542Y177509D01*
X338586Y177453D01*
X338627Y177394D01*
X338665Y177334D01*
X338700Y177271D01*
X338731Y177207D01*
X338759Y177141D01*
X338783Y177074D01*
X338804Y177006D01*
X338821Y176936D01*
X338834Y176866D01*
X338843Y176796D01*
X338849Y176724D01*
X338851Y176653D01*
X338850Y176653D02*
X338850Y175312D01*
X338850Y176921D02*
X340995Y177993D01*
X341531Y180454D02*
X341531Y182599D01*
X337241Y185124D02*
X336169Y186465D01*
X340995Y186465D01*
X340995Y187805D02*
X340995Y185124D01*
D11*
X342900Y69850D02*
X342900Y57150D01*
X342900Y69850D02*
X349250Y76200D01*
X361950Y76200D02*
X368300Y69850D01*
X349250Y76200D02*
X342900Y82550D01*
X342900Y95250D01*
X349250Y101600D01*
X361950Y101600D02*
X368300Y95250D01*
X368300Y82550D01*
X361950Y76200D01*
X361950Y50800D02*
X349250Y50800D01*
X342900Y57150D01*
X361950Y50800D02*
X368300Y57150D01*
X368300Y69850D01*
X361950Y101600D02*
X349250Y101600D01*
D12*
X339923Y53044D02*
X336169Y53044D01*
X339923Y53043D02*
X339988Y53041D01*
X340052Y53035D01*
X340116Y53025D01*
X340180Y53012D01*
X340242Y52994D01*
X340303Y52973D01*
X340363Y52949D01*
X340421Y52920D01*
X340478Y52888D01*
X340532Y52853D01*
X340584Y52815D01*
X340634Y52773D01*
X340681Y52729D01*
X340725Y52682D01*
X340767Y52632D01*
X340805Y52580D01*
X340840Y52526D01*
X340872Y52469D01*
X340901Y52411D01*
X340925Y52351D01*
X340946Y52290D01*
X340964Y52228D01*
X340977Y52164D01*
X340987Y52100D01*
X340993Y52036D01*
X340995Y51971D01*
X340995Y51435D01*
X340995Y55992D02*
X340995Y57332D01*
X340993Y57403D01*
X340987Y57475D01*
X340978Y57545D01*
X340965Y57615D01*
X340948Y57685D01*
X340927Y57753D01*
X340903Y57820D01*
X340875Y57886D01*
X340844Y57950D01*
X340809Y58013D01*
X340771Y58073D01*
X340730Y58132D01*
X340686Y58188D01*
X340639Y58242D01*
X340590Y58293D01*
X340537Y58341D01*
X340482Y58387D01*
X340425Y58429D01*
X340365Y58469D01*
X340304Y58505D01*
X340240Y58538D01*
X340175Y58567D01*
X340109Y58593D01*
X340041Y58616D01*
X339972Y58635D01*
X339902Y58650D01*
X339832Y58661D01*
X339761Y58669D01*
X339690Y58673D01*
X339618Y58673D01*
X339547Y58669D01*
X339476Y58661D01*
X339406Y58650D01*
X339336Y58635D01*
X339267Y58616D01*
X339199Y58593D01*
X339133Y58567D01*
X339068Y58538D01*
X339004Y58505D01*
X338943Y58469D01*
X338883Y58429D01*
X338826Y58387D01*
X338771Y58341D01*
X338718Y58293D01*
X338669Y58242D01*
X338622Y58188D01*
X338578Y58132D01*
X338537Y58073D01*
X338499Y58013D01*
X338464Y57950D01*
X338433Y57886D01*
X338405Y57820D01*
X338381Y57753D01*
X338360Y57685D01*
X338343Y57615D01*
X338330Y57545D01*
X338321Y57475D01*
X338315Y57403D01*
X338313Y57332D01*
X336169Y57600D02*
X336169Y55992D01*
X336169Y57600D02*
X336171Y57665D01*
X336177Y57729D01*
X336187Y57793D01*
X336200Y57857D01*
X336218Y57919D01*
X336239Y57980D01*
X336263Y58040D01*
X336292Y58098D01*
X336324Y58155D01*
X336359Y58209D01*
X336397Y58261D01*
X336439Y58311D01*
X336483Y58358D01*
X336530Y58402D01*
X336580Y58444D01*
X336632Y58482D01*
X336686Y58517D01*
X336743Y58549D01*
X336801Y58578D01*
X336861Y58602D01*
X336922Y58623D01*
X336984Y58641D01*
X337048Y58654D01*
X337112Y58664D01*
X337176Y58670D01*
X337241Y58672D01*
X337306Y58670D01*
X337370Y58664D01*
X337434Y58654D01*
X337498Y58641D01*
X337560Y58623D01*
X337621Y58602D01*
X337681Y58578D01*
X337739Y58549D01*
X337796Y58517D01*
X337850Y58482D01*
X337902Y58444D01*
X337952Y58402D01*
X337999Y58358D01*
X338043Y58311D01*
X338085Y58261D01*
X338123Y58209D01*
X338158Y58155D01*
X338190Y58098D01*
X338219Y58040D01*
X338243Y57980D01*
X338264Y57919D01*
X338282Y57857D01*
X338295Y57793D01*
X338305Y57729D01*
X338311Y57665D01*
X338313Y57600D01*
X338314Y57600D02*
X338314Y56528D01*
D11*
X520700Y57150D02*
X520700Y69850D01*
X527050Y76200D01*
X539750Y76200D02*
X546100Y69850D01*
X527050Y76200D02*
X520700Y82550D01*
X520700Y95250D01*
X527050Y101600D01*
X539750Y101600D02*
X546100Y95250D01*
X546100Y82550D01*
X539750Y76200D01*
X539750Y50800D02*
X527050Y50800D01*
X520700Y57150D01*
X539750Y50800D02*
X546100Y57150D01*
X546100Y69850D01*
X539750Y101600D02*
X527050Y101600D01*
D12*
X517723Y53044D02*
X513969Y53044D01*
X517723Y53043D02*
X517788Y53041D01*
X517852Y53035D01*
X517916Y53025D01*
X517980Y53012D01*
X518042Y52994D01*
X518103Y52973D01*
X518163Y52949D01*
X518221Y52920D01*
X518278Y52888D01*
X518332Y52853D01*
X518384Y52815D01*
X518434Y52773D01*
X518481Y52729D01*
X518525Y52682D01*
X518567Y52632D01*
X518605Y52580D01*
X518640Y52526D01*
X518672Y52469D01*
X518701Y52411D01*
X518725Y52351D01*
X518746Y52290D01*
X518764Y52228D01*
X518777Y52164D01*
X518787Y52100D01*
X518793Y52036D01*
X518795Y51971D01*
X518795Y51435D01*
X517723Y55992D02*
X513969Y57064D01*
X517723Y55992D02*
X517723Y58673D01*
X518795Y57868D02*
X516650Y57868D01*
D11*
X698500Y57150D02*
X698500Y69850D01*
X704850Y76200D01*
X717550Y76200D02*
X723900Y69850D01*
X704850Y76200D02*
X698500Y82550D01*
X698500Y95250D01*
X704850Y101600D01*
X717550Y101600D02*
X723900Y95250D01*
X723900Y82550D01*
X717550Y76200D01*
X717550Y50800D02*
X704850Y50800D01*
X698500Y57150D01*
X717550Y50800D02*
X723900Y57150D01*
X723900Y69850D01*
X717550Y101600D02*
X704850Y101600D01*
D12*
X695523Y53044D02*
X691769Y53044D01*
X695523Y53043D02*
X695588Y53041D01*
X695652Y53035D01*
X695716Y53025D01*
X695780Y53012D01*
X695842Y52994D01*
X695903Y52973D01*
X695963Y52949D01*
X696021Y52920D01*
X696078Y52888D01*
X696132Y52853D01*
X696184Y52815D01*
X696234Y52773D01*
X696281Y52729D01*
X696325Y52682D01*
X696367Y52632D01*
X696405Y52580D01*
X696440Y52526D01*
X696472Y52469D01*
X696501Y52411D01*
X696525Y52351D01*
X696546Y52290D01*
X696564Y52228D01*
X696577Y52164D01*
X696587Y52100D01*
X696593Y52036D01*
X696595Y51971D01*
X696595Y51435D01*
X696595Y55992D02*
X696595Y57600D01*
X696593Y57665D01*
X696587Y57729D01*
X696577Y57793D01*
X696564Y57857D01*
X696546Y57919D01*
X696525Y57980D01*
X696501Y58040D01*
X696472Y58098D01*
X696440Y58155D01*
X696405Y58209D01*
X696367Y58261D01*
X696325Y58311D01*
X696281Y58358D01*
X696234Y58402D01*
X696184Y58444D01*
X696132Y58482D01*
X696078Y58517D01*
X696021Y58549D01*
X695963Y58578D01*
X695903Y58602D01*
X695842Y58623D01*
X695780Y58641D01*
X695716Y58654D01*
X695652Y58664D01*
X695588Y58670D01*
X695523Y58672D01*
X695523Y58673D02*
X694986Y58673D01*
X694986Y58672D02*
X694921Y58670D01*
X694857Y58664D01*
X694793Y58654D01*
X694729Y58641D01*
X694667Y58623D01*
X694606Y58602D01*
X694546Y58578D01*
X694488Y58549D01*
X694431Y58517D01*
X694377Y58482D01*
X694325Y58444D01*
X694275Y58402D01*
X694228Y58358D01*
X694184Y58311D01*
X694142Y58261D01*
X694104Y58209D01*
X694069Y58155D01*
X694037Y58098D01*
X694008Y58040D01*
X693984Y57980D01*
X693963Y57919D01*
X693945Y57857D01*
X693932Y57793D01*
X693922Y57729D01*
X693916Y57665D01*
X693914Y57600D01*
X693914Y55992D01*
X691769Y55992D01*
X691769Y58673D01*
D11*
X876300Y57150D02*
X876300Y69850D01*
X882650Y76200D01*
X895350Y76200D02*
X901700Y69850D01*
X882650Y76200D02*
X876300Y82550D01*
X876300Y95250D01*
X882650Y101600D01*
X895350Y101600D02*
X901700Y95250D01*
X901700Y82550D01*
X895350Y76200D01*
X895350Y50800D02*
X882650Y50800D01*
X876300Y57150D01*
X895350Y50800D02*
X901700Y57150D01*
X901700Y69850D01*
X895350Y101600D02*
X882650Y101600D01*
D12*
X873323Y53044D02*
X869569Y53044D01*
X873323Y53043D02*
X873388Y53041D01*
X873452Y53035D01*
X873516Y53025D01*
X873580Y53012D01*
X873642Y52994D01*
X873703Y52973D01*
X873763Y52949D01*
X873821Y52920D01*
X873878Y52888D01*
X873932Y52853D01*
X873984Y52815D01*
X874034Y52773D01*
X874081Y52729D01*
X874125Y52682D01*
X874167Y52632D01*
X874205Y52580D01*
X874240Y52526D01*
X874272Y52469D01*
X874301Y52411D01*
X874325Y52351D01*
X874346Y52290D01*
X874364Y52228D01*
X874377Y52164D01*
X874387Y52100D01*
X874393Y52036D01*
X874395Y51971D01*
X874395Y51435D01*
X871714Y55992D02*
X871714Y57600D01*
X871716Y57665D01*
X871722Y57729D01*
X871732Y57793D01*
X871745Y57857D01*
X871763Y57919D01*
X871784Y57980D01*
X871808Y58040D01*
X871837Y58098D01*
X871869Y58155D01*
X871904Y58209D01*
X871942Y58261D01*
X871984Y58311D01*
X872028Y58358D01*
X872075Y58402D01*
X872125Y58444D01*
X872177Y58482D01*
X872231Y58517D01*
X872288Y58549D01*
X872346Y58578D01*
X872406Y58602D01*
X872467Y58623D01*
X872529Y58641D01*
X872593Y58654D01*
X872657Y58664D01*
X872721Y58670D01*
X872786Y58672D01*
X872786Y58673D02*
X873054Y58673D01*
X873125Y58671D01*
X873197Y58665D01*
X873267Y58656D01*
X873337Y58643D01*
X873407Y58626D01*
X873475Y58605D01*
X873542Y58581D01*
X873608Y58553D01*
X873672Y58522D01*
X873735Y58487D01*
X873795Y58449D01*
X873854Y58408D01*
X873910Y58364D01*
X873964Y58317D01*
X874015Y58268D01*
X874063Y58215D01*
X874109Y58160D01*
X874151Y58103D01*
X874191Y58043D01*
X874227Y57982D01*
X874260Y57918D01*
X874289Y57853D01*
X874315Y57787D01*
X874338Y57719D01*
X874357Y57650D01*
X874372Y57580D01*
X874383Y57510D01*
X874391Y57439D01*
X874395Y57368D01*
X874395Y57296D01*
X874391Y57225D01*
X874383Y57154D01*
X874372Y57084D01*
X874357Y57014D01*
X874338Y56945D01*
X874315Y56877D01*
X874289Y56811D01*
X874260Y56746D01*
X874227Y56682D01*
X874191Y56621D01*
X874151Y56561D01*
X874109Y56504D01*
X874063Y56449D01*
X874015Y56396D01*
X873964Y56347D01*
X873910Y56300D01*
X873854Y56256D01*
X873795Y56215D01*
X873735Y56177D01*
X873672Y56142D01*
X873608Y56111D01*
X873542Y56083D01*
X873475Y56059D01*
X873407Y56038D01*
X873337Y56021D01*
X873267Y56008D01*
X873197Y55999D01*
X873125Y55993D01*
X873054Y55991D01*
X873054Y55992D02*
X871714Y55992D01*
X871623Y55994D01*
X871532Y56000D01*
X871442Y56009D01*
X871351Y56023D01*
X871262Y56040D01*
X871174Y56061D01*
X871086Y56086D01*
X870999Y56115D01*
X870914Y56147D01*
X870830Y56182D01*
X870748Y56222D01*
X870668Y56264D01*
X870589Y56310D01*
X870513Y56360D01*
X870439Y56412D01*
X870366Y56468D01*
X870297Y56527D01*
X870230Y56588D01*
X870165Y56653D01*
X870104Y56720D01*
X870045Y56789D01*
X869989Y56861D01*
X869937Y56936D01*
X869887Y57012D01*
X869841Y57091D01*
X869799Y57171D01*
X869759Y57253D01*
X869724Y57337D01*
X869692Y57422D01*
X869663Y57509D01*
X869638Y57596D01*
X869617Y57685D01*
X869600Y57774D01*
X869586Y57864D01*
X869577Y57955D01*
X869571Y58046D01*
X869569Y58137D01*
D11*
X495300Y209550D02*
X495300Y222250D01*
X501650Y228600D01*
X514350Y228600D02*
X520700Y222250D01*
X495300Y184150D02*
X501650Y177800D01*
X495300Y184150D02*
X495300Y196850D01*
X501650Y203200D01*
X514350Y203200D02*
X520700Y196850D01*
X520700Y184150D01*
X514350Y177800D01*
X501650Y203200D02*
X495300Y209550D01*
X514350Y203200D02*
X520700Y209550D01*
X520700Y222250D01*
X495300Y146050D02*
X495300Y133350D01*
X495300Y146050D02*
X501650Y152400D01*
X514350Y152400D02*
X520700Y146050D01*
X501650Y152400D02*
X495300Y158750D01*
X495300Y171450D01*
X501650Y177800D01*
X514350Y177800D02*
X520700Y171450D01*
X520700Y158750D01*
X514350Y152400D01*
X495300Y107950D02*
X501650Y101600D01*
X495300Y107950D02*
X495300Y120650D01*
X501650Y127000D01*
X514350Y127000D02*
X520700Y120650D01*
X520700Y107950D01*
X514350Y101600D01*
X501650Y127000D02*
X495300Y133350D01*
X514350Y127000D02*
X520700Y133350D01*
X520700Y146050D01*
X495300Y69850D02*
X495300Y57150D01*
X495300Y69850D02*
X501650Y76200D01*
X514350Y76200D02*
X520700Y69850D01*
X501650Y76200D02*
X495300Y82550D01*
X495300Y95250D01*
X501650Y101600D01*
X514350Y101600D02*
X520700Y95250D01*
X520700Y82550D01*
X514350Y76200D01*
X514350Y50800D02*
X501650Y50800D01*
X495300Y57150D01*
X514350Y50800D02*
X520700Y57150D01*
X520700Y69850D01*
X495300Y234950D02*
X495300Y247650D01*
X501650Y254000D01*
X514350Y254000D01*
X520700Y247650D01*
X501650Y228600D02*
X495300Y234950D01*
X514350Y228600D02*
X520700Y234950D01*
X520700Y247650D01*
D12*
X493395Y51435D02*
X488569Y51435D01*
X491250Y53044D01*
X488569Y54652D01*
X493395Y54652D01*
X492054Y57738D02*
X489910Y57738D01*
X489839Y57740D01*
X489767Y57746D01*
X489697Y57755D01*
X489627Y57768D01*
X489557Y57785D01*
X489489Y57806D01*
X489422Y57830D01*
X489356Y57858D01*
X489292Y57889D01*
X489229Y57924D01*
X489169Y57962D01*
X489110Y58003D01*
X489054Y58047D01*
X489000Y58094D01*
X488949Y58143D01*
X488901Y58196D01*
X488855Y58251D01*
X488813Y58308D01*
X488773Y58368D01*
X488737Y58429D01*
X488704Y58493D01*
X488675Y58558D01*
X488649Y58624D01*
X488626Y58692D01*
X488607Y58761D01*
X488592Y58831D01*
X488581Y58901D01*
X488573Y58972D01*
X488569Y59043D01*
X488569Y59115D01*
X488573Y59186D01*
X488581Y59257D01*
X488592Y59327D01*
X488607Y59397D01*
X488626Y59466D01*
X488649Y59534D01*
X488675Y59600D01*
X488704Y59665D01*
X488737Y59729D01*
X488773Y59790D01*
X488813Y59850D01*
X488855Y59907D01*
X488901Y59962D01*
X488949Y60015D01*
X489000Y60064D01*
X489054Y60111D01*
X489110Y60155D01*
X489169Y60196D01*
X489229Y60234D01*
X489292Y60269D01*
X489356Y60300D01*
X489422Y60328D01*
X489489Y60352D01*
X489557Y60373D01*
X489627Y60390D01*
X489697Y60403D01*
X489767Y60412D01*
X489839Y60418D01*
X489910Y60420D01*
X489910Y60419D02*
X492054Y60419D01*
X492054Y60420D02*
X492125Y60418D01*
X492197Y60412D01*
X492267Y60403D01*
X492337Y60390D01*
X492407Y60373D01*
X492475Y60352D01*
X492542Y60328D01*
X492608Y60300D01*
X492672Y60269D01*
X492735Y60234D01*
X492795Y60196D01*
X492854Y60155D01*
X492910Y60111D01*
X492964Y60064D01*
X493015Y60015D01*
X493063Y59962D01*
X493109Y59907D01*
X493151Y59850D01*
X493191Y59790D01*
X493227Y59729D01*
X493260Y59665D01*
X493289Y59600D01*
X493315Y59534D01*
X493338Y59466D01*
X493357Y59397D01*
X493372Y59327D01*
X493383Y59257D01*
X493391Y59186D01*
X493395Y59115D01*
X493395Y59043D01*
X493391Y58972D01*
X493383Y58901D01*
X493372Y58831D01*
X493357Y58761D01*
X493338Y58692D01*
X493315Y58624D01*
X493289Y58558D01*
X493260Y58493D01*
X493227Y58429D01*
X493191Y58368D01*
X493151Y58308D01*
X493109Y58251D01*
X493063Y58196D01*
X493015Y58143D01*
X492964Y58094D01*
X492910Y58047D01*
X492854Y58003D01*
X492795Y57962D01*
X492735Y57924D01*
X492672Y57889D01*
X492608Y57858D01*
X492542Y57830D01*
X492475Y57806D01*
X492407Y57785D01*
X492337Y57768D01*
X492267Y57755D01*
X492197Y57746D01*
X492125Y57740D01*
X492054Y57738D01*
X493395Y64199D02*
X488569Y64199D01*
X488569Y62859D02*
X488569Y65540D01*
X489910Y67979D02*
X492054Y67979D01*
X489910Y67979D02*
X489839Y67981D01*
X489767Y67987D01*
X489697Y67996D01*
X489627Y68009D01*
X489557Y68026D01*
X489489Y68047D01*
X489422Y68071D01*
X489356Y68099D01*
X489292Y68130D01*
X489229Y68165D01*
X489169Y68203D01*
X489110Y68244D01*
X489054Y68288D01*
X489000Y68335D01*
X488949Y68384D01*
X488901Y68437D01*
X488855Y68492D01*
X488813Y68549D01*
X488773Y68609D01*
X488737Y68670D01*
X488704Y68734D01*
X488675Y68799D01*
X488649Y68865D01*
X488626Y68933D01*
X488607Y69002D01*
X488592Y69072D01*
X488581Y69142D01*
X488573Y69213D01*
X488569Y69284D01*
X488569Y69356D01*
X488573Y69427D01*
X488581Y69498D01*
X488592Y69568D01*
X488607Y69638D01*
X488626Y69707D01*
X488649Y69775D01*
X488675Y69841D01*
X488704Y69906D01*
X488737Y69970D01*
X488773Y70031D01*
X488813Y70091D01*
X488855Y70148D01*
X488901Y70203D01*
X488949Y70256D01*
X489000Y70305D01*
X489054Y70352D01*
X489110Y70396D01*
X489169Y70437D01*
X489229Y70475D01*
X489292Y70510D01*
X489356Y70541D01*
X489422Y70569D01*
X489489Y70593D01*
X489557Y70614D01*
X489627Y70631D01*
X489697Y70644D01*
X489767Y70653D01*
X489839Y70659D01*
X489910Y70661D01*
X489910Y70660D02*
X492054Y70660D01*
X492054Y70661D02*
X492125Y70659D01*
X492197Y70653D01*
X492267Y70644D01*
X492337Y70631D01*
X492407Y70614D01*
X492475Y70593D01*
X492542Y70569D01*
X492608Y70541D01*
X492672Y70510D01*
X492735Y70475D01*
X492795Y70437D01*
X492854Y70396D01*
X492910Y70352D01*
X492964Y70305D01*
X493015Y70256D01*
X493063Y70203D01*
X493109Y70148D01*
X493151Y70091D01*
X493191Y70031D01*
X493227Y69970D01*
X493260Y69906D01*
X493289Y69841D01*
X493315Y69775D01*
X493338Y69707D01*
X493357Y69638D01*
X493372Y69568D01*
X493383Y69498D01*
X493391Y69427D01*
X493395Y69356D01*
X493395Y69284D01*
X493391Y69213D01*
X493383Y69142D01*
X493372Y69072D01*
X493357Y69002D01*
X493338Y68933D01*
X493315Y68865D01*
X493289Y68799D01*
X493260Y68734D01*
X493227Y68670D01*
X493191Y68609D01*
X493151Y68549D01*
X493109Y68492D01*
X493063Y68437D01*
X493015Y68384D01*
X492964Y68335D01*
X492910Y68288D01*
X492854Y68244D01*
X492795Y68203D01*
X492735Y68165D01*
X492672Y68130D01*
X492608Y68099D01*
X492542Y68071D01*
X492475Y68047D01*
X492407Y68026D01*
X492337Y68009D01*
X492267Y67996D01*
X492197Y67987D01*
X492125Y67981D01*
X492054Y67979D01*
X493395Y73712D02*
X488569Y73712D01*
X488569Y75053D01*
X488571Y75124D01*
X488577Y75196D01*
X488586Y75266D01*
X488599Y75336D01*
X488616Y75406D01*
X488637Y75474D01*
X488661Y75541D01*
X488689Y75607D01*
X488720Y75671D01*
X488755Y75734D01*
X488793Y75794D01*
X488834Y75853D01*
X488878Y75909D01*
X488925Y75963D01*
X488974Y76014D01*
X489027Y76062D01*
X489082Y76108D01*
X489139Y76150D01*
X489199Y76190D01*
X489260Y76226D01*
X489324Y76259D01*
X489389Y76288D01*
X489455Y76314D01*
X489523Y76337D01*
X489592Y76356D01*
X489662Y76371D01*
X489732Y76382D01*
X489803Y76390D01*
X489874Y76394D01*
X489946Y76394D01*
X490017Y76390D01*
X490088Y76382D01*
X490158Y76371D01*
X490228Y76356D01*
X490297Y76337D01*
X490365Y76314D01*
X490431Y76288D01*
X490496Y76259D01*
X490560Y76226D01*
X490621Y76190D01*
X490681Y76150D01*
X490738Y76108D01*
X490793Y76062D01*
X490846Y76014D01*
X490895Y75963D01*
X490942Y75909D01*
X490986Y75853D01*
X491027Y75794D01*
X491065Y75734D01*
X491100Y75671D01*
X491131Y75607D01*
X491159Y75541D01*
X491183Y75474D01*
X491204Y75406D01*
X491221Y75336D01*
X491234Y75266D01*
X491243Y75196D01*
X491249Y75124D01*
X491251Y75053D01*
X491250Y75053D02*
X491250Y73712D01*
X491250Y75321D02*
X493395Y76393D01*
X493931Y78854D02*
X493931Y80999D01*
X493395Y83853D02*
X488569Y83853D01*
X488569Y85194D01*
X488571Y85265D01*
X488577Y85337D01*
X488586Y85407D01*
X488599Y85477D01*
X488616Y85547D01*
X488637Y85615D01*
X488661Y85682D01*
X488689Y85748D01*
X488720Y85812D01*
X488755Y85875D01*
X488793Y85935D01*
X488834Y85994D01*
X488878Y86050D01*
X488925Y86104D01*
X488974Y86155D01*
X489027Y86203D01*
X489082Y86249D01*
X489139Y86291D01*
X489199Y86331D01*
X489260Y86367D01*
X489324Y86400D01*
X489389Y86429D01*
X489455Y86455D01*
X489523Y86478D01*
X489592Y86497D01*
X489662Y86512D01*
X489732Y86523D01*
X489803Y86531D01*
X489874Y86535D01*
X489946Y86535D01*
X490017Y86531D01*
X490088Y86523D01*
X490158Y86512D01*
X490228Y86497D01*
X490297Y86478D01*
X490365Y86455D01*
X490431Y86429D01*
X490496Y86400D01*
X490560Y86367D01*
X490621Y86331D01*
X490681Y86291D01*
X490738Y86249D01*
X490793Y86203D01*
X490846Y86155D01*
X490895Y86104D01*
X490942Y86050D01*
X490986Y85994D01*
X491027Y85935D01*
X491065Y85875D01*
X491100Y85812D01*
X491131Y85748D01*
X491159Y85682D01*
X491183Y85615D01*
X491204Y85547D01*
X491221Y85477D01*
X491234Y85407D01*
X491243Y85337D01*
X491249Y85265D01*
X491251Y85194D01*
X491250Y85194D02*
X491250Y83853D01*
X492054Y89010D02*
X489910Y89010D01*
X489839Y89012D01*
X489767Y89018D01*
X489697Y89027D01*
X489627Y89040D01*
X489557Y89057D01*
X489489Y89078D01*
X489422Y89102D01*
X489356Y89130D01*
X489292Y89161D01*
X489229Y89196D01*
X489169Y89234D01*
X489110Y89275D01*
X489054Y89319D01*
X489000Y89366D01*
X488949Y89415D01*
X488901Y89468D01*
X488855Y89523D01*
X488813Y89580D01*
X488773Y89640D01*
X488737Y89701D01*
X488704Y89765D01*
X488675Y89830D01*
X488649Y89896D01*
X488626Y89964D01*
X488607Y90033D01*
X488592Y90103D01*
X488581Y90173D01*
X488573Y90244D01*
X488569Y90315D01*
X488569Y90387D01*
X488573Y90458D01*
X488581Y90529D01*
X488592Y90599D01*
X488607Y90669D01*
X488626Y90738D01*
X488649Y90806D01*
X488675Y90872D01*
X488704Y90937D01*
X488737Y91001D01*
X488773Y91062D01*
X488813Y91122D01*
X488855Y91179D01*
X488901Y91234D01*
X488949Y91287D01*
X489000Y91336D01*
X489054Y91383D01*
X489110Y91427D01*
X489169Y91468D01*
X489229Y91506D01*
X489292Y91541D01*
X489356Y91572D01*
X489422Y91600D01*
X489489Y91624D01*
X489557Y91645D01*
X489627Y91662D01*
X489697Y91675D01*
X489767Y91684D01*
X489839Y91690D01*
X489910Y91692D01*
X489910Y91691D02*
X492054Y91691D01*
X492054Y91692D02*
X492125Y91690D01*
X492197Y91684D01*
X492267Y91675D01*
X492337Y91662D01*
X492407Y91645D01*
X492475Y91624D01*
X492542Y91600D01*
X492608Y91572D01*
X492672Y91541D01*
X492735Y91506D01*
X492795Y91468D01*
X492854Y91427D01*
X492910Y91383D01*
X492964Y91336D01*
X493015Y91287D01*
X493063Y91234D01*
X493109Y91179D01*
X493151Y91122D01*
X493191Y91062D01*
X493227Y91001D01*
X493260Y90937D01*
X493289Y90872D01*
X493315Y90806D01*
X493338Y90738D01*
X493357Y90669D01*
X493372Y90599D01*
X493383Y90529D01*
X493391Y90458D01*
X493395Y90387D01*
X493395Y90315D01*
X493391Y90244D01*
X493383Y90173D01*
X493372Y90103D01*
X493357Y90033D01*
X493338Y89964D01*
X493315Y89896D01*
X493289Y89830D01*
X493260Y89765D01*
X493227Y89701D01*
X493191Y89640D01*
X493151Y89580D01*
X493109Y89523D01*
X493063Y89468D01*
X493015Y89415D01*
X492964Y89366D01*
X492910Y89319D01*
X492854Y89275D01*
X492795Y89234D01*
X492735Y89196D01*
X492672Y89161D01*
X492608Y89130D01*
X492542Y89102D01*
X492475Y89078D01*
X492407Y89057D01*
X492337Y89040D01*
X492267Y89027D01*
X492197Y89018D01*
X492125Y89012D01*
X492054Y89010D01*
X488569Y94424D02*
X493395Y95496D01*
X490178Y96569D01*
X493395Y97641D01*
X488569Y98714D01*
X493395Y101649D02*
X493395Y103793D01*
X493395Y101649D02*
X488569Y101649D01*
X488569Y103793D01*
X490714Y103257D02*
X490714Y101649D01*
X488569Y106448D02*
X493395Y106448D01*
X488569Y106448D02*
X488569Y107788D01*
X488571Y107859D01*
X488577Y107931D01*
X488586Y108001D01*
X488599Y108071D01*
X488616Y108141D01*
X488637Y108209D01*
X488661Y108276D01*
X488689Y108342D01*
X488720Y108406D01*
X488755Y108469D01*
X488793Y108529D01*
X488834Y108588D01*
X488878Y108644D01*
X488925Y108698D01*
X488974Y108749D01*
X489027Y108797D01*
X489082Y108843D01*
X489139Y108885D01*
X489199Y108925D01*
X489260Y108961D01*
X489324Y108994D01*
X489389Y109023D01*
X489455Y109049D01*
X489523Y109072D01*
X489592Y109091D01*
X489662Y109106D01*
X489732Y109117D01*
X489803Y109125D01*
X489874Y109129D01*
X489946Y109129D01*
X490017Y109125D01*
X490088Y109117D01*
X490158Y109106D01*
X490228Y109091D01*
X490297Y109072D01*
X490365Y109049D01*
X490431Y109023D01*
X490496Y108994D01*
X490560Y108961D01*
X490621Y108925D01*
X490681Y108885D01*
X490738Y108843D01*
X490793Y108797D01*
X490846Y108749D01*
X490895Y108698D01*
X490942Y108644D01*
X490986Y108588D01*
X491027Y108529D01*
X491065Y108469D01*
X491100Y108406D01*
X491131Y108342D01*
X491159Y108276D01*
X491183Y108209D01*
X491204Y108141D01*
X491221Y108071D01*
X491234Y108001D01*
X491243Y107931D01*
X491249Y107859D01*
X491251Y107788D01*
X491250Y107788D02*
X491250Y106448D01*
X491250Y108056D02*
X493395Y109129D01*
X493931Y111590D02*
X493931Y113735D01*
X489776Y118941D02*
X489708Y118939D01*
X489641Y118933D01*
X489574Y118924D01*
X489507Y118911D01*
X489442Y118894D01*
X489377Y118873D01*
X489314Y118849D01*
X489252Y118821D01*
X489192Y118790D01*
X489134Y118756D01*
X489078Y118718D01*
X489023Y118678D01*
X488972Y118634D01*
X488923Y118587D01*
X488876Y118538D01*
X488832Y118487D01*
X488792Y118432D01*
X488754Y118376D01*
X488720Y118318D01*
X488689Y118258D01*
X488661Y118196D01*
X488637Y118133D01*
X488616Y118068D01*
X488599Y118003D01*
X488586Y117936D01*
X488577Y117869D01*
X488571Y117802D01*
X488569Y117734D01*
X488571Y117656D01*
X488577Y117578D01*
X488587Y117501D01*
X488600Y117424D01*
X488618Y117348D01*
X488639Y117273D01*
X488664Y117199D01*
X488693Y117127D01*
X488725Y117056D01*
X488761Y116987D01*
X488800Y116919D01*
X488843Y116854D01*
X488889Y116791D01*
X488938Y116730D01*
X488990Y116672D01*
X489045Y116617D01*
X489102Y116564D01*
X489162Y116515D01*
X489225Y116468D01*
X489290Y116425D01*
X489356Y116385D01*
X489425Y116348D01*
X489496Y116315D01*
X489568Y116285D01*
X489642Y116259D01*
X490714Y118538D02*
X490665Y118587D01*
X490613Y118634D01*
X490558Y118677D01*
X490501Y118718D01*
X490442Y118756D01*
X490381Y118790D01*
X490318Y118821D01*
X490254Y118849D01*
X490188Y118873D01*
X490122Y118893D01*
X490054Y118910D01*
X489985Y118923D01*
X489916Y118932D01*
X489846Y118938D01*
X489776Y118940D01*
X490714Y118538D02*
X493395Y116259D01*
X493395Y118940D01*
D11*
X520700Y234950D02*
X520700Y247650D01*
X527050Y254000D01*
X539750Y254000D02*
X546100Y247650D01*
X520700Y209550D02*
X527050Y203200D01*
X520700Y209550D02*
X520700Y222250D01*
X527050Y228600D01*
X539750Y228600D02*
X546100Y222250D01*
X546100Y209550D01*
X539750Y203200D01*
X527050Y228600D02*
X520700Y234950D01*
X539750Y228600D02*
X546100Y234950D01*
X546100Y247650D01*
X520700Y171450D02*
X520700Y158750D01*
X520700Y171450D02*
X527050Y177800D01*
X539750Y177800D02*
X546100Y171450D01*
X527050Y177800D02*
X520700Y184150D01*
X520700Y196850D01*
X527050Y203200D01*
X539750Y203200D02*
X546100Y196850D01*
X546100Y184150D01*
X539750Y177800D01*
X539750Y152400D02*
X527050Y152400D01*
X520700Y158750D01*
X539750Y152400D02*
X546100Y158750D01*
X546100Y171450D01*
X539750Y254000D02*
X527050Y254000D01*
D12*
X518795Y153035D02*
X513969Y153035D01*
X516650Y154644D01*
X513969Y156252D01*
X518795Y156252D01*
X517454Y159338D02*
X515310Y159338D01*
X515239Y159340D01*
X515167Y159346D01*
X515097Y159355D01*
X515027Y159368D01*
X514957Y159385D01*
X514889Y159406D01*
X514822Y159430D01*
X514756Y159458D01*
X514692Y159489D01*
X514629Y159524D01*
X514569Y159562D01*
X514510Y159603D01*
X514454Y159647D01*
X514400Y159694D01*
X514349Y159743D01*
X514301Y159796D01*
X514255Y159851D01*
X514213Y159908D01*
X514173Y159968D01*
X514137Y160029D01*
X514104Y160093D01*
X514075Y160158D01*
X514049Y160224D01*
X514026Y160292D01*
X514007Y160361D01*
X513992Y160431D01*
X513981Y160501D01*
X513973Y160572D01*
X513969Y160643D01*
X513969Y160715D01*
X513973Y160786D01*
X513981Y160857D01*
X513992Y160927D01*
X514007Y160997D01*
X514026Y161066D01*
X514049Y161134D01*
X514075Y161200D01*
X514104Y161265D01*
X514137Y161329D01*
X514173Y161390D01*
X514213Y161450D01*
X514255Y161507D01*
X514301Y161562D01*
X514349Y161615D01*
X514400Y161664D01*
X514454Y161711D01*
X514510Y161755D01*
X514569Y161796D01*
X514629Y161834D01*
X514692Y161869D01*
X514756Y161900D01*
X514822Y161928D01*
X514889Y161952D01*
X514957Y161973D01*
X515027Y161990D01*
X515097Y162003D01*
X515167Y162012D01*
X515239Y162018D01*
X515310Y162020D01*
X515310Y162019D02*
X517454Y162019D01*
X517454Y162020D02*
X517525Y162018D01*
X517597Y162012D01*
X517667Y162003D01*
X517737Y161990D01*
X517807Y161973D01*
X517875Y161952D01*
X517942Y161928D01*
X518008Y161900D01*
X518072Y161869D01*
X518135Y161834D01*
X518195Y161796D01*
X518254Y161755D01*
X518310Y161711D01*
X518364Y161664D01*
X518415Y161615D01*
X518463Y161562D01*
X518509Y161507D01*
X518551Y161450D01*
X518591Y161390D01*
X518627Y161329D01*
X518660Y161265D01*
X518689Y161200D01*
X518715Y161134D01*
X518738Y161066D01*
X518757Y160997D01*
X518772Y160927D01*
X518783Y160857D01*
X518791Y160786D01*
X518795Y160715D01*
X518795Y160643D01*
X518791Y160572D01*
X518783Y160501D01*
X518772Y160431D01*
X518757Y160361D01*
X518738Y160292D01*
X518715Y160224D01*
X518689Y160158D01*
X518660Y160093D01*
X518627Y160029D01*
X518591Y159968D01*
X518551Y159908D01*
X518509Y159851D01*
X518463Y159796D01*
X518415Y159743D01*
X518364Y159694D01*
X518310Y159647D01*
X518254Y159603D01*
X518195Y159562D01*
X518135Y159524D01*
X518072Y159489D01*
X518008Y159458D01*
X517942Y159430D01*
X517875Y159406D01*
X517807Y159385D01*
X517737Y159368D01*
X517667Y159355D01*
X517597Y159346D01*
X517525Y159340D01*
X517454Y159338D01*
X518795Y165799D02*
X513969Y165799D01*
X513969Y164459D02*
X513969Y167140D01*
X515310Y169579D02*
X517454Y169579D01*
X515310Y169579D02*
X515239Y169581D01*
X515167Y169587D01*
X515097Y169596D01*
X515027Y169609D01*
X514957Y169626D01*
X514889Y169647D01*
X514822Y169671D01*
X514756Y169699D01*
X514692Y169730D01*
X514629Y169765D01*
X514569Y169803D01*
X514510Y169844D01*
X514454Y169888D01*
X514400Y169935D01*
X514349Y169984D01*
X514301Y170037D01*
X514255Y170092D01*
X514213Y170149D01*
X514173Y170209D01*
X514137Y170270D01*
X514104Y170334D01*
X514075Y170399D01*
X514049Y170465D01*
X514026Y170533D01*
X514007Y170602D01*
X513992Y170672D01*
X513981Y170742D01*
X513973Y170813D01*
X513969Y170884D01*
X513969Y170956D01*
X513973Y171027D01*
X513981Y171098D01*
X513992Y171168D01*
X514007Y171238D01*
X514026Y171307D01*
X514049Y171375D01*
X514075Y171441D01*
X514104Y171506D01*
X514137Y171570D01*
X514173Y171631D01*
X514213Y171691D01*
X514255Y171748D01*
X514301Y171803D01*
X514349Y171856D01*
X514400Y171905D01*
X514454Y171952D01*
X514510Y171996D01*
X514569Y172037D01*
X514629Y172075D01*
X514692Y172110D01*
X514756Y172141D01*
X514822Y172169D01*
X514889Y172193D01*
X514957Y172214D01*
X515027Y172231D01*
X515097Y172244D01*
X515167Y172253D01*
X515239Y172259D01*
X515310Y172261D01*
X515310Y172260D02*
X517454Y172260D01*
X517454Y172261D02*
X517525Y172259D01*
X517597Y172253D01*
X517667Y172244D01*
X517737Y172231D01*
X517807Y172214D01*
X517875Y172193D01*
X517942Y172169D01*
X518008Y172141D01*
X518072Y172110D01*
X518135Y172075D01*
X518195Y172037D01*
X518254Y171996D01*
X518310Y171952D01*
X518364Y171905D01*
X518415Y171856D01*
X518463Y171803D01*
X518509Y171748D01*
X518551Y171691D01*
X518591Y171631D01*
X518627Y171570D01*
X518660Y171506D01*
X518689Y171441D01*
X518715Y171375D01*
X518738Y171307D01*
X518757Y171238D01*
X518772Y171168D01*
X518783Y171098D01*
X518791Y171027D01*
X518795Y170956D01*
X518795Y170884D01*
X518791Y170813D01*
X518783Y170742D01*
X518772Y170672D01*
X518757Y170602D01*
X518738Y170533D01*
X518715Y170465D01*
X518689Y170399D01*
X518660Y170334D01*
X518627Y170270D01*
X518591Y170209D01*
X518551Y170149D01*
X518509Y170092D01*
X518463Y170037D01*
X518415Y169984D01*
X518364Y169935D01*
X518310Y169888D01*
X518254Y169844D01*
X518195Y169803D01*
X518135Y169765D01*
X518072Y169730D01*
X518008Y169699D01*
X517942Y169671D01*
X517875Y169647D01*
X517807Y169626D01*
X517737Y169609D01*
X517667Y169596D01*
X517597Y169587D01*
X517525Y169581D01*
X517454Y169579D01*
X518795Y175312D02*
X513969Y175312D01*
X513969Y176653D01*
X513971Y176724D01*
X513977Y176796D01*
X513986Y176866D01*
X513999Y176936D01*
X514016Y177006D01*
X514037Y177074D01*
X514061Y177141D01*
X514089Y177207D01*
X514120Y177271D01*
X514155Y177334D01*
X514193Y177394D01*
X514234Y177453D01*
X514278Y177509D01*
X514325Y177563D01*
X514374Y177614D01*
X514427Y177662D01*
X514482Y177708D01*
X514539Y177750D01*
X514599Y177790D01*
X514660Y177826D01*
X514724Y177859D01*
X514789Y177888D01*
X514855Y177914D01*
X514923Y177937D01*
X514992Y177956D01*
X515062Y177971D01*
X515132Y177982D01*
X515203Y177990D01*
X515274Y177994D01*
X515346Y177994D01*
X515417Y177990D01*
X515488Y177982D01*
X515558Y177971D01*
X515628Y177956D01*
X515697Y177937D01*
X515765Y177914D01*
X515831Y177888D01*
X515896Y177859D01*
X515960Y177826D01*
X516021Y177790D01*
X516081Y177750D01*
X516138Y177708D01*
X516193Y177662D01*
X516246Y177614D01*
X516295Y177563D01*
X516342Y177509D01*
X516386Y177453D01*
X516427Y177394D01*
X516465Y177334D01*
X516500Y177271D01*
X516531Y177207D01*
X516559Y177141D01*
X516583Y177074D01*
X516604Y177006D01*
X516621Y176936D01*
X516634Y176866D01*
X516643Y176796D01*
X516649Y176724D01*
X516651Y176653D01*
X516650Y176653D02*
X516650Y175312D01*
X516650Y176921D02*
X518795Y177993D01*
X519331Y180454D02*
X519331Y182599D01*
X515176Y187806D02*
X515108Y187804D01*
X515041Y187798D01*
X514974Y187789D01*
X514907Y187776D01*
X514842Y187759D01*
X514777Y187738D01*
X514714Y187714D01*
X514652Y187686D01*
X514592Y187655D01*
X514534Y187621D01*
X514478Y187583D01*
X514423Y187543D01*
X514372Y187499D01*
X514323Y187452D01*
X514276Y187403D01*
X514232Y187352D01*
X514192Y187297D01*
X514154Y187241D01*
X514120Y187183D01*
X514089Y187123D01*
X514061Y187061D01*
X514037Y186998D01*
X514016Y186933D01*
X513999Y186868D01*
X513986Y186801D01*
X513977Y186734D01*
X513971Y186667D01*
X513969Y186599D01*
X513969Y186598D02*
X513971Y186520D01*
X513977Y186442D01*
X513987Y186365D01*
X514000Y186288D01*
X514018Y186212D01*
X514039Y186137D01*
X514064Y186063D01*
X514093Y185991D01*
X514125Y185920D01*
X514161Y185851D01*
X514200Y185783D01*
X514243Y185718D01*
X514289Y185655D01*
X514338Y185594D01*
X514390Y185536D01*
X514445Y185481D01*
X514502Y185428D01*
X514562Y185379D01*
X514625Y185332D01*
X514690Y185289D01*
X514756Y185249D01*
X514825Y185212D01*
X514896Y185179D01*
X514968Y185149D01*
X515042Y185123D01*
X516114Y187403D02*
X516065Y187452D01*
X516013Y187499D01*
X515958Y187542D01*
X515901Y187583D01*
X515842Y187621D01*
X515781Y187655D01*
X515718Y187686D01*
X515654Y187714D01*
X515588Y187738D01*
X515522Y187758D01*
X515454Y187775D01*
X515385Y187788D01*
X515316Y187797D01*
X515246Y187803D01*
X515176Y187805D01*
X516114Y187403D02*
X518795Y185124D01*
X518795Y187805D01*
D11*
X673100Y209550D02*
X673100Y222250D01*
X679450Y228600D01*
X692150Y228600D02*
X698500Y222250D01*
X673100Y184150D02*
X679450Y177800D01*
X673100Y184150D02*
X673100Y196850D01*
X679450Y203200D01*
X692150Y203200D02*
X698500Y196850D01*
X698500Y184150D01*
X692150Y177800D01*
X679450Y203200D02*
X673100Y209550D01*
X692150Y203200D02*
X698500Y209550D01*
X698500Y222250D01*
X673100Y146050D02*
X673100Y133350D01*
X673100Y146050D02*
X679450Y152400D01*
X692150Y152400D02*
X698500Y146050D01*
X679450Y152400D02*
X673100Y158750D01*
X673100Y171450D01*
X679450Y177800D01*
X692150Y177800D02*
X698500Y171450D01*
X698500Y158750D01*
X692150Y152400D01*
X673100Y107950D02*
X679450Y101600D01*
X673100Y107950D02*
X673100Y120650D01*
X679450Y127000D01*
X692150Y127000D02*
X698500Y120650D01*
X698500Y107950D01*
X692150Y101600D01*
X679450Y127000D02*
X673100Y133350D01*
X692150Y127000D02*
X698500Y133350D01*
X698500Y146050D01*
X673100Y69850D02*
X673100Y57150D01*
X673100Y69850D02*
X679450Y76200D01*
X692150Y76200D02*
X698500Y69850D01*
X679450Y76200D02*
X673100Y82550D01*
X673100Y95250D01*
X679450Y101600D01*
X692150Y101600D02*
X698500Y95250D01*
X698500Y82550D01*
X692150Y76200D01*
X692150Y50800D02*
X679450Y50800D01*
X673100Y57150D01*
X692150Y50800D02*
X698500Y57150D01*
X698500Y69850D01*
X673100Y234950D02*
X673100Y247650D01*
X679450Y254000D01*
X692150Y254000D01*
X698500Y247650D01*
X679450Y228600D02*
X673100Y234950D01*
X692150Y228600D02*
X698500Y234950D01*
X698500Y247650D01*
D12*
X671195Y51435D02*
X666369Y51435D01*
X669050Y53044D01*
X666369Y54652D01*
X671195Y54652D01*
X669854Y57738D02*
X667710Y57738D01*
X667639Y57740D01*
X667567Y57746D01*
X667497Y57755D01*
X667427Y57768D01*
X667357Y57785D01*
X667289Y57806D01*
X667222Y57830D01*
X667156Y57858D01*
X667092Y57889D01*
X667029Y57924D01*
X666969Y57962D01*
X666910Y58003D01*
X666854Y58047D01*
X666800Y58094D01*
X666749Y58143D01*
X666701Y58196D01*
X666655Y58251D01*
X666613Y58308D01*
X666573Y58368D01*
X666537Y58429D01*
X666504Y58493D01*
X666475Y58558D01*
X666449Y58624D01*
X666426Y58692D01*
X666407Y58761D01*
X666392Y58831D01*
X666381Y58901D01*
X666373Y58972D01*
X666369Y59043D01*
X666369Y59115D01*
X666373Y59186D01*
X666381Y59257D01*
X666392Y59327D01*
X666407Y59397D01*
X666426Y59466D01*
X666449Y59534D01*
X666475Y59600D01*
X666504Y59665D01*
X666537Y59729D01*
X666573Y59790D01*
X666613Y59850D01*
X666655Y59907D01*
X666701Y59962D01*
X666749Y60015D01*
X666800Y60064D01*
X666854Y60111D01*
X666910Y60155D01*
X666969Y60196D01*
X667029Y60234D01*
X667092Y60269D01*
X667156Y60300D01*
X667222Y60328D01*
X667289Y60352D01*
X667357Y60373D01*
X667427Y60390D01*
X667497Y60403D01*
X667567Y60412D01*
X667639Y60418D01*
X667710Y60420D01*
X667710Y60419D02*
X669854Y60419D01*
X669854Y60420D02*
X669925Y60418D01*
X669997Y60412D01*
X670067Y60403D01*
X670137Y60390D01*
X670207Y60373D01*
X670275Y60352D01*
X670342Y60328D01*
X670408Y60300D01*
X670472Y60269D01*
X670535Y60234D01*
X670595Y60196D01*
X670654Y60155D01*
X670710Y60111D01*
X670764Y60064D01*
X670815Y60015D01*
X670863Y59962D01*
X670909Y59907D01*
X670951Y59850D01*
X670991Y59790D01*
X671027Y59729D01*
X671060Y59665D01*
X671089Y59600D01*
X671115Y59534D01*
X671138Y59466D01*
X671157Y59397D01*
X671172Y59327D01*
X671183Y59257D01*
X671191Y59186D01*
X671195Y59115D01*
X671195Y59043D01*
X671191Y58972D01*
X671183Y58901D01*
X671172Y58831D01*
X671157Y58761D01*
X671138Y58692D01*
X671115Y58624D01*
X671089Y58558D01*
X671060Y58493D01*
X671027Y58429D01*
X670991Y58368D01*
X670951Y58308D01*
X670909Y58251D01*
X670863Y58196D01*
X670815Y58143D01*
X670764Y58094D01*
X670710Y58047D01*
X670654Y58003D01*
X670595Y57962D01*
X670535Y57924D01*
X670472Y57889D01*
X670408Y57858D01*
X670342Y57830D01*
X670275Y57806D01*
X670207Y57785D01*
X670137Y57768D01*
X670067Y57755D01*
X669997Y57746D01*
X669925Y57740D01*
X669854Y57738D01*
X671195Y64199D02*
X666369Y64199D01*
X666369Y62859D02*
X666369Y65540D01*
X667710Y67979D02*
X669854Y67979D01*
X667710Y67979D02*
X667639Y67981D01*
X667567Y67987D01*
X667497Y67996D01*
X667427Y68009D01*
X667357Y68026D01*
X667289Y68047D01*
X667222Y68071D01*
X667156Y68099D01*
X667092Y68130D01*
X667029Y68165D01*
X666969Y68203D01*
X666910Y68244D01*
X666854Y68288D01*
X666800Y68335D01*
X666749Y68384D01*
X666701Y68437D01*
X666655Y68492D01*
X666613Y68549D01*
X666573Y68609D01*
X666537Y68670D01*
X666504Y68734D01*
X666475Y68799D01*
X666449Y68865D01*
X666426Y68933D01*
X666407Y69002D01*
X666392Y69072D01*
X666381Y69142D01*
X666373Y69213D01*
X666369Y69284D01*
X666369Y69356D01*
X666373Y69427D01*
X666381Y69498D01*
X666392Y69568D01*
X666407Y69638D01*
X666426Y69707D01*
X666449Y69775D01*
X666475Y69841D01*
X666504Y69906D01*
X666537Y69970D01*
X666573Y70031D01*
X666613Y70091D01*
X666655Y70148D01*
X666701Y70203D01*
X666749Y70256D01*
X666800Y70305D01*
X666854Y70352D01*
X666910Y70396D01*
X666969Y70437D01*
X667029Y70475D01*
X667092Y70510D01*
X667156Y70541D01*
X667222Y70569D01*
X667289Y70593D01*
X667357Y70614D01*
X667427Y70631D01*
X667497Y70644D01*
X667567Y70653D01*
X667639Y70659D01*
X667710Y70661D01*
X667710Y70660D02*
X669854Y70660D01*
X669854Y70661D02*
X669925Y70659D01*
X669997Y70653D01*
X670067Y70644D01*
X670137Y70631D01*
X670207Y70614D01*
X670275Y70593D01*
X670342Y70569D01*
X670408Y70541D01*
X670472Y70510D01*
X670535Y70475D01*
X670595Y70437D01*
X670654Y70396D01*
X670710Y70352D01*
X670764Y70305D01*
X670815Y70256D01*
X670863Y70203D01*
X670909Y70148D01*
X670951Y70091D01*
X670991Y70031D01*
X671027Y69970D01*
X671060Y69906D01*
X671089Y69841D01*
X671115Y69775D01*
X671138Y69707D01*
X671157Y69638D01*
X671172Y69568D01*
X671183Y69498D01*
X671191Y69427D01*
X671195Y69356D01*
X671195Y69284D01*
X671191Y69213D01*
X671183Y69142D01*
X671172Y69072D01*
X671157Y69002D01*
X671138Y68933D01*
X671115Y68865D01*
X671089Y68799D01*
X671060Y68734D01*
X671027Y68670D01*
X670991Y68609D01*
X670951Y68549D01*
X670909Y68492D01*
X670863Y68437D01*
X670815Y68384D01*
X670764Y68335D01*
X670710Y68288D01*
X670654Y68244D01*
X670595Y68203D01*
X670535Y68165D01*
X670472Y68130D01*
X670408Y68099D01*
X670342Y68071D01*
X670275Y68047D01*
X670207Y68026D01*
X670137Y68009D01*
X670067Y67996D01*
X669997Y67987D01*
X669925Y67981D01*
X669854Y67979D01*
X671195Y73712D02*
X666369Y73712D01*
X666369Y75053D01*
X666371Y75124D01*
X666377Y75196D01*
X666386Y75266D01*
X666399Y75336D01*
X666416Y75406D01*
X666437Y75474D01*
X666461Y75541D01*
X666489Y75607D01*
X666520Y75671D01*
X666555Y75734D01*
X666593Y75794D01*
X666634Y75853D01*
X666678Y75909D01*
X666725Y75963D01*
X666774Y76014D01*
X666827Y76062D01*
X666882Y76108D01*
X666939Y76150D01*
X666999Y76190D01*
X667060Y76226D01*
X667124Y76259D01*
X667189Y76288D01*
X667255Y76314D01*
X667323Y76337D01*
X667392Y76356D01*
X667462Y76371D01*
X667532Y76382D01*
X667603Y76390D01*
X667674Y76394D01*
X667746Y76394D01*
X667817Y76390D01*
X667888Y76382D01*
X667958Y76371D01*
X668028Y76356D01*
X668097Y76337D01*
X668165Y76314D01*
X668231Y76288D01*
X668296Y76259D01*
X668360Y76226D01*
X668421Y76190D01*
X668481Y76150D01*
X668538Y76108D01*
X668593Y76062D01*
X668646Y76014D01*
X668695Y75963D01*
X668742Y75909D01*
X668786Y75853D01*
X668827Y75794D01*
X668865Y75734D01*
X668900Y75671D01*
X668931Y75607D01*
X668959Y75541D01*
X668983Y75474D01*
X669004Y75406D01*
X669021Y75336D01*
X669034Y75266D01*
X669043Y75196D01*
X669049Y75124D01*
X669051Y75053D01*
X669050Y75053D02*
X669050Y73712D01*
X669050Y75321D02*
X671195Y76393D01*
X671731Y78854D02*
X671731Y80999D01*
X671195Y83853D02*
X666369Y83853D01*
X666369Y85194D01*
X666371Y85265D01*
X666377Y85337D01*
X666386Y85407D01*
X666399Y85477D01*
X666416Y85547D01*
X666437Y85615D01*
X666461Y85682D01*
X666489Y85748D01*
X666520Y85812D01*
X666555Y85875D01*
X666593Y85935D01*
X666634Y85994D01*
X666678Y86050D01*
X666725Y86104D01*
X666774Y86155D01*
X666827Y86203D01*
X666882Y86249D01*
X666939Y86291D01*
X666999Y86331D01*
X667060Y86367D01*
X667124Y86400D01*
X667189Y86429D01*
X667255Y86455D01*
X667323Y86478D01*
X667392Y86497D01*
X667462Y86512D01*
X667532Y86523D01*
X667603Y86531D01*
X667674Y86535D01*
X667746Y86535D01*
X667817Y86531D01*
X667888Y86523D01*
X667958Y86512D01*
X668028Y86497D01*
X668097Y86478D01*
X668165Y86455D01*
X668231Y86429D01*
X668296Y86400D01*
X668360Y86367D01*
X668421Y86331D01*
X668481Y86291D01*
X668538Y86249D01*
X668593Y86203D01*
X668646Y86155D01*
X668695Y86104D01*
X668742Y86050D01*
X668786Y85994D01*
X668827Y85935D01*
X668865Y85875D01*
X668900Y85812D01*
X668931Y85748D01*
X668959Y85682D01*
X668983Y85615D01*
X669004Y85547D01*
X669021Y85477D01*
X669034Y85407D01*
X669043Y85337D01*
X669049Y85265D01*
X669051Y85194D01*
X669050Y85194D02*
X669050Y83853D01*
X669854Y89010D02*
X667710Y89010D01*
X667639Y89012D01*
X667567Y89018D01*
X667497Y89027D01*
X667427Y89040D01*
X667357Y89057D01*
X667289Y89078D01*
X667222Y89102D01*
X667156Y89130D01*
X667092Y89161D01*
X667029Y89196D01*
X666969Y89234D01*
X666910Y89275D01*
X666854Y89319D01*
X666800Y89366D01*
X666749Y89415D01*
X666701Y89468D01*
X666655Y89523D01*
X666613Y89580D01*
X666573Y89640D01*
X666537Y89701D01*
X666504Y89765D01*
X666475Y89830D01*
X666449Y89896D01*
X666426Y89964D01*
X666407Y90033D01*
X666392Y90103D01*
X666381Y90173D01*
X666373Y90244D01*
X666369Y90315D01*
X666369Y90387D01*
X666373Y90458D01*
X666381Y90529D01*
X666392Y90599D01*
X666407Y90669D01*
X666426Y90738D01*
X666449Y90806D01*
X666475Y90872D01*
X666504Y90937D01*
X666537Y91001D01*
X666573Y91062D01*
X666613Y91122D01*
X666655Y91179D01*
X666701Y91234D01*
X666749Y91287D01*
X666800Y91336D01*
X666854Y91383D01*
X666910Y91427D01*
X666969Y91468D01*
X667029Y91506D01*
X667092Y91541D01*
X667156Y91572D01*
X667222Y91600D01*
X667289Y91624D01*
X667357Y91645D01*
X667427Y91662D01*
X667497Y91675D01*
X667567Y91684D01*
X667639Y91690D01*
X667710Y91692D01*
X667710Y91691D02*
X669854Y91691D01*
X669854Y91692D02*
X669925Y91690D01*
X669997Y91684D01*
X670067Y91675D01*
X670137Y91662D01*
X670207Y91645D01*
X670275Y91624D01*
X670342Y91600D01*
X670408Y91572D01*
X670472Y91541D01*
X670535Y91506D01*
X670595Y91468D01*
X670654Y91427D01*
X670710Y91383D01*
X670764Y91336D01*
X670815Y91287D01*
X670863Y91234D01*
X670909Y91179D01*
X670951Y91122D01*
X670991Y91062D01*
X671027Y91001D01*
X671060Y90937D01*
X671089Y90872D01*
X671115Y90806D01*
X671138Y90738D01*
X671157Y90669D01*
X671172Y90599D01*
X671183Y90529D01*
X671191Y90458D01*
X671195Y90387D01*
X671195Y90315D01*
X671191Y90244D01*
X671183Y90173D01*
X671172Y90103D01*
X671157Y90033D01*
X671138Y89964D01*
X671115Y89896D01*
X671089Y89830D01*
X671060Y89765D01*
X671027Y89701D01*
X670991Y89640D01*
X670951Y89580D01*
X670909Y89523D01*
X670863Y89468D01*
X670815Y89415D01*
X670764Y89366D01*
X670710Y89319D01*
X670654Y89275D01*
X670595Y89234D01*
X670535Y89196D01*
X670472Y89161D01*
X670408Y89130D01*
X670342Y89102D01*
X670275Y89078D01*
X670207Y89057D01*
X670137Y89040D01*
X670067Y89027D01*
X669997Y89018D01*
X669925Y89012D01*
X669854Y89010D01*
X666369Y94424D02*
X671195Y95496D01*
X667978Y96569D01*
X671195Y97641D01*
X666369Y98714D01*
X671195Y101649D02*
X671195Y103793D01*
X671195Y101649D02*
X666369Y101649D01*
X666369Y103793D01*
X668514Y103257D02*
X668514Y101649D01*
X666369Y106448D02*
X671195Y106448D01*
X666369Y106448D02*
X666369Y107788D01*
X666371Y107859D01*
X666377Y107931D01*
X666386Y108001D01*
X666399Y108071D01*
X666416Y108141D01*
X666437Y108209D01*
X666461Y108276D01*
X666489Y108342D01*
X666520Y108406D01*
X666555Y108469D01*
X666593Y108529D01*
X666634Y108588D01*
X666678Y108644D01*
X666725Y108698D01*
X666774Y108749D01*
X666827Y108797D01*
X666882Y108843D01*
X666939Y108885D01*
X666999Y108925D01*
X667060Y108961D01*
X667124Y108994D01*
X667189Y109023D01*
X667255Y109049D01*
X667323Y109072D01*
X667392Y109091D01*
X667462Y109106D01*
X667532Y109117D01*
X667603Y109125D01*
X667674Y109129D01*
X667746Y109129D01*
X667817Y109125D01*
X667888Y109117D01*
X667958Y109106D01*
X668028Y109091D01*
X668097Y109072D01*
X668165Y109049D01*
X668231Y109023D01*
X668296Y108994D01*
X668360Y108961D01*
X668421Y108925D01*
X668481Y108885D01*
X668538Y108843D01*
X668593Y108797D01*
X668646Y108749D01*
X668695Y108698D01*
X668742Y108644D01*
X668786Y108588D01*
X668827Y108529D01*
X668865Y108469D01*
X668900Y108406D01*
X668931Y108342D01*
X668959Y108276D01*
X668983Y108209D01*
X669004Y108141D01*
X669021Y108071D01*
X669034Y108001D01*
X669043Y107931D01*
X669049Y107859D01*
X669051Y107788D01*
X669050Y107788D02*
X669050Y106448D01*
X669050Y108056D02*
X671195Y109129D01*
X671731Y111590D02*
X671731Y113735D01*
X671195Y116259D02*
X671195Y117600D01*
X671193Y117671D01*
X671187Y117743D01*
X671178Y117813D01*
X671165Y117883D01*
X671148Y117953D01*
X671127Y118021D01*
X671103Y118088D01*
X671075Y118154D01*
X671044Y118218D01*
X671009Y118281D01*
X670971Y118341D01*
X670930Y118400D01*
X670886Y118456D01*
X670839Y118510D01*
X670790Y118561D01*
X670737Y118609D01*
X670682Y118655D01*
X670625Y118697D01*
X670565Y118737D01*
X670504Y118773D01*
X670440Y118806D01*
X670375Y118835D01*
X670309Y118861D01*
X670241Y118884D01*
X670172Y118903D01*
X670102Y118918D01*
X670032Y118929D01*
X669961Y118937D01*
X669890Y118941D01*
X669818Y118941D01*
X669747Y118937D01*
X669676Y118929D01*
X669606Y118918D01*
X669536Y118903D01*
X669467Y118884D01*
X669399Y118861D01*
X669333Y118835D01*
X669268Y118806D01*
X669204Y118773D01*
X669143Y118737D01*
X669083Y118697D01*
X669026Y118655D01*
X668971Y118609D01*
X668918Y118561D01*
X668869Y118510D01*
X668822Y118456D01*
X668778Y118400D01*
X668737Y118341D01*
X668699Y118281D01*
X668664Y118218D01*
X668633Y118154D01*
X668605Y118088D01*
X668581Y118021D01*
X668560Y117953D01*
X668543Y117883D01*
X668530Y117813D01*
X668521Y117743D01*
X668515Y117671D01*
X668513Y117600D01*
X666369Y117868D02*
X666369Y116259D01*
X666369Y117868D02*
X666371Y117933D01*
X666377Y117997D01*
X666387Y118061D01*
X666400Y118125D01*
X666418Y118187D01*
X666439Y118248D01*
X666463Y118308D01*
X666492Y118366D01*
X666524Y118423D01*
X666559Y118477D01*
X666597Y118529D01*
X666639Y118579D01*
X666683Y118626D01*
X666730Y118670D01*
X666780Y118712D01*
X666832Y118750D01*
X666886Y118785D01*
X666943Y118817D01*
X667001Y118846D01*
X667061Y118870D01*
X667122Y118891D01*
X667184Y118909D01*
X667248Y118922D01*
X667312Y118932D01*
X667376Y118938D01*
X667441Y118940D01*
X667506Y118938D01*
X667570Y118932D01*
X667634Y118922D01*
X667698Y118909D01*
X667760Y118891D01*
X667821Y118870D01*
X667881Y118846D01*
X667939Y118817D01*
X667996Y118785D01*
X668050Y118750D01*
X668102Y118712D01*
X668152Y118670D01*
X668199Y118626D01*
X668243Y118579D01*
X668285Y118529D01*
X668323Y118477D01*
X668358Y118423D01*
X668390Y118366D01*
X668419Y118308D01*
X668443Y118248D01*
X668464Y118187D01*
X668482Y118125D01*
X668495Y118061D01*
X668505Y117997D01*
X668511Y117933D01*
X668513Y117868D01*
X668514Y117868D02*
X668514Y116795D01*
D11*
X850900Y209550D02*
X850900Y222250D01*
X857250Y228600D01*
X869950Y228600D02*
X876300Y222250D01*
X850900Y184150D02*
X857250Y177800D01*
X850900Y184150D02*
X850900Y196850D01*
X857250Y203200D01*
X869950Y203200D02*
X876300Y196850D01*
X876300Y184150D01*
X869950Y177800D01*
X857250Y203200D02*
X850900Y209550D01*
X869950Y203200D02*
X876300Y209550D01*
X876300Y222250D01*
X850900Y146050D02*
X850900Y133350D01*
X850900Y146050D02*
X857250Y152400D01*
X869950Y152400D02*
X876300Y146050D01*
X857250Y152400D02*
X850900Y158750D01*
X850900Y171450D01*
X857250Y177800D01*
X869950Y177800D02*
X876300Y171450D01*
X876300Y158750D01*
X869950Y152400D01*
X850900Y107950D02*
X857250Y101600D01*
X850900Y107950D02*
X850900Y120650D01*
X857250Y127000D01*
X869950Y127000D02*
X876300Y120650D01*
X876300Y107950D01*
X869950Y101600D01*
X857250Y127000D02*
X850900Y133350D01*
X869950Y127000D02*
X876300Y133350D01*
X876300Y146050D01*
X850900Y69850D02*
X850900Y57150D01*
X850900Y69850D02*
X857250Y76200D01*
X869950Y76200D02*
X876300Y69850D01*
X857250Y76200D02*
X850900Y82550D01*
X850900Y95250D01*
X857250Y101600D01*
X869950Y101600D02*
X876300Y95250D01*
X876300Y82550D01*
X869950Y76200D01*
X869950Y50800D02*
X857250Y50800D01*
X850900Y57150D01*
X869950Y50800D02*
X876300Y57150D01*
X876300Y69850D01*
X850900Y234950D02*
X850900Y247650D01*
X857250Y254000D01*
X869950Y254000D01*
X876300Y247650D01*
X857250Y228600D02*
X850900Y234950D01*
X869950Y228600D02*
X876300Y234950D01*
X876300Y247650D01*
D12*
X848995Y51435D02*
X844169Y51435D01*
X846850Y53044D01*
X844169Y54652D01*
X848995Y54652D01*
X847654Y57738D02*
X845510Y57738D01*
X845439Y57740D01*
X845367Y57746D01*
X845297Y57755D01*
X845227Y57768D01*
X845157Y57785D01*
X845089Y57806D01*
X845022Y57830D01*
X844956Y57858D01*
X844892Y57889D01*
X844829Y57924D01*
X844769Y57962D01*
X844710Y58003D01*
X844654Y58047D01*
X844600Y58094D01*
X844549Y58143D01*
X844501Y58196D01*
X844455Y58251D01*
X844413Y58308D01*
X844373Y58368D01*
X844337Y58429D01*
X844304Y58493D01*
X844275Y58558D01*
X844249Y58624D01*
X844226Y58692D01*
X844207Y58761D01*
X844192Y58831D01*
X844181Y58901D01*
X844173Y58972D01*
X844169Y59043D01*
X844169Y59115D01*
X844173Y59186D01*
X844181Y59257D01*
X844192Y59327D01*
X844207Y59397D01*
X844226Y59466D01*
X844249Y59534D01*
X844275Y59600D01*
X844304Y59665D01*
X844337Y59729D01*
X844373Y59790D01*
X844413Y59850D01*
X844455Y59907D01*
X844501Y59962D01*
X844549Y60015D01*
X844600Y60064D01*
X844654Y60111D01*
X844710Y60155D01*
X844769Y60196D01*
X844829Y60234D01*
X844892Y60269D01*
X844956Y60300D01*
X845022Y60328D01*
X845089Y60352D01*
X845157Y60373D01*
X845227Y60390D01*
X845297Y60403D01*
X845367Y60412D01*
X845439Y60418D01*
X845510Y60420D01*
X845510Y60419D02*
X847654Y60419D01*
X847654Y60420D02*
X847725Y60418D01*
X847797Y60412D01*
X847867Y60403D01*
X847937Y60390D01*
X848007Y60373D01*
X848075Y60352D01*
X848142Y60328D01*
X848208Y60300D01*
X848272Y60269D01*
X848335Y60234D01*
X848395Y60196D01*
X848454Y60155D01*
X848510Y60111D01*
X848564Y60064D01*
X848615Y60015D01*
X848663Y59962D01*
X848709Y59907D01*
X848751Y59850D01*
X848791Y59790D01*
X848827Y59729D01*
X848860Y59665D01*
X848889Y59600D01*
X848915Y59534D01*
X848938Y59466D01*
X848957Y59397D01*
X848972Y59327D01*
X848983Y59257D01*
X848991Y59186D01*
X848995Y59115D01*
X848995Y59043D01*
X848991Y58972D01*
X848983Y58901D01*
X848972Y58831D01*
X848957Y58761D01*
X848938Y58692D01*
X848915Y58624D01*
X848889Y58558D01*
X848860Y58493D01*
X848827Y58429D01*
X848791Y58368D01*
X848751Y58308D01*
X848709Y58251D01*
X848663Y58196D01*
X848615Y58143D01*
X848564Y58094D01*
X848510Y58047D01*
X848454Y58003D01*
X848395Y57962D01*
X848335Y57924D01*
X848272Y57889D01*
X848208Y57858D01*
X848142Y57830D01*
X848075Y57806D01*
X848007Y57785D01*
X847937Y57768D01*
X847867Y57755D01*
X847797Y57746D01*
X847725Y57740D01*
X847654Y57738D01*
X848995Y64199D02*
X844169Y64199D01*
X844169Y62859D02*
X844169Y65540D01*
X845510Y67979D02*
X847654Y67979D01*
X845510Y67979D02*
X845439Y67981D01*
X845367Y67987D01*
X845297Y67996D01*
X845227Y68009D01*
X845157Y68026D01*
X845089Y68047D01*
X845022Y68071D01*
X844956Y68099D01*
X844892Y68130D01*
X844829Y68165D01*
X844769Y68203D01*
X844710Y68244D01*
X844654Y68288D01*
X844600Y68335D01*
X844549Y68384D01*
X844501Y68437D01*
X844455Y68492D01*
X844413Y68549D01*
X844373Y68609D01*
X844337Y68670D01*
X844304Y68734D01*
X844275Y68799D01*
X844249Y68865D01*
X844226Y68933D01*
X844207Y69002D01*
X844192Y69072D01*
X844181Y69142D01*
X844173Y69213D01*
X844169Y69284D01*
X844169Y69356D01*
X844173Y69427D01*
X844181Y69498D01*
X844192Y69568D01*
X844207Y69638D01*
X844226Y69707D01*
X844249Y69775D01*
X844275Y69841D01*
X844304Y69906D01*
X844337Y69970D01*
X844373Y70031D01*
X844413Y70091D01*
X844455Y70148D01*
X844501Y70203D01*
X844549Y70256D01*
X844600Y70305D01*
X844654Y70352D01*
X844710Y70396D01*
X844769Y70437D01*
X844829Y70475D01*
X844892Y70510D01*
X844956Y70541D01*
X845022Y70569D01*
X845089Y70593D01*
X845157Y70614D01*
X845227Y70631D01*
X845297Y70644D01*
X845367Y70653D01*
X845439Y70659D01*
X845510Y70661D01*
X845510Y70660D02*
X847654Y70660D01*
X847654Y70661D02*
X847725Y70659D01*
X847797Y70653D01*
X847867Y70644D01*
X847937Y70631D01*
X848007Y70614D01*
X848075Y70593D01*
X848142Y70569D01*
X848208Y70541D01*
X848272Y70510D01*
X848335Y70475D01*
X848395Y70437D01*
X848454Y70396D01*
X848510Y70352D01*
X848564Y70305D01*
X848615Y70256D01*
X848663Y70203D01*
X848709Y70148D01*
X848751Y70091D01*
X848791Y70031D01*
X848827Y69970D01*
X848860Y69906D01*
X848889Y69841D01*
X848915Y69775D01*
X848938Y69707D01*
X848957Y69638D01*
X848972Y69568D01*
X848983Y69498D01*
X848991Y69427D01*
X848995Y69356D01*
X848995Y69284D01*
X848991Y69213D01*
X848983Y69142D01*
X848972Y69072D01*
X848957Y69002D01*
X848938Y68933D01*
X848915Y68865D01*
X848889Y68799D01*
X848860Y68734D01*
X848827Y68670D01*
X848791Y68609D01*
X848751Y68549D01*
X848709Y68492D01*
X848663Y68437D01*
X848615Y68384D01*
X848564Y68335D01*
X848510Y68288D01*
X848454Y68244D01*
X848395Y68203D01*
X848335Y68165D01*
X848272Y68130D01*
X848208Y68099D01*
X848142Y68071D01*
X848075Y68047D01*
X848007Y68026D01*
X847937Y68009D01*
X847867Y67996D01*
X847797Y67987D01*
X847725Y67981D01*
X847654Y67979D01*
X848995Y73712D02*
X844169Y73712D01*
X844169Y75053D01*
X844171Y75124D01*
X844177Y75196D01*
X844186Y75266D01*
X844199Y75336D01*
X844216Y75406D01*
X844237Y75474D01*
X844261Y75541D01*
X844289Y75607D01*
X844320Y75671D01*
X844355Y75734D01*
X844393Y75794D01*
X844434Y75853D01*
X844478Y75909D01*
X844525Y75963D01*
X844574Y76014D01*
X844627Y76062D01*
X844682Y76108D01*
X844739Y76150D01*
X844799Y76190D01*
X844860Y76226D01*
X844924Y76259D01*
X844989Y76288D01*
X845055Y76314D01*
X845123Y76337D01*
X845192Y76356D01*
X845262Y76371D01*
X845332Y76382D01*
X845403Y76390D01*
X845474Y76394D01*
X845546Y76394D01*
X845617Y76390D01*
X845688Y76382D01*
X845758Y76371D01*
X845828Y76356D01*
X845897Y76337D01*
X845965Y76314D01*
X846031Y76288D01*
X846096Y76259D01*
X846160Y76226D01*
X846221Y76190D01*
X846281Y76150D01*
X846338Y76108D01*
X846393Y76062D01*
X846446Y76014D01*
X846495Y75963D01*
X846542Y75909D01*
X846586Y75853D01*
X846627Y75794D01*
X846665Y75734D01*
X846700Y75671D01*
X846731Y75607D01*
X846759Y75541D01*
X846783Y75474D01*
X846804Y75406D01*
X846821Y75336D01*
X846834Y75266D01*
X846843Y75196D01*
X846849Y75124D01*
X846851Y75053D01*
X846850Y75053D02*
X846850Y73712D01*
X846850Y75321D02*
X848995Y76393D01*
X849531Y78854D02*
X849531Y80999D01*
X848995Y83853D02*
X844169Y83853D01*
X844169Y85194D01*
X844171Y85265D01*
X844177Y85337D01*
X844186Y85407D01*
X844199Y85477D01*
X844216Y85547D01*
X844237Y85615D01*
X844261Y85682D01*
X844289Y85748D01*
X844320Y85812D01*
X844355Y85875D01*
X844393Y85935D01*
X844434Y85994D01*
X844478Y86050D01*
X844525Y86104D01*
X844574Y86155D01*
X844627Y86203D01*
X844682Y86249D01*
X844739Y86291D01*
X844799Y86331D01*
X844860Y86367D01*
X844924Y86400D01*
X844989Y86429D01*
X845055Y86455D01*
X845123Y86478D01*
X845192Y86497D01*
X845262Y86512D01*
X845332Y86523D01*
X845403Y86531D01*
X845474Y86535D01*
X845546Y86535D01*
X845617Y86531D01*
X845688Y86523D01*
X845758Y86512D01*
X845828Y86497D01*
X845897Y86478D01*
X845965Y86455D01*
X846031Y86429D01*
X846096Y86400D01*
X846160Y86367D01*
X846221Y86331D01*
X846281Y86291D01*
X846338Y86249D01*
X846393Y86203D01*
X846446Y86155D01*
X846495Y86104D01*
X846542Y86050D01*
X846586Y85994D01*
X846627Y85935D01*
X846665Y85875D01*
X846700Y85812D01*
X846731Y85748D01*
X846759Y85682D01*
X846783Y85615D01*
X846804Y85547D01*
X846821Y85477D01*
X846834Y85407D01*
X846843Y85337D01*
X846849Y85265D01*
X846851Y85194D01*
X846850Y85194D02*
X846850Y83853D01*
X847654Y89010D02*
X845510Y89010D01*
X845439Y89012D01*
X845367Y89018D01*
X845297Y89027D01*
X845227Y89040D01*
X845157Y89057D01*
X845089Y89078D01*
X845022Y89102D01*
X844956Y89130D01*
X844892Y89161D01*
X844829Y89196D01*
X844769Y89234D01*
X844710Y89275D01*
X844654Y89319D01*
X844600Y89366D01*
X844549Y89415D01*
X844501Y89468D01*
X844455Y89523D01*
X844413Y89580D01*
X844373Y89640D01*
X844337Y89701D01*
X844304Y89765D01*
X844275Y89830D01*
X844249Y89896D01*
X844226Y89964D01*
X844207Y90033D01*
X844192Y90103D01*
X844181Y90173D01*
X844173Y90244D01*
X844169Y90315D01*
X844169Y90387D01*
X844173Y90458D01*
X844181Y90529D01*
X844192Y90599D01*
X844207Y90669D01*
X844226Y90738D01*
X844249Y90806D01*
X844275Y90872D01*
X844304Y90937D01*
X844337Y91001D01*
X844373Y91062D01*
X844413Y91122D01*
X844455Y91179D01*
X844501Y91234D01*
X844549Y91287D01*
X844600Y91336D01*
X844654Y91383D01*
X844710Y91427D01*
X844769Y91468D01*
X844829Y91506D01*
X844892Y91541D01*
X844956Y91572D01*
X845022Y91600D01*
X845089Y91624D01*
X845157Y91645D01*
X845227Y91662D01*
X845297Y91675D01*
X845367Y91684D01*
X845439Y91690D01*
X845510Y91692D01*
X845510Y91691D02*
X847654Y91691D01*
X847654Y91692D02*
X847725Y91690D01*
X847797Y91684D01*
X847867Y91675D01*
X847937Y91662D01*
X848007Y91645D01*
X848075Y91624D01*
X848142Y91600D01*
X848208Y91572D01*
X848272Y91541D01*
X848335Y91506D01*
X848395Y91468D01*
X848454Y91427D01*
X848510Y91383D01*
X848564Y91336D01*
X848615Y91287D01*
X848663Y91234D01*
X848709Y91179D01*
X848751Y91122D01*
X848791Y91062D01*
X848827Y91001D01*
X848860Y90937D01*
X848889Y90872D01*
X848915Y90806D01*
X848938Y90738D01*
X848957Y90669D01*
X848972Y90599D01*
X848983Y90529D01*
X848991Y90458D01*
X848995Y90387D01*
X848995Y90315D01*
X848991Y90244D01*
X848983Y90173D01*
X848972Y90103D01*
X848957Y90033D01*
X848938Y89964D01*
X848915Y89896D01*
X848889Y89830D01*
X848860Y89765D01*
X848827Y89701D01*
X848791Y89640D01*
X848751Y89580D01*
X848709Y89523D01*
X848663Y89468D01*
X848615Y89415D01*
X848564Y89366D01*
X848510Y89319D01*
X848454Y89275D01*
X848395Y89234D01*
X848335Y89196D01*
X848272Y89161D01*
X848208Y89130D01*
X848142Y89102D01*
X848075Y89078D01*
X848007Y89057D01*
X847937Y89040D01*
X847867Y89027D01*
X847797Y89018D01*
X847725Y89012D01*
X847654Y89010D01*
X844169Y94424D02*
X848995Y95496D01*
X845778Y96569D01*
X848995Y97641D01*
X844169Y98714D01*
X848995Y101649D02*
X848995Y103793D01*
X848995Y101649D02*
X844169Y101649D01*
X844169Y103793D01*
X846314Y103257D02*
X846314Y101649D01*
X844169Y106448D02*
X848995Y106448D01*
X844169Y106448D02*
X844169Y107788D01*
X844171Y107859D01*
X844177Y107931D01*
X844186Y108001D01*
X844199Y108071D01*
X844216Y108141D01*
X844237Y108209D01*
X844261Y108276D01*
X844289Y108342D01*
X844320Y108406D01*
X844355Y108469D01*
X844393Y108529D01*
X844434Y108588D01*
X844478Y108644D01*
X844525Y108698D01*
X844574Y108749D01*
X844627Y108797D01*
X844682Y108843D01*
X844739Y108885D01*
X844799Y108925D01*
X844860Y108961D01*
X844924Y108994D01*
X844989Y109023D01*
X845055Y109049D01*
X845123Y109072D01*
X845192Y109091D01*
X845262Y109106D01*
X845332Y109117D01*
X845403Y109125D01*
X845474Y109129D01*
X845546Y109129D01*
X845617Y109125D01*
X845688Y109117D01*
X845758Y109106D01*
X845828Y109091D01*
X845897Y109072D01*
X845965Y109049D01*
X846031Y109023D01*
X846096Y108994D01*
X846160Y108961D01*
X846221Y108925D01*
X846281Y108885D01*
X846338Y108843D01*
X846393Y108797D01*
X846446Y108749D01*
X846495Y108698D01*
X846542Y108644D01*
X846586Y108588D01*
X846627Y108529D01*
X846665Y108469D01*
X846700Y108406D01*
X846731Y108342D01*
X846759Y108276D01*
X846783Y108209D01*
X846804Y108141D01*
X846821Y108071D01*
X846834Y108001D01*
X846843Y107931D01*
X846849Y107859D01*
X846851Y107788D01*
X846850Y107788D02*
X846850Y106448D01*
X846850Y108056D02*
X848995Y109129D01*
X849531Y111590D02*
X849531Y113735D01*
X847923Y116259D02*
X844169Y117332D01*
X847923Y116259D02*
X847923Y118940D01*
X846850Y118136D02*
X848995Y118136D01*
D11*
X139700Y209550D02*
X139700Y222250D01*
X146050Y228600D01*
X158750Y228600D02*
X165100Y222250D01*
X139700Y184150D02*
X146050Y177800D01*
X139700Y184150D02*
X139700Y196850D01*
X146050Y203200D01*
X158750Y203200D02*
X165100Y196850D01*
X165100Y184150D01*
X158750Y177800D01*
X146050Y203200D02*
X139700Y209550D01*
X158750Y203200D02*
X165100Y209550D01*
X165100Y222250D01*
X139700Y146050D02*
X139700Y133350D01*
X139700Y146050D02*
X146050Y152400D01*
X158750Y152400D02*
X165100Y146050D01*
X146050Y152400D02*
X139700Y158750D01*
X139700Y171450D01*
X146050Y177800D01*
X158750Y177800D02*
X165100Y171450D01*
X165100Y158750D01*
X158750Y152400D01*
X139700Y107950D02*
X146050Y101600D01*
X139700Y107950D02*
X139700Y120650D01*
X146050Y127000D01*
X158750Y127000D02*
X165100Y120650D01*
X165100Y107950D01*
X158750Y101600D01*
X146050Y127000D02*
X139700Y133350D01*
X158750Y127000D02*
X165100Y133350D01*
X165100Y146050D01*
X139700Y69850D02*
X139700Y57150D01*
X139700Y69850D02*
X146050Y76200D01*
X158750Y76200D02*
X165100Y69850D01*
X146050Y76200D02*
X139700Y82550D01*
X139700Y95250D01*
X146050Y101600D01*
X158750Y101600D02*
X165100Y95250D01*
X165100Y82550D01*
X158750Y76200D01*
X158750Y50800D02*
X146050Y50800D01*
X139700Y57150D01*
X158750Y50800D02*
X165100Y57150D01*
X165100Y69850D01*
X139700Y234950D02*
X139700Y247650D01*
X146050Y254000D01*
X158750Y254000D01*
X165100Y247650D01*
X146050Y228600D02*
X139700Y234950D01*
X158750Y228600D02*
X165100Y234950D01*
X165100Y247650D01*
D12*
X137795Y51435D02*
X132969Y51435D01*
X135650Y53044D01*
X132969Y54652D01*
X137795Y54652D01*
X136454Y57738D02*
X134310Y57738D01*
X134239Y57740D01*
X134167Y57746D01*
X134097Y57755D01*
X134027Y57768D01*
X133957Y57785D01*
X133889Y57806D01*
X133822Y57830D01*
X133756Y57858D01*
X133692Y57889D01*
X133629Y57924D01*
X133569Y57962D01*
X133510Y58003D01*
X133454Y58047D01*
X133400Y58094D01*
X133349Y58143D01*
X133301Y58196D01*
X133255Y58251D01*
X133213Y58308D01*
X133173Y58368D01*
X133137Y58429D01*
X133104Y58493D01*
X133075Y58558D01*
X133049Y58624D01*
X133026Y58692D01*
X133007Y58761D01*
X132992Y58831D01*
X132981Y58901D01*
X132973Y58972D01*
X132969Y59043D01*
X132969Y59115D01*
X132973Y59186D01*
X132981Y59257D01*
X132992Y59327D01*
X133007Y59397D01*
X133026Y59466D01*
X133049Y59534D01*
X133075Y59600D01*
X133104Y59665D01*
X133137Y59729D01*
X133173Y59790D01*
X133213Y59850D01*
X133255Y59907D01*
X133301Y59962D01*
X133349Y60015D01*
X133400Y60064D01*
X133454Y60111D01*
X133510Y60155D01*
X133569Y60196D01*
X133629Y60234D01*
X133692Y60269D01*
X133756Y60300D01*
X133822Y60328D01*
X133889Y60352D01*
X133957Y60373D01*
X134027Y60390D01*
X134097Y60403D01*
X134167Y60412D01*
X134239Y60418D01*
X134310Y60420D01*
X134310Y60419D02*
X136454Y60419D01*
X136454Y60420D02*
X136525Y60418D01*
X136597Y60412D01*
X136667Y60403D01*
X136737Y60390D01*
X136807Y60373D01*
X136875Y60352D01*
X136942Y60328D01*
X137008Y60300D01*
X137072Y60269D01*
X137135Y60234D01*
X137195Y60196D01*
X137254Y60155D01*
X137310Y60111D01*
X137364Y60064D01*
X137415Y60015D01*
X137463Y59962D01*
X137509Y59907D01*
X137551Y59850D01*
X137591Y59790D01*
X137627Y59729D01*
X137660Y59665D01*
X137689Y59600D01*
X137715Y59534D01*
X137738Y59466D01*
X137757Y59397D01*
X137772Y59327D01*
X137783Y59257D01*
X137791Y59186D01*
X137795Y59115D01*
X137795Y59043D01*
X137791Y58972D01*
X137783Y58901D01*
X137772Y58831D01*
X137757Y58761D01*
X137738Y58692D01*
X137715Y58624D01*
X137689Y58558D01*
X137660Y58493D01*
X137627Y58429D01*
X137591Y58368D01*
X137551Y58308D01*
X137509Y58251D01*
X137463Y58196D01*
X137415Y58143D01*
X137364Y58094D01*
X137310Y58047D01*
X137254Y58003D01*
X137195Y57962D01*
X137135Y57924D01*
X137072Y57889D01*
X137008Y57858D01*
X136942Y57830D01*
X136875Y57806D01*
X136807Y57785D01*
X136737Y57768D01*
X136667Y57755D01*
X136597Y57746D01*
X136525Y57740D01*
X136454Y57738D01*
X137795Y64199D02*
X132969Y64199D01*
X132969Y62859D02*
X132969Y65540D01*
X134310Y67979D02*
X136454Y67979D01*
X134310Y67979D02*
X134239Y67981D01*
X134167Y67987D01*
X134097Y67996D01*
X134027Y68009D01*
X133957Y68026D01*
X133889Y68047D01*
X133822Y68071D01*
X133756Y68099D01*
X133692Y68130D01*
X133629Y68165D01*
X133569Y68203D01*
X133510Y68244D01*
X133454Y68288D01*
X133400Y68335D01*
X133349Y68384D01*
X133301Y68437D01*
X133255Y68492D01*
X133213Y68549D01*
X133173Y68609D01*
X133137Y68670D01*
X133104Y68734D01*
X133075Y68799D01*
X133049Y68865D01*
X133026Y68933D01*
X133007Y69002D01*
X132992Y69072D01*
X132981Y69142D01*
X132973Y69213D01*
X132969Y69284D01*
X132969Y69356D01*
X132973Y69427D01*
X132981Y69498D01*
X132992Y69568D01*
X133007Y69638D01*
X133026Y69707D01*
X133049Y69775D01*
X133075Y69841D01*
X133104Y69906D01*
X133137Y69970D01*
X133173Y70031D01*
X133213Y70091D01*
X133255Y70148D01*
X133301Y70203D01*
X133349Y70256D01*
X133400Y70305D01*
X133454Y70352D01*
X133510Y70396D01*
X133569Y70437D01*
X133629Y70475D01*
X133692Y70510D01*
X133756Y70541D01*
X133822Y70569D01*
X133889Y70593D01*
X133957Y70614D01*
X134027Y70631D01*
X134097Y70644D01*
X134167Y70653D01*
X134239Y70659D01*
X134310Y70661D01*
X134310Y70660D02*
X136454Y70660D01*
X136454Y70661D02*
X136525Y70659D01*
X136597Y70653D01*
X136667Y70644D01*
X136737Y70631D01*
X136807Y70614D01*
X136875Y70593D01*
X136942Y70569D01*
X137008Y70541D01*
X137072Y70510D01*
X137135Y70475D01*
X137195Y70437D01*
X137254Y70396D01*
X137310Y70352D01*
X137364Y70305D01*
X137415Y70256D01*
X137463Y70203D01*
X137509Y70148D01*
X137551Y70091D01*
X137591Y70031D01*
X137627Y69970D01*
X137660Y69906D01*
X137689Y69841D01*
X137715Y69775D01*
X137738Y69707D01*
X137757Y69638D01*
X137772Y69568D01*
X137783Y69498D01*
X137791Y69427D01*
X137795Y69356D01*
X137795Y69284D01*
X137791Y69213D01*
X137783Y69142D01*
X137772Y69072D01*
X137757Y69002D01*
X137738Y68933D01*
X137715Y68865D01*
X137689Y68799D01*
X137660Y68734D01*
X137627Y68670D01*
X137591Y68609D01*
X137551Y68549D01*
X137509Y68492D01*
X137463Y68437D01*
X137415Y68384D01*
X137364Y68335D01*
X137310Y68288D01*
X137254Y68244D01*
X137195Y68203D01*
X137135Y68165D01*
X137072Y68130D01*
X137008Y68099D01*
X136942Y68071D01*
X136875Y68047D01*
X136807Y68026D01*
X136737Y68009D01*
X136667Y67996D01*
X136597Y67987D01*
X136525Y67981D01*
X136454Y67979D01*
X137795Y73712D02*
X132969Y73712D01*
X132969Y75053D01*
X132971Y75124D01*
X132977Y75196D01*
X132986Y75266D01*
X132999Y75336D01*
X133016Y75406D01*
X133037Y75474D01*
X133061Y75541D01*
X133089Y75607D01*
X133120Y75671D01*
X133155Y75734D01*
X133193Y75794D01*
X133234Y75853D01*
X133278Y75909D01*
X133325Y75963D01*
X133374Y76014D01*
X133427Y76062D01*
X133482Y76108D01*
X133539Y76150D01*
X133599Y76190D01*
X133660Y76226D01*
X133724Y76259D01*
X133789Y76288D01*
X133855Y76314D01*
X133923Y76337D01*
X133992Y76356D01*
X134062Y76371D01*
X134132Y76382D01*
X134203Y76390D01*
X134274Y76394D01*
X134346Y76394D01*
X134417Y76390D01*
X134488Y76382D01*
X134558Y76371D01*
X134628Y76356D01*
X134697Y76337D01*
X134765Y76314D01*
X134831Y76288D01*
X134896Y76259D01*
X134960Y76226D01*
X135021Y76190D01*
X135081Y76150D01*
X135138Y76108D01*
X135193Y76062D01*
X135246Y76014D01*
X135295Y75963D01*
X135342Y75909D01*
X135386Y75853D01*
X135427Y75794D01*
X135465Y75734D01*
X135500Y75671D01*
X135531Y75607D01*
X135559Y75541D01*
X135583Y75474D01*
X135604Y75406D01*
X135621Y75336D01*
X135634Y75266D01*
X135643Y75196D01*
X135649Y75124D01*
X135651Y75053D01*
X135650Y75053D02*
X135650Y73712D01*
X135650Y75321D02*
X137795Y76393D01*
X138331Y78854D02*
X138331Y80999D01*
X137795Y83853D02*
X132969Y83853D01*
X132969Y85194D01*
X132971Y85265D01*
X132977Y85337D01*
X132986Y85407D01*
X132999Y85477D01*
X133016Y85547D01*
X133037Y85615D01*
X133061Y85682D01*
X133089Y85748D01*
X133120Y85812D01*
X133155Y85875D01*
X133193Y85935D01*
X133234Y85994D01*
X133278Y86050D01*
X133325Y86104D01*
X133374Y86155D01*
X133427Y86203D01*
X133482Y86249D01*
X133539Y86291D01*
X133599Y86331D01*
X133660Y86367D01*
X133724Y86400D01*
X133789Y86429D01*
X133855Y86455D01*
X133923Y86478D01*
X133992Y86497D01*
X134062Y86512D01*
X134132Y86523D01*
X134203Y86531D01*
X134274Y86535D01*
X134346Y86535D01*
X134417Y86531D01*
X134488Y86523D01*
X134558Y86512D01*
X134628Y86497D01*
X134697Y86478D01*
X134765Y86455D01*
X134831Y86429D01*
X134896Y86400D01*
X134960Y86367D01*
X135021Y86331D01*
X135081Y86291D01*
X135138Y86249D01*
X135193Y86203D01*
X135246Y86155D01*
X135295Y86104D01*
X135342Y86050D01*
X135386Y85994D01*
X135427Y85935D01*
X135465Y85875D01*
X135500Y85812D01*
X135531Y85748D01*
X135559Y85682D01*
X135583Y85615D01*
X135604Y85547D01*
X135621Y85477D01*
X135634Y85407D01*
X135643Y85337D01*
X135649Y85265D01*
X135651Y85194D01*
X135650Y85194D02*
X135650Y83853D01*
X136454Y89010D02*
X134310Y89010D01*
X134239Y89012D01*
X134167Y89018D01*
X134097Y89027D01*
X134027Y89040D01*
X133957Y89057D01*
X133889Y89078D01*
X133822Y89102D01*
X133756Y89130D01*
X133692Y89161D01*
X133629Y89196D01*
X133569Y89234D01*
X133510Y89275D01*
X133454Y89319D01*
X133400Y89366D01*
X133349Y89415D01*
X133301Y89468D01*
X133255Y89523D01*
X133213Y89580D01*
X133173Y89640D01*
X133137Y89701D01*
X133104Y89765D01*
X133075Y89830D01*
X133049Y89896D01*
X133026Y89964D01*
X133007Y90033D01*
X132992Y90103D01*
X132981Y90173D01*
X132973Y90244D01*
X132969Y90315D01*
X132969Y90387D01*
X132973Y90458D01*
X132981Y90529D01*
X132992Y90599D01*
X133007Y90669D01*
X133026Y90738D01*
X133049Y90806D01*
X133075Y90872D01*
X133104Y90937D01*
X133137Y91001D01*
X133173Y91062D01*
X133213Y91122D01*
X133255Y91179D01*
X133301Y91234D01*
X133349Y91287D01*
X133400Y91336D01*
X133454Y91383D01*
X133510Y91427D01*
X133569Y91468D01*
X133629Y91506D01*
X133692Y91541D01*
X133756Y91572D01*
X133822Y91600D01*
X133889Y91624D01*
X133957Y91645D01*
X134027Y91662D01*
X134097Y91675D01*
X134167Y91684D01*
X134239Y91690D01*
X134310Y91692D01*
X134310Y91691D02*
X136454Y91691D01*
X136454Y91692D02*
X136525Y91690D01*
X136597Y91684D01*
X136667Y91675D01*
X136737Y91662D01*
X136807Y91645D01*
X136875Y91624D01*
X136942Y91600D01*
X137008Y91572D01*
X137072Y91541D01*
X137135Y91506D01*
X137195Y91468D01*
X137254Y91427D01*
X137310Y91383D01*
X137364Y91336D01*
X137415Y91287D01*
X137463Y91234D01*
X137509Y91179D01*
X137551Y91122D01*
X137591Y91062D01*
X137627Y91001D01*
X137660Y90937D01*
X137689Y90872D01*
X137715Y90806D01*
X137738Y90738D01*
X137757Y90669D01*
X137772Y90599D01*
X137783Y90529D01*
X137791Y90458D01*
X137795Y90387D01*
X137795Y90315D01*
X137791Y90244D01*
X137783Y90173D01*
X137772Y90103D01*
X137757Y90033D01*
X137738Y89964D01*
X137715Y89896D01*
X137689Y89830D01*
X137660Y89765D01*
X137627Y89701D01*
X137591Y89640D01*
X137551Y89580D01*
X137509Y89523D01*
X137463Y89468D01*
X137415Y89415D01*
X137364Y89366D01*
X137310Y89319D01*
X137254Y89275D01*
X137195Y89234D01*
X137135Y89196D01*
X137072Y89161D01*
X137008Y89130D01*
X136942Y89102D01*
X136875Y89078D01*
X136807Y89057D01*
X136737Y89040D01*
X136667Y89027D01*
X136597Y89018D01*
X136525Y89012D01*
X136454Y89010D01*
X132969Y94424D02*
X137795Y95496D01*
X134578Y96569D01*
X137795Y97641D01*
X132969Y98714D01*
X137795Y101649D02*
X137795Y103793D01*
X137795Y101649D02*
X132969Y101649D01*
X132969Y103793D01*
X135114Y103257D02*
X135114Y101649D01*
X132969Y106448D02*
X137795Y106448D01*
X132969Y106448D02*
X132969Y107788D01*
X132971Y107859D01*
X132977Y107931D01*
X132986Y108001D01*
X132999Y108071D01*
X133016Y108141D01*
X133037Y108209D01*
X133061Y108276D01*
X133089Y108342D01*
X133120Y108406D01*
X133155Y108469D01*
X133193Y108529D01*
X133234Y108588D01*
X133278Y108644D01*
X133325Y108698D01*
X133374Y108749D01*
X133427Y108797D01*
X133482Y108843D01*
X133539Y108885D01*
X133599Y108925D01*
X133660Y108961D01*
X133724Y108994D01*
X133789Y109023D01*
X133855Y109049D01*
X133923Y109072D01*
X133992Y109091D01*
X134062Y109106D01*
X134132Y109117D01*
X134203Y109125D01*
X134274Y109129D01*
X134346Y109129D01*
X134417Y109125D01*
X134488Y109117D01*
X134558Y109106D01*
X134628Y109091D01*
X134697Y109072D01*
X134765Y109049D01*
X134831Y109023D01*
X134896Y108994D01*
X134960Y108961D01*
X135021Y108925D01*
X135081Y108885D01*
X135138Y108843D01*
X135193Y108797D01*
X135246Y108749D01*
X135295Y108698D01*
X135342Y108644D01*
X135386Y108588D01*
X135427Y108529D01*
X135465Y108469D01*
X135500Y108406D01*
X135531Y108342D01*
X135559Y108276D01*
X135583Y108209D01*
X135604Y108141D01*
X135621Y108071D01*
X135634Y108001D01*
X135643Y107931D01*
X135649Y107859D01*
X135651Y107788D01*
X135650Y107788D02*
X135650Y106448D01*
X135650Y108056D02*
X137795Y109129D01*
X138331Y111590D02*
X138331Y113735D01*
X137795Y116259D02*
X137795Y117868D01*
X137793Y117933D01*
X137787Y117997D01*
X137777Y118061D01*
X137764Y118125D01*
X137746Y118187D01*
X137725Y118248D01*
X137701Y118308D01*
X137672Y118366D01*
X137640Y118423D01*
X137605Y118477D01*
X137567Y118529D01*
X137525Y118579D01*
X137481Y118626D01*
X137434Y118670D01*
X137384Y118712D01*
X137332Y118750D01*
X137278Y118785D01*
X137221Y118817D01*
X137163Y118846D01*
X137103Y118870D01*
X137042Y118891D01*
X136980Y118909D01*
X136916Y118922D01*
X136852Y118932D01*
X136788Y118938D01*
X136723Y118940D01*
X136186Y118940D01*
X136121Y118938D01*
X136057Y118932D01*
X135993Y118922D01*
X135929Y118909D01*
X135867Y118891D01*
X135806Y118870D01*
X135746Y118846D01*
X135688Y118817D01*
X135631Y118785D01*
X135577Y118750D01*
X135525Y118712D01*
X135475Y118670D01*
X135428Y118626D01*
X135384Y118579D01*
X135342Y118529D01*
X135304Y118477D01*
X135269Y118423D01*
X135237Y118366D01*
X135208Y118308D01*
X135184Y118248D01*
X135163Y118187D01*
X135145Y118125D01*
X135132Y118061D01*
X135122Y117997D01*
X135116Y117933D01*
X135114Y117868D01*
X135114Y116259D01*
X132969Y116259D01*
X132969Y118940D01*
D11*
X850900Y438150D02*
X850900Y450850D01*
X857250Y457200D01*
X869950Y457200D02*
X876300Y450850D01*
X850900Y412750D02*
X857250Y406400D01*
X850900Y412750D02*
X850900Y425450D01*
X857250Y431800D01*
X869950Y431800D02*
X876300Y425450D01*
X876300Y412750D01*
X869950Y406400D01*
X857250Y431800D02*
X850900Y438150D01*
X869950Y431800D02*
X876300Y438150D01*
X876300Y450850D01*
X850900Y374650D02*
X850900Y361950D01*
X850900Y374650D02*
X857250Y381000D01*
X869950Y381000D02*
X876300Y374650D01*
X857250Y381000D02*
X850900Y387350D01*
X850900Y400050D01*
X857250Y406400D01*
X869950Y406400D02*
X876300Y400050D01*
X876300Y387350D01*
X869950Y381000D01*
X850900Y336550D02*
X857250Y330200D01*
X850900Y336550D02*
X850900Y349250D01*
X857250Y355600D01*
X869950Y355600D02*
X876300Y349250D01*
X876300Y336550D01*
X869950Y330200D01*
X857250Y355600D02*
X850900Y361950D01*
X869950Y355600D02*
X876300Y361950D01*
X876300Y374650D01*
X850900Y298450D02*
X850900Y285750D01*
X850900Y298450D02*
X857250Y304800D01*
X869950Y304800D02*
X876300Y298450D01*
X857250Y304800D02*
X850900Y311150D01*
X850900Y323850D01*
X857250Y330200D01*
X869950Y330200D02*
X876300Y323850D01*
X876300Y311150D01*
X869950Y304800D01*
X869950Y279400D02*
X857250Y279400D01*
X850900Y285750D01*
X869950Y279400D02*
X876300Y285750D01*
X876300Y298450D01*
X850900Y463550D02*
X850900Y476250D01*
X857250Y482600D01*
X869950Y482600D01*
X876300Y476250D01*
X857250Y457200D02*
X850900Y463550D01*
X869950Y457200D02*
X876300Y463550D01*
X876300Y476250D01*
D12*
X848995Y280035D02*
X844169Y280035D01*
X846850Y281644D01*
X844169Y283252D01*
X848995Y283252D01*
X847654Y286338D02*
X845510Y286338D01*
X845439Y286340D01*
X845367Y286346D01*
X845297Y286355D01*
X845227Y286368D01*
X845157Y286385D01*
X845089Y286406D01*
X845022Y286430D01*
X844956Y286458D01*
X844892Y286489D01*
X844829Y286524D01*
X844769Y286562D01*
X844710Y286603D01*
X844654Y286647D01*
X844600Y286694D01*
X844549Y286743D01*
X844501Y286796D01*
X844455Y286851D01*
X844413Y286908D01*
X844373Y286968D01*
X844337Y287029D01*
X844304Y287093D01*
X844275Y287158D01*
X844249Y287224D01*
X844226Y287292D01*
X844207Y287361D01*
X844192Y287431D01*
X844181Y287501D01*
X844173Y287572D01*
X844169Y287643D01*
X844169Y287715D01*
X844173Y287786D01*
X844181Y287857D01*
X844192Y287927D01*
X844207Y287997D01*
X844226Y288066D01*
X844249Y288134D01*
X844275Y288200D01*
X844304Y288265D01*
X844337Y288329D01*
X844373Y288390D01*
X844413Y288450D01*
X844455Y288507D01*
X844501Y288562D01*
X844549Y288615D01*
X844600Y288664D01*
X844654Y288711D01*
X844710Y288755D01*
X844769Y288796D01*
X844829Y288834D01*
X844892Y288869D01*
X844956Y288900D01*
X845022Y288928D01*
X845089Y288952D01*
X845157Y288973D01*
X845227Y288990D01*
X845297Y289003D01*
X845367Y289012D01*
X845439Y289018D01*
X845510Y289020D01*
X845510Y289019D02*
X847654Y289019D01*
X847654Y289020D02*
X847725Y289018D01*
X847797Y289012D01*
X847867Y289003D01*
X847937Y288990D01*
X848007Y288973D01*
X848075Y288952D01*
X848142Y288928D01*
X848208Y288900D01*
X848272Y288869D01*
X848335Y288834D01*
X848395Y288796D01*
X848454Y288755D01*
X848510Y288711D01*
X848564Y288664D01*
X848615Y288615D01*
X848663Y288562D01*
X848709Y288507D01*
X848751Y288450D01*
X848791Y288390D01*
X848827Y288329D01*
X848860Y288265D01*
X848889Y288200D01*
X848915Y288134D01*
X848938Y288066D01*
X848957Y287997D01*
X848972Y287927D01*
X848983Y287857D01*
X848991Y287786D01*
X848995Y287715D01*
X848995Y287643D01*
X848991Y287572D01*
X848983Y287501D01*
X848972Y287431D01*
X848957Y287361D01*
X848938Y287292D01*
X848915Y287224D01*
X848889Y287158D01*
X848860Y287093D01*
X848827Y287029D01*
X848791Y286968D01*
X848751Y286908D01*
X848709Y286851D01*
X848663Y286796D01*
X848615Y286743D01*
X848564Y286694D01*
X848510Y286647D01*
X848454Y286603D01*
X848395Y286562D01*
X848335Y286524D01*
X848272Y286489D01*
X848208Y286458D01*
X848142Y286430D01*
X848075Y286406D01*
X848007Y286385D01*
X847937Y286368D01*
X847867Y286355D01*
X847797Y286346D01*
X847725Y286340D01*
X847654Y286338D01*
X848995Y292799D02*
X844169Y292799D01*
X844169Y291459D02*
X844169Y294140D01*
X845510Y296579D02*
X847654Y296579D01*
X845510Y296579D02*
X845439Y296581D01*
X845367Y296587D01*
X845297Y296596D01*
X845227Y296609D01*
X845157Y296626D01*
X845089Y296647D01*
X845022Y296671D01*
X844956Y296699D01*
X844892Y296730D01*
X844829Y296765D01*
X844769Y296803D01*
X844710Y296844D01*
X844654Y296888D01*
X844600Y296935D01*
X844549Y296984D01*
X844501Y297037D01*
X844455Y297092D01*
X844413Y297149D01*
X844373Y297209D01*
X844337Y297270D01*
X844304Y297334D01*
X844275Y297399D01*
X844249Y297465D01*
X844226Y297533D01*
X844207Y297602D01*
X844192Y297672D01*
X844181Y297742D01*
X844173Y297813D01*
X844169Y297884D01*
X844169Y297956D01*
X844173Y298027D01*
X844181Y298098D01*
X844192Y298168D01*
X844207Y298238D01*
X844226Y298307D01*
X844249Y298375D01*
X844275Y298441D01*
X844304Y298506D01*
X844337Y298570D01*
X844373Y298631D01*
X844413Y298691D01*
X844455Y298748D01*
X844501Y298803D01*
X844549Y298856D01*
X844600Y298905D01*
X844654Y298952D01*
X844710Y298996D01*
X844769Y299037D01*
X844829Y299075D01*
X844892Y299110D01*
X844956Y299141D01*
X845022Y299169D01*
X845089Y299193D01*
X845157Y299214D01*
X845227Y299231D01*
X845297Y299244D01*
X845367Y299253D01*
X845439Y299259D01*
X845510Y299261D01*
X845510Y299260D02*
X847654Y299260D01*
X847654Y299261D02*
X847725Y299259D01*
X847797Y299253D01*
X847867Y299244D01*
X847937Y299231D01*
X848007Y299214D01*
X848075Y299193D01*
X848142Y299169D01*
X848208Y299141D01*
X848272Y299110D01*
X848335Y299075D01*
X848395Y299037D01*
X848454Y298996D01*
X848510Y298952D01*
[truncated: 629,908 more chars]
