# Supplementary material for: Open-source personal pipetting robots with live-cell incubation and microscopy compatibility
Source: Nat Commun. 2022 May 30;13:2999. doi: 10.1038/s41467-022-30643-7 (PMC9151679; doi:10.1038/s41467-022-30643-7)
Supplement: Supplementary file 4 — Supplementary Software [file 41467_2022_30643_MOESM4_ESM.zip › PHIL-main/Arduino_Mega_Shield/CAMOutputs/GerberFiles/soldermask_bottom.gbr]

G04 EAGLE Gerber RS-274X export*
G75*
%MOMM*%
%FSLAX34Y34*%
%LPD*%
%INSoldermask Bottom*%
%IPPOS*%
%AMOC8*
5,1,8,0,0,1.08239X$1,22.5*%
G01*
%ADD10C,2.082800*%
%ADD11P,2.254402X8X112.500000*%
%ADD12P,1.951982X8X202.500000*%
%ADD13C,2.387600*%
%ADD14C,0.959600*%


D10*
X203200Y63500D03*
X203200Y88900D03*
X203200Y114300D03*
X203200Y139700D03*
X203200Y165100D03*
X203200Y190500D03*
X203200Y215900D03*
X203200Y241300D03*
X381000Y63500D03*
X381000Y88900D03*
X381000Y114300D03*
X381000Y139700D03*
X381000Y165100D03*
X381000Y190500D03*
X381000Y215900D03*
X381000Y241300D03*
X558800Y63500D03*
X558800Y88900D03*
X558800Y114300D03*
X558800Y139700D03*
X558800Y165100D03*
X558800Y190500D03*
X558800Y215900D03*
X558800Y241300D03*
X736600Y63500D03*
X736600Y88900D03*
X736600Y114300D03*
X736600Y139700D03*
X736600Y165100D03*
X736600Y190500D03*
X736600Y215900D03*
X736600Y241300D03*
X25400Y241300D03*
X25400Y215900D03*
X25400Y190500D03*
X25400Y165100D03*
X25400Y139700D03*
X25400Y114300D03*
X25400Y88900D03*
X25400Y63500D03*
X736600Y469900D03*
X736600Y444500D03*
X736600Y419100D03*
X736600Y393700D03*
X736600Y368300D03*
X736600Y342900D03*
X736600Y317500D03*
X736600Y292100D03*
X558800Y469900D03*
X558800Y444500D03*
X558800Y419100D03*
X558800Y393700D03*
X558800Y368300D03*
X558800Y342900D03*
X558800Y317500D03*
X558800Y292100D03*
X381000Y469900D03*
X381000Y444500D03*
X381000Y419100D03*
X381000Y393700D03*
X381000Y368300D03*
X381000Y342900D03*
X381000Y317500D03*
X381000Y292100D03*
X203200Y469900D03*
X203200Y444500D03*
X203200Y419100D03*
X203200Y393700D03*
X203200Y368300D03*
X203200Y342900D03*
X203200Y317500D03*
X203200Y292100D03*
X25400Y469900D03*
X25400Y444500D03*
X25400Y419100D03*
X25400Y393700D03*
X25400Y368300D03*
X25400Y342900D03*
X25400Y317500D03*
X25400Y292100D03*
X736600Y736600D03*
X736600Y711200D03*
X736600Y685800D03*
X736600Y660400D03*
X736600Y635000D03*
X736600Y609600D03*
X736600Y584200D03*
X736600Y558800D03*
X558800Y736600D03*
X558800Y711200D03*
X558800Y685800D03*
X558800Y660400D03*
X558800Y635000D03*
X558800Y609600D03*
X558800Y584200D03*
X558800Y558800D03*
X381000Y736600D03*
X381000Y711200D03*
X381000Y685800D03*
X381000Y660400D03*
X381000Y635000D03*
X381000Y609600D03*
X381000Y584200D03*
X381000Y558800D03*
X203200Y736600D03*
X203200Y711200D03*
X203200Y685800D03*
X203200Y660400D03*
X203200Y635000D03*
X203200Y609600D03*
X203200Y584200D03*
X203200Y558800D03*
X330200Y63500D03*
X330200Y88900D03*
X330200Y114300D03*
X330200Y139700D03*
X330200Y165100D03*
X330200Y190500D03*
X330200Y215900D03*
X330200Y241300D03*
X355600Y165100D03*
X355600Y190500D03*
X355600Y215900D03*
X355600Y241300D03*
X355600Y63500D03*
X355600Y88900D03*
X533400Y63500D03*
X533400Y88900D03*
X711200Y63500D03*
X711200Y88900D03*
X889000Y63500D03*
X889000Y88900D03*
X508000Y63500D03*
X508000Y88900D03*
X508000Y114300D03*
X508000Y139700D03*
X508000Y165100D03*
X508000Y190500D03*
X508000Y215900D03*
X508000Y241300D03*
X533400Y165100D03*
X533400Y190500D03*
X533400Y215900D03*
X533400Y241300D03*
X685800Y63500D03*
X685800Y88900D03*
X685800Y114300D03*
X685800Y139700D03*
X685800Y165100D03*
X685800Y190500D03*
X685800Y215900D03*
X685800Y241300D03*
X863600Y63500D03*
X863600Y88900D03*
X863600Y114300D03*
X863600Y139700D03*
X863600Y165100D03*
X863600Y190500D03*
X863600Y215900D03*
X863600Y241300D03*
X152400Y63500D03*
X152400Y88900D03*
X152400Y114300D03*
X152400Y139700D03*
X152400Y165100D03*
X152400Y190500D03*
X152400Y215900D03*
X152400Y241300D03*
X863600Y292100D03*
X863600Y317500D03*
X863600Y342900D03*
X863600Y368300D03*
X863600Y393700D03*
X863600Y419100D03*
X863600Y444500D03*
X863600Y469900D03*
X685800Y292100D03*
X685800Y317500D03*
X685800Y342900D03*
X685800Y368300D03*
X685800Y393700D03*
X685800Y419100D03*
X685800Y444500D03*
X685800Y469900D03*
X508000Y292100D03*
X508000Y317500D03*
X508000Y342900D03*
X508000Y368300D03*
X508000Y393700D03*
X508000Y419100D03*
X508000Y444500D03*
X508000Y469900D03*
X330200Y292100D03*
X330200Y317500D03*
X330200Y342900D03*
X330200Y368300D03*
X330200Y393700D03*
X330200Y419100D03*
X330200Y444500D03*
X330200Y469900D03*
X152400Y292100D03*
X152400Y317500D03*
X152400Y342900D03*
X152400Y368300D03*
X152400Y393700D03*
X152400Y419100D03*
X152400Y444500D03*
X152400Y469900D03*
X863600Y558800D03*
X863600Y584200D03*
X863600Y609600D03*
X863600Y635000D03*
X863600Y660400D03*
X863600Y685800D03*
X863600Y711200D03*
X863600Y736600D03*
X685800Y558800D03*
X685800Y584200D03*
X685800Y609600D03*
X685800Y635000D03*
X685800Y660400D03*
X685800Y685800D03*
X685800Y711200D03*
X685800Y736600D03*
X508000Y558800D03*
X508000Y584200D03*
X508000Y609600D03*
X508000Y635000D03*
X508000Y660400D03*
X508000Y685800D03*
X508000Y711200D03*
X508000Y736600D03*
X330200Y558800D03*
X330200Y584200D03*
X330200Y609600D03*
X330200Y635000D03*
X330200Y660400D03*
X330200Y685800D03*
X330200Y711200D03*
X330200Y736600D03*
X711200Y165100D03*
X711200Y190500D03*
X711200Y215900D03*
X711200Y241300D03*
X889000Y165100D03*
X889000Y190500D03*
X889000Y215900D03*
X889000Y241300D03*
X177800Y165100D03*
X177800Y190500D03*
X177800Y215900D03*
X177800Y241300D03*
X889000Y393700D03*
X889000Y419100D03*
X889000Y444500D03*
X889000Y469900D03*
X711200Y393700D03*
X711200Y419100D03*
X711200Y444500D03*
X711200Y469900D03*
X533400Y393700D03*
X533400Y419100D03*
X533400Y444500D03*
X533400Y469900D03*
X355600Y393700D03*
X355600Y419100D03*
X355600Y444500D03*
X355600Y469900D03*
X177800Y393700D03*
X177800Y419100D03*
X177800Y444500D03*
X177800Y469900D03*
X889000Y660400D03*
X889000Y685800D03*
X889000Y711200D03*
X889000Y736600D03*
X711200Y660400D03*
X711200Y685800D03*
X711200Y711200D03*
X711200Y736600D03*
X533400Y660400D03*
X533400Y685800D03*
X533400Y711200D03*
X533400Y736600D03*
X355600Y660400D03*
X355600Y685800D03*
X355600Y711200D03*
X355600Y736600D03*
X762000Y25400D03*
X787400Y25400D03*
X812800Y25400D03*
X838200Y25400D03*
X863600Y25400D03*
X889000Y25400D03*
X914400Y25400D03*
X736600Y25400D03*
X711200Y508000D03*
X736600Y508000D03*
X762000Y508000D03*
X787400Y508000D03*
X812800Y508000D03*
X838200Y508000D03*
X863600Y508000D03*
X685800Y508000D03*
X533400Y25400D03*
X558800Y25400D03*
X584200Y25400D03*
X609600Y25400D03*
X635000Y25400D03*
X660400Y25400D03*
X685800Y25400D03*
X508000Y25400D03*
X482600Y508000D03*
X508000Y508000D03*
X533400Y508000D03*
X558800Y508000D03*
X584200Y508000D03*
X609600Y508000D03*
X635000Y508000D03*
X457200Y508000D03*
X264160Y508000D03*
X289560Y508000D03*
X314960Y508000D03*
X340360Y508000D03*
X365760Y508000D03*
X391160Y508000D03*
X416560Y508000D03*
X238760Y508000D03*
D11*
X965200Y304800D03*
X939800Y304800D03*
X965200Y330200D03*
X939800Y330200D03*
X965200Y355600D03*
X939800Y355600D03*
X965200Y381000D03*
X939800Y381000D03*
X965200Y406400D03*
X939800Y406400D03*
X965200Y431800D03*
X939800Y431800D03*
X965200Y457200D03*
X939800Y457200D03*
X965200Y482600D03*
X939800Y482600D03*
X965200Y101600D03*
X939800Y101600D03*
X965200Y127000D03*
X939800Y127000D03*
X965200Y152400D03*
X939800Y152400D03*
X965200Y177800D03*
X939800Y177800D03*
X965200Y203200D03*
X939800Y203200D03*
X965200Y228600D03*
X939800Y228600D03*
X965200Y254000D03*
X939800Y254000D03*
X965200Y279400D03*
X939800Y279400D03*
D10*
X939800Y76200D03*
X965200Y76200D03*
X939800Y508000D03*
X965200Y508000D03*
X330200Y25400D03*
X355600Y25400D03*
X381000Y25400D03*
X406400Y25400D03*
X431800Y25400D03*
X457200Y25400D03*
D12*
X114300Y241300D03*
X63500Y241300D03*
X292100Y241300D03*
X241300Y241300D03*
X469900Y241300D03*
X419100Y241300D03*
X647700Y241300D03*
X596900Y241300D03*
X825500Y241300D03*
X774700Y241300D03*
X825500Y469900D03*
X774700Y469900D03*
X647700Y469900D03*
X596900Y469900D03*
X469900Y469900D03*
X419100Y469900D03*
X292100Y469900D03*
X241300Y469900D03*
X114300Y469900D03*
X63500Y469900D03*
X825500Y736600D03*
X774700Y736600D03*
X647700Y736600D03*
X596900Y736600D03*
X469900Y736600D03*
X419100Y736600D03*
X292100Y736600D03*
X241300Y736600D03*
D13*
X38100Y553500D03*
X38100Y588500D03*
X38100Y667800D03*
X38100Y702800D03*
D14*
X778764Y64008D03*
X121920Y400812D03*
X451104Y176784D03*
X188976Y280416D03*
X22860Y272796D03*
X545592Y384048D03*
X419100Y381000D03*
X298704Y457200D03*
X41148Y382524D03*
X128016Y451104D03*
X675132Y480060D03*
X886968Y495300D03*
X829056Y585216D03*
X803148Y149352D03*
X495300Y458724D03*
X117348Y748284D03*
X452628Y41148D03*
X498348Y202692D03*
X486156Y262128D03*
X979932Y179832D03*
X757428Y280416D03*
X694944Y356616D03*
X897636Y355092D03*
X472440Y361188D03*
X492252Y341376D03*
X256032Y542544D03*
X74676Y132588D03*
X429768Y589788D03*
M02*
