# Supplementary material for: Open-source personal pipetting robots with live-cell incubation and microscopy compatibility
Source: Nat Commun. 2022 May 30;13:2999. doi: 10.1038/s41467-022-30643-7 (PMC9151679; doi:10.1038/s41467-022-30643-7)
Supplement: Supplementary file 4 — Supplementary Software [file 41467_2022_30643_MOESM4_ESM.zip › PHIL-main/Arduino_Mega_Shield/CAMOutputs/drill_1_16.xln]

M48
;GenerationSoftware,Autodesk,EAGLE,9.5.2*%
;CreationDate,2020-07-24T12:33:13Z*%
FMAT,2
ICI,OFF
METRIC,TZ,000.000
T4C0.350
T3C0.813
T2C1.000
T1C1.016
%
G90
M71
T1
X73660Y8890
X96520Y48260
X93980Y48260
X96520Y10160
X93980Y10160
X96520Y12700
X93980Y12700
X96520Y15240
X93980Y15240
X96520Y17780
X93980Y17780
X96520Y20320
X93980Y20320
X96520Y22860
X93980Y22860
X96520Y25400
X93980Y25400
X96520Y27940
X93980Y27940
X93980Y7620
X96520Y7620
X93980Y50800
X96520Y50800
X33020Y2540
X35560Y2540
X38100Y2540
X40640Y2540
X43180Y2540
X20320Y6350
X20320Y8890
X20320Y11430
X20320Y13970
X20320Y16510
X20320Y19050
X20320Y21590
X20320Y24130
X38100Y6350
X38100Y8890
X38100Y11430
X38100Y13970
X38100Y16510
X38100Y19050
X38100Y21590
X38100Y24130
X55880Y6350
X55880Y8890
X55880Y11430
X55880Y13970
X55880Y16510
X55880Y19050
X55880Y21590
X55880Y24130
X73660Y6350
X2540Y31750
X73660Y11430
X73660Y13970
X73660Y16510
X73660Y19050
X73660Y21590
X73660Y24130
X2540Y24130
X2540Y21590
X2540Y19050
X2540Y16510
X2540Y13970
X2540Y11430
X2540Y8890
X2540Y6350
X73660Y46990
X73660Y44450
X73660Y41910
X73660Y39370
X73660Y36830
X73660Y34290
X73660Y31750
X73660Y29210
X55880Y46990
X55880Y44450
X55880Y41910
X55880Y39370
X55880Y36830
X55880Y34290
X55880Y31750
X55880Y29210
X38100Y46990
X38100Y44450
X38100Y41910
X38100Y39370
X38100Y36830
X38100Y34290
X38100Y31750
X38100Y29210
X20320Y46990
X20320Y44450
X20320Y41910
X20320Y39370
X20320Y36830
X20320Y34290
X20320Y31750
X20320Y29210
X2540Y46990
X2540Y44450
X2540Y41910
X2540Y39370
X2540Y36830
X2540Y34290
X45720Y2540
X2540Y29210
X73660Y73660
X73660Y71120
X73660Y68580
X73660Y66040
X73660Y63500
X73660Y60960
X73660Y58420
X73660Y55880
X55880Y73660
X55880Y71120
X55880Y68580
X55880Y66040
X55880Y63500
X55880Y60960
X55880Y58420
X55880Y55880
X38100Y73660
X38100Y71120
X38100Y68580
X38100Y66040
X38100Y63500
X38100Y60960
X38100Y58420
X38100Y55880
X20320Y73660
X20320Y71120
X20320Y68580
X20320Y66040
X20320Y63500
X20320Y60960
X20320Y58420
X20320Y55880
X33020Y6350
X33020Y8890
X33020Y11430
X33020Y13970
X33020Y16510
X33020Y19050
X33020Y21590
X33020Y24130
X35560Y16510
X35560Y19050
X35560Y21590
X35560Y24130
X35560Y6350
X35560Y8890
X53340Y6350
X53340Y8890
X71120Y6350
X71120Y8890
X88900Y6350
X88900Y8890
X50800Y6350
X50800Y8890
X50800Y11430
X50800Y13970
X50800Y16510
X50800Y19050
X50800Y21590
X50800Y24130
X53340Y16510
X53340Y19050
X53340Y21590
X53340Y24130
X68580Y6350
X68580Y8890
X68580Y11430
X68580Y13970
X68580Y16510
X68580Y19050
X68580Y21590
X68580Y24130
X86360Y6350
X86360Y8890
X86360Y11430
X86360Y13970
X86360Y16510
X86360Y19050
X86360Y21590
X86360Y24130
X15240Y6350
X15240Y8890
X15240Y11430
X15240Y13970
X15240Y16510
X15240Y19050
X15240Y21590
X15240Y24130
X86360Y29210
X86360Y31750
X86360Y34290
X86360Y36830
X86360Y39370
X86360Y41910
X86360Y44450
X86360Y46990
X68580Y29210
X68580Y31750
X68580Y34290
X68580Y36830
X68580Y39370
X68580Y41910
X68580Y44450
X68580Y46990
X50800Y29210
X50800Y31750
X50800Y34290
X50800Y36830
X50800Y39370
X50800Y41910
X50800Y44450
X50800Y46990
X33020Y29210
X33020Y31750
X33020Y34290
X33020Y36830
X33020Y39370
X33020Y41910
X33020Y44450
X33020Y46990
X15240Y29210
X15240Y31750
X15240Y34290
X15240Y36830
X15240Y39370
X15240Y41910
X15240Y44450
X15240Y46990
X86360Y55880
X86360Y58420
X86360Y60960
X86360Y63500
X86360Y66040
X86360Y68580
X86360Y71120
X86360Y73660
X68580Y55880
X68580Y58420
X68580Y60960
X68580Y63500
X68580Y66040
X68580Y68580
X68580Y71120
X68580Y73660
X50800Y55880
X50800Y58420
X50800Y60960
X50800Y63500
X50800Y66040
X50800Y68580
X50800Y71120
X50800Y73660
X33020Y55880
X33020Y58420
X33020Y60960
X33020Y63500
X33020Y66040
X33020Y68580
X33020Y71120
X33020Y73660
X71120Y16510
X71120Y19050
X71120Y21590
X71120Y24130
X88900Y16510
X88900Y19050
X88900Y21590
X88900Y24130
X17780Y16510
X17780Y19050
X17780Y21590
X17780Y24130
X88900Y39370
X88900Y41910
X88900Y44450
X88900Y46990
X71120Y39370
X71120Y41910
X71120Y44450
X71120Y46990
X53340Y39370
X53340Y41910
X53340Y44450
X53340Y46990
X35560Y39370
X35560Y41910
X35560Y44450
X35560Y46990
X17780Y39370
X17780Y41910
X17780Y44450
X17780Y46990
X88900Y66040
X88900Y68580
X88900Y71120
X88900Y73660
X71120Y66040
X71120Y68580
X71120Y71120
X71120Y73660
X53340Y66040
X53340Y68580
X53340Y71120
X53340Y73660
X35560Y66040
X35560Y68580
X35560Y71120
X35560Y73660
X76200Y2540
X78740Y2540
X81280Y2540
X83820Y2540
X86360Y2540
X88900Y2540
X91440Y2540
X73660Y2540
X71120Y50800
X73660Y50800
X76200Y50800
X78740Y50800
X81280Y50800
X83820Y50800
X86360Y50800
X68580Y50800
X53340Y2540
X55880Y2540
X58420Y2540
X60960Y2540
X63500Y2540
X66040Y2540
X68580Y2540
X50800Y2540
X48260Y50800
X50800Y50800
X53340Y50800
X55880Y50800
X58420Y50800
X60960Y50800
X63500Y50800
X45720Y50800
X26416Y50800
X28956Y50800
X31496Y50800
X34036Y50800
X36576Y50800
X39116Y50800
X41656Y50800
X23876Y50800
X96520Y30480
X93980Y30480
X96520Y33020
X93980Y33020
X96520Y35560
X93980Y35560
X96520Y38100
X93980Y38100
X96520Y40640
X93980Y40640
X96520Y43180
X93980Y43180
X96520Y45720
X93980Y45720
T2
X3810Y66780
X3810Y58850
X3810Y55350
X3810Y70280
T3
X46990Y24130
X41910Y24130
X64770Y24130
X59690Y24130
X82550Y24130
X82550Y46990
X77470Y46990
X77470Y24130
X64770Y46990
X59690Y46990
X46990Y46990
X41910Y46990
X29210Y46990
X11430Y46990
X6350Y46990
X82550Y73660
X77470Y73660
X64770Y73660
X59690Y73660
X41910Y73660
X29210Y73660
X24130Y73660
X46990Y73660
X29210Y24130
X11430Y24130
X6350Y24130
X24130Y46990
X24130Y24130
T4
X12192Y40081
X45110Y17678
X18898Y28042
X2286Y27280
X54559Y38405
X41910Y38100
X29870Y45720
X12802Y45110
X67513Y48006
X88697Y49530
X82906Y58522
X80315Y14935
X49530Y45872
X11735Y74828
X45263Y4115
X49835Y20269
X48616Y26213
X97993Y17983
X75743Y28042
X69494Y35662
X89764Y35509
X47244Y36119
X77876Y6401
X4115Y38252
X42977Y58979
X7468Y13259
X25603Y54254
X49225Y34138
M30
