# Supplementary material for: Open-source personal pipetting robots with live-cell incubation and microscopy compatibility
Source: Nat Commun. 2022 May 30;13:2999. doi: 10.1038/s41467-022-30643-7 (PMC9151679; doi:10.1038/s41467-022-30643-7)
Supplement: Supplementary file 4 — Supplementary Software [file 41467_2022_30643_MOESM4_ESM.zip › PHIL-main/Assembly_Instructions/Order_List.xlsx]

## Sheet: Sheet1
Order Type	Supplier	Article No.	Item	Quantity	Price	Total Price	Address
Per Robot	3dware	1.90051e+06	NEMA 17 Stepper motor 1.8 degree, 1.5A 23mm	4	16.95	67.8	https://www.3dware.ch/NEMA-17-Stepper-motor-1.8-degree,-1.5A-23mm-En.htm
Per Robot	3dware	1.90035e+06	Power Supply 24v 15A	1	44.95	44.95	https://www.3dware.ch/Power-Supply-24v-15A-En.htm
Per Robot	3dware	1.90032e+06	StepStick DRV8825 Stepper Motor Driver	14	4.7	65.8	https://www.3dware.ch/StepStick-DRV8825-Stepper-Motor-Driver-En.htm
Per Robot	3dware	1.90082e+06	CH Power Cord 3-pin to C13	1	5.2	5.2	https://www.3dware.ch/CH-Power-Cord-3-pin-to-C13-En.htm
Per Robot	3dware	1.90082e+06	Panel mount USB data cable USB type B ma	1	4.7	4.7	https://www.3dware.ch/Panel-mount-USB-data-cable-USB-type-B-male-to-female-50cm-En.htm
Per Robot	3dware	1.90085e+06	Power socket with fuse with wire 10A 250	1	5.7	5.7	https://www.3dware.ch/Power-socket-with-fuse-with-wire-10A-250V-En.htm
Per Robot	3dware	1.9005e+06	NEMA 17 Stepper motor 1.8 degree, 1.5A	10	30.45	304.5	https://www.3dware.ch/NEMA-17-Stepper-motor-1.8-degree,-1.5A-En.htm
Per Robot	Distrelec	143-83-920	Male PCB Header, 36 Contacts, 2.54mm Pitch	5	1.67	8.35
Per Robot	Distrelec	135-87-326	Micro Switch D2F, 3A, 1CO	4	1.91	7.64
Per Robot	Distrelec	30092030	Kondensator, 100uF, 50VDC, 20%	14	0.12	1.68
Per Robot	Distrelec	30093668	Female PCB Receptacle, 8 Contacts, 2.54mm Pitch	28	0.15	4.2
Per Robot	Distrelec	30093662	Female PCB Receptacle, 2 Contacts, 2.54mm Pitch	4	0.09	0.36
Per Robot	Distrelec	300-43-058	Wire-To-Board Terminal Block	2	0.3	0.6
Per Robot	digikey	259-1994-ND	Sunon fans 80mm x 80mm Vapo-Bearing	1	7.76	7.76	https://www.digikey.ch/product-detail/de/sunon-fans/ME80202V3-000U-A99/259-1994-ND/9449330?utm_adgroup=DC%20Fans&utm_source=google&utm_medium=cpc&utm_campaign=Shopping_Product_Fans%2C%20Thermal%20Management&utm_term=&productid=9449330&gclid=CjwKCAjwydP5BRBREiwA-qrCGoEg_LcJsNBF5b7UG010XEownPEcXUlooSG04fM5T6pBUhI9HJNIghoC7AoQAvD_BwE
Per Robot	rs-online.com	612-5739	ball bearing id 3mm od 8mm w 4mm	23	8.29	190.67	https://ch.rs-online.com/web/p/kugellager/6125739/
As Necessary	Distrelec	301-09-228	No-Clean Solder Wire B2.1 217°C 0.5mm	1	11.18	11.18
						719.91
