# Supplementary material for: Open-source personal pipetting robots with live-cell incubation and microscopy compatibility
Source: Nat Commun. 2022 May 30;13:2999. doi: 10.1038/s41467-022-30643-7 (PMC9151679; doi:10.1038/s41467-022-30643-7)
Supplement: Supplementary file 12 — Source Data [file 41467_2022_30643_MOESM12_ESM.xlsx]

## Sheet: Fig2A
Slice	X	Y	Xum	Yum
6	1242	810	-3.92307692307691	3.11538461538464
7	1245	804	-0.923076923076906	-2.88461538461536
8	1245	804	-0.923076923076906	-2.88461538461536
9	1260	795	14.0769230769231	-11.8846153846154
10	1266	792	20.0769230769231	-14.8846153846154
11	1266	792	20.0769230769231	-14.8846153846154
12	1266	792	20.0769230769231	-14.8846153846154
13	1257	810	11.0769230769231	3.11538461538464
14	1257	810	11.0769230769231	3.11538461538464
15	1257	810	11.0769230769231	3.11538461538464
16	1257	810	11.0769230769231	3.11538461538464
17	1263	831	17.0769230769231	24.1153846153846
18	1263	831	17.0769230769231	24.1153846153846
19	1263	831	17.0769230769231	24.1153846153846
20	1263	831	17.0769230769231	24.1153846153846
21	1248	798	2.07692307692309	-8.88461538461536
22	1248	798	2.07692307692309	-8.88461538461536
23	1248	798	2.07692307692309	-8.88461538461536
24	1251	807	5.07692307692309	0.115384615384642
25	1272	813	26.0769230769231	6.11538461538464
26	1275	816	29.0769230769231	9.11538461538464
27	1281	816	35.0769230769231	9.11538461538464
28	1281	816	35.0769230769231	9.11538461538464
29	1230	810	-15.9230769230769	3.11538461538464
30	1233	810	-12.9230769230769	3.11538461538464
31	1233	810	-12.9230769230769	3.11538461538464
32	1233	810	-12.9230769230769	3.11538461538464
33	1248	816	2.07692307692309	9.11538461538464
34	1248	813	2.07692307692309	6.11538461538464
35	1248	813	2.07692307692309	6.11538461538464
36	1248	813	2.07692307692309	6.11538461538464
37	1215	801	-30.9230769230769	-5.88461538461536
38	1215	801	-30.9230769230769	-5.88461538461536
39	1215	801	-30.9230769230769	-5.88461538461536
40	1248	804	2.07692307692309	-2.88461538461536
41	1248	804	2.07692307692309	-2.88461538461536
42	1248	804	2.07692307692309	-2.88461538461536
43	1248	804	2.07692307692309	-2.88461538461536
44	1224	810	-21.9230769230769	3.11538461538464
45	1224	810	-21.9230769230769	3.11538461538464
46	1230	816	-15.9230769230769	9.11538461538464
47	1230	804	-15.9230769230769	-2.88461538461536
48	1233	804	-12.9230769230769	-2.88461538461536
49	1233	804	-12.9230769230769	-2.88461538461536
50	1233	804	-12.9230769230769	-2.88461538461536
51	1239	798	-6.92307692307691	-8.88461538461536
52	1239	798	-6.92307692307691	-8.88461538461536
53	1239	798	-6.92307692307691	-8.88461538461536
54	1245	804	-0.923076923076906	-2.88461538461536
55	1239	786	-6.92307692307691	-20.8846153846154
56	1239	786	-6.92307692307691	-20.8846153846154
57	1209	807	-36.9230769230769	0.115384615384642

## Sheet: Fig2Bi
Sample	Vial	Total	Target
1	1.53	1.54	10
2	1.529	1.538	10
3	1.531	1.538	10
4	1.528	1.539	10
5	1.532	1.539	10
6	1.533	1.543	10
7	1.534	1.545	10
8	1.536	1.637	100
9	1.539	1.639	100
10	1.535	1.636	100
11	1.532	1.63	100
12	1.536	1.638	100
13	1.533	1.631	100
14	1.538	2.041	500
15	1.533	2.031	500
16	1.534	2.033	500
17	1.533	2.031	500
18	1.531	2.029	500
19	1.531	2.034	500
20	1.529	2.532	1000
21	1.536	2.534	1000
22	1.535	2.532	1000
23	1.531	2.529	1000
24	1.534	2.532	1000
25	1.54	2.537	1000

## Sheet: Fig2Bii
Sample	Speed	Vial	Total
1	1	1.53	1.627
2	1	1.528	1.629
3	1	1.528	1.629
4	1	1.534	1.633
5	25	1.528	1.6285
6	25	1.528	1.6295
7	25	1.53	1.6315
8	25	1.528	1.6235
9	50	1.526	1.625
10	50	1.528	1.63
11	50	1.533	1.635
12	50	1.535	1.633
13	100	1.534	1.63
14	100	1.533	1.628
15	100	1.529	1.627
16	100	1.531	1.624

## Sheet: Fig2Biii
X	Label	Mean	Row	FITCconc	Condition
1	201023PD12_p0001_t00004_z001_w00.png	0.943854683879191	1	1	Manual
2	201023PD12_p0002_t00004_z001_w00.png	0.975989768281736	1	0.9	Manual
3	201023PD12_p0003_t00004_z001_w00.png	0.940016308169488	1	0.8	Manual
4	201023PD12_p0004_t00004_z001_w00.png	0.877991749968117	1	0.7	Manual
5	201023PD12_p0005_t00004_z001_w00.png	0.829035811004849	1	0.6	Manual
6	201023PD12_p0006_t00004_z001_w00.png	0.750222530694838	1	0.5	Manual
7	201023PD12_p0007_t00004_z001_w00.png	0.679298523784865	1	0.4	Manual
8	201023PD12_p0008_t00004_z001_w00.png	0.579197312430573	1	0.3	Manual
9	201023PD12_p0009_t00004_z001_w00.png	0.457705176748677	1	0.2	Manual
10	201023PD12_p0010_t00004_z001_w00.png	0.249457659427035	1	0.1	Manual
11	201023PD12_p0011_t00004_z001_w00.png	0.00735255252668493	1	0	Manual
12	201023PD12_p0012_t00004_z001_w00.png	0.00722005911079834	2	0	Manual
13	201023PD12_p0013_t00004_z001_w00.png	0.00713152845656583	3	0	Manual
14	201023PD12_p0014_t00004_z001_w00.png	0.00721857654003368	4	0	Manual
15	201023PD12_p0015_t00004_z001_w00.png	0.00966534900154218	5	0	Automated
16	201023PD12_p0016_t00004_z001_w00.png	0.00944309046433739	6	0	Automated
17	201023PD12_p0017_t00004_z001_w00.png	0.0121500317051994	7	0	Automated
18	201023PD12_p0018_t00004_z001_w00.png	0.0114037309977687	8	0	Automated
19	201023PD12_p0019_t00004_z001_w00.png	0.227104002055334	8	0.1	Automated
20	201023PD12_p0020_t00004_z001_w00.png	0.214928961499293	7	0.1	Automated
21	201023PD12_p0021_t00004_z001_w00.png	0.266412921432759	6	0.1	Automated
22	201023PD12_p0022_t00004_z001_w00.png	0.293479283981521	5	0.1	Automated
23	201023PD12_p0023_t00004_z001_w00.png	0.255431663194957	4	0.1	Manual
24	201023PD12_p0024_t00004_z001_w00.png	0.264094868790693	3	0.1	Manual
25	201023PD12_p0025_t00004_z001_w00.png	0.272457747908674	2	0.1	Manual
26	201023PD12_p0026_t00004_z001_w00.png	0.445185169206591	2	0.2	Manual
27	201023PD12_p0027_t00004_z001_w00.png	0.433496218219463	3	0.2	Manual
28	201023PD12_p0028_t00004_z001_w00.png	0.44140685274113	4	0.2	Manual
29	201023PD12_p0029_t00004_z001_w00.png	0.435049966298837	5	0.2	Automated
30	201023PD12_p0030_t00004_z001_w00.png	0.428164907667759	6	0.2	Automated
31	201023PD12_p0031_t00004_z001_w00.png	0.417357450958645	7	0.2	Automated
32	201023PD12_p0032_t00004_z001_w00.png	0.460376650660932	8	0.2	Automated
33	201023PD12_p0033_t00004_z001_w00.png	0.53975555335109	8	0.3	Automated
34	201023PD12_p0034_t00004_z001_w00.png	0.603091754766987	7	0.3	Automated
35	201023PD12_p0035_t00004_z001_w00.png	0.554071624120394	6	0.3	Automated
36	201023PD12_p0036_t00004_z001_w00.png	0.53447086102682	5	0.3	Automated
37	201023PD12_p0037_t00004_z001_w00.png	0.569510679159029	4	0.3	Manual
38	201023PD12_p0038_t00004_z001_w00.png	0.573516222286584	3	0.3	Manual
39	201023PD12_p0039_t00004_z001_w00.png	0.553745717548205	2	0.3	Manual
40	201023PD12_p0040_t00004_z001_w00.png	0.667793472085647	2	0.4	Manual
41	201023PD12_p0041_t00004_z001_w00.png	0.682792670768251	3	0.4	Manual
42	201023PD12_p0042_t00004_z001_w00.png	0.661263383254793	4	0.4	Manual
43	201023PD12_p0043_t00004_z001_w00.png	0.644717957665073	5	0.4	Automated
44	201023PD12_p0044_t00004_z001_w00.png	0.665810254722559	6	0.4	Automated
45	201023PD12_p0045_t00004_z001_w00.png	0.689320023197065	7	0.4	Automated
46	201023PD12_p0046_t00004_z001_w00.png	0.629725037215809	8	0.4	Automated
47	201023PD12_p0047_t00004_z001_w00.png	0.732018518698231	8	0.5	Automated
48	201023PD12_p0048_t00004_z001_w00.png	0.758052427438317	7	0.5	Automated
49	201023PD12_p0049_t00004_z001_w00.png	0.741732665457513	6	0.5	Automated
50	201023PD12_p0050_t00004_z001_w00.png	0.754901426602024	5	0.5	Automated
51	201023PD12_p0051_t00004_z001_w00.png	0.759695068645347	4	0.5	Manual
52	201023PD12_p0052_t00004_z001_w00.png	0.748172347123138	3	0.5	Manual
53	201023PD12_p0053_t00004_z001_w00.png	0.73931029550566	2	0.5	Manual
54	201023PD12_p0054_t00004_z001_w00.png	0.825787558972573	2	0.6	Manual
55	201023PD12_p0055_t00004_z001_w00.png	0.826530447951852	3	0.6	Manual
56	201023PD12_p0056_t00004_z001_w00.png	0.820824063335225	4	0.6	Manual
57	201023PD12_p0057_t00004_z001_w00.png	0.805156369258919	5	0.6	Automated
58	201023PD12_p0058_t00004_z001_w00.png	0.806745956217288	6	0.6	Automated
59	201023PD12_p0059_t00004_z001_w00.png	0.812269709900423	7	0.6	Automated
60	201023PD12_p0060_t00004_z001_w00.png	0.811937313299069	8	0.6	Automated
61	201023PD12_p0061_t00004_z001_w00.png	0.864306938012367	8	0.7	Automated
62	201023PD12_p0062_t00004_z001_w00.png	0.902255981155962	7	0.7	Automated
63	201023PD12_p0063_t00004_z001_w00.png	0.869213986431961	6	0.7	Automated
64	201023PD12_p0064_t00004_z001_w00.png	0.91829159967532	5	0.7	Automated
65	201023PD12_p0065_t00004_z001_w00.png	0.888965133637201	4	0.7	Manual
66	201023PD12_p0066_t00004_z001_w00.png	0.88196107600985	3	0.7	Manual
67	201023PD12_p0067_t00004_z001_w00.png	0.882813765995352	2	0.7	Manual
68	201023PD12_p0068_t00004_z001_w00.png	0.934162846481697	2	0.8	Manual
69	201023PD12_p0069_t00004_z001_w00.png	0.934248442250946	3	0.8	Manual
70	201023PD12_p0070_t00004_z001_w00.png	0.948639060762931	4	0.8	Manual
71	201023PD12_p0071_t00004_z001_w00.png	0.914024624255041	5	0.8	Automated
72	201023PD12_p0072_t00004_z001_w00.png	0.975407682074272	6	0.8	Automated
73	201023PD12_p0073_t00004_z001_w00.png	0.913053625122519	7	0.8	Automated
74	201023PD12_p0074_t00004_z001_w00.png	0.933945279524549	8	0.8	Automated
75	201023PD12_p0075_t00004_z001_w00.png	0.947230558023412	8	0.9	Automated
76	201023PD12_p0076_t00004_z001_w00.png	1.00844400478509	7	0.9	Automated
77	201023PD12_p0077_t00004_z001_w00.png	0.983409956291835	6	0.9	Automated
78	201023PD12_p0078_t00004_z001_w00.png	0.992976204817289	5	0.9	Automated
79	201023PD12_p0079_t00004_z001_w00.png	0.970256848674075	4	0.9	Manual
80	201023PD12_p0080_t00004_z001_w00.png	0.96963559101059	3	0.9	Manual
81	201023PD12_p0081_t00004_z001_w00.png	0.976608877730439	2	0.9	Manual
82	201023PD12_p0082_t00004_z001_w00.png	1.02040816326531	2	1	Manual
83	201023PD12_p0083_t00004_z001_w00.png	1.01589881838668	3	1	Manual
84	201023PD12_p0084_t00004_z001_w00.png	1.0139568624808	4	1	Manual
85	201023PD12_p0085_t00004_z001_w00.png	1.00127465564575	5	1	Automated
86	201023PD12_p0086_t00004_z001_w00.png	0.994831971925614	6	1	Automated
87	201023PD12_p0087_t00004_z001_w00.png	0.99413431648293	7	1	Automated
88	201023PD12_p0088_t00004_z001_w00.png	0.978365996395476	8	1	Automated

## Sheet: Fig2C
Time	Label	Mean
0	210319PD17_p0001	0.0019118030356374
0.25	210319PD17_p0001	0.0019118030356374
0.5	210319PD17_p0001	0.0019118030356374
0.75	210319PD17_p0001	0.0019118030356374
1	210319PD17_p0001	0.0019118030356374
1.25	210319PD17_p0001	0.0019118030356374
1.5	210319PD17_p0001	0.0019118030356374
1.75	210319PD17_p0001	0.0019118030356374
2	210319PD17_p0001	0.0019118030356374
2.25	210319PD17_p0001	0.0019118030356374
2.5	210319PD17_p0001	0.0019118030356374
2.75	210319PD17_p0001	0.0019118030356374
3	210319PD17_p0001	0.0019118030356374
3.25	210319PD17_p0001	0.0019118030356374
3.5	210319PD17_p0001	0.0019118030356374
3.75	210319PD17_p0001	0.0019118030356374
4	210319PD17_p0001	0.0019118030356374
4.25	210319PD17_p0001	0.0019118030356374
4.5	210319PD17_p0001	0.0019118030356374
4.75	210319PD17_p0001	0.0019118030356374
5	210319PD17_p0001	0.00803364629929365
5.25	210319PD17_p0001	0.00815827479528745
5.5	210319PD17_p0001	0.0081941281346093
5.75	210319PD17_p0001	0.00806116564431569
6	210319PD17_p0001	0.00846365752005389
6.25	210319PD17_p0001	0.00891340714836633
6.5	210319PD17_p0001	0.00938058760228524
6.75	210319PD17_p0001	0.00967771261645255
7	210319PD17_p0001	0.00948515348499893
7.25	210319PD17_p0001	0.0323627878877732
7.5	210319PD17_p0001	0.192464558735694
7.75	210319PD17_p0001	0.280468029491508
8	210319PD17_p0001	0.35458323248787
8.25	210319PD17_p0001	0.406433797829237
8.5	210319PD17_p0001	0.454650989577911
8.75	210319PD17_p0001	0.493941119395796
9	210319PD17_p0001	0.533145983107241
9.25	210319PD17_p0001	0.567577947305165
9.5	210319PD17_p0001	0.601659254401965
9.75	210319PD17_p0001	0.633546737621697
10	210319PD17_p0001	0.667690768991385
10.25	210319PD17_p0001	0.698185616971415
10.5	210319PD17_p0001	0.728927433432411
10.75	210319PD17_p0001	0.756976282691833
11	210319PD17_p0001	0.78644875744436
11.25	210319PD17_p0001	0.82296124515291
11.5	210319PD17_p0001	0.847317047894779
11.75	210319PD17_p0001	0.871530715031347
12	210319PD17_p0001	0.894576211717478
12.25	210319PD17_p0001	0.917393906202439
12.5	210319PD17_p0001	0.936543804074774
12.75	210319PD17_p0001	0.951694319158531
13	210319PD17_p0001	0.964764234447961
13.25	210319PD17_p0001	0.975866106543423
13.5	210319PD17_p0001	0.983420138145586
13.75	210319PD17_p0001	0.987738062597299
14	210319PD17_p0001	0.991386120802373
14.25	210319PD17_p0001	0.994107980455582
14.5	210319PD17_p0001	0.996282504556378
14.75	210319PD17_p0001	0.997207444427181
15	210319PD17_p0001	0.997811001066999
15.25	210319PD17_p0001	0.998432389021852
15.5	210319PD17_p0001	0.998144379909917
15.75	210319PD17_p0001	0.998977683985273
16	210319PD17_p0001	0.999303014897768
16.25	210319PD17_p0001	0.999476960806255
16.5	210319PD17_p0001	1
16.75	210319PD17_p0001	0.999634448506318
17	210319PD17_p0001	0.999189561963925
17.25	210319PD17_p0001	0.990484275821952
17.5	210319PD17_p0001	0.881490353134605
17.75	210319PD17_p0001	0.745854881968995
18	210319PD17_p0001	0.622119744393916
18.25	210319PD17_p0001	0.534477515102695
18.5	210319PD17_p0001	0.465279044537495
18.75	210319PD17_p0001	0.406018890781212
19	210319PD17_p0001	0.358081774639602
19.25	210319PD17_p0001	0.320038559122185
19.5	210319PD17_p0001	0.283222767419712
19.75	210319PD17_p0001	0.259972506210018
20	210319PD17_p0001	0.239827334894848
20.25	210319PD17_p0001	0.221835538024459
20.5	210319PD17_p0001	0.206159638023161
20.75	210319PD17_p0001	0.1924763827093
21	210319PD17_p0001	0.18100657525451
21.25	210319PD17_p0001	0.171100698089309
21.5	210319PD17_p0001	0.162086100611984
21.75	210319PD17_p0001	0.154708169932852
22	210319PD17_p0001	0.149668201183233
22.25	210319PD17_p0001	0.14510517720122
22.5	210319PD17_p0001	0.0784648233257096
22.75	210319PD17_p0001	0.0585432776790974
23	210319PD17_p0001	0.045907931561544
23.25	210319PD17_p0001	0.0363188224634368
23.5	210319PD17_p0001	0.0296571957337349
23.75	210319PD17_p0001	0.0242931356817563
24	210319PD17_p0001	0.0200171481944954
24.25	210319PD17_p0001	0.0165927537998294
24.5	210319PD17_p0001	0.0139677935174149
24.75	210319PD17_p0001	0.0116320247442966
25	210319PD17_p0001	0.00944026052714593
25.25	210319PD17_p0001	0.007846541452439
25.5	210319PD17_p0001	0.00649324953136539
25.75	210319PD17_p0001	0.00563280752949114
26	210319PD17_p0001	0.00487223996273847
26.25	210319PD17_p0001	0.00394442038223436
26.5	210319PD17_p0001	0.00336359628522026
26.75	210319PD17_p0001	0.00263047177978894
27	210319PD17_p0001	0.0020090838249357
27.25	210319PD17_p0001	0.00152771460268941
27.5	210319PD17_p0001	0.00103801138614331
27.75	210319PD17_p0001	0.000805517737381194
28	210319PD17_p0001	0.000621502380404277
28.25	210319PD17_p0001	0.000418549594732353
28.5	210319PD17_p0001	0.000157335132662409
28.75	210319PD17_p0001	5.24831860711489e-05
29	210319PD17_p0001	3.23061472400139e-05
29.25	210319PD17_p0001	0
29.5	210319PD17_p0001	3.9514956954731e-05
29.75	210319PD17_p0001	8.76881139371863e-05
30	210319PD17_p0001	0.000281791990329669
30.25	210319PD17_p0001	0.000306927469705312
30.5	210319PD17_p0001	0.000422745198270018
30.75	210319PD17_p0001	0.000665384579223209
31	210319PD17_p0001	0.000911838145210641
31.25	210319PD17_p0001	0.00122671819071234

## Sheet: Fig2D
Time	Label	Mean
0	210318PD17_p0001	0.0121054276094276
0.25	210318PD17_p0001	0.0120078720538721
0.5	210318PD17_p0001	0.0101789831649832
0.75	210318PD17_p0001	0.0085883771043771
1	210318PD17_p0001	0.0149073063973064
1.25	210318PD17_p0001	0.0123314478114478
1.5	210318PD17_p0001	0.00926789225589226
1.75	210318PD17_p0001	0.0120757104377104
2	210318PD17_p0001	0.0108577104377104
2.25	210318PD17_p0001	0.0110016296296296
2.5	210318PD17_p0001	0.0131115488215488
2.75	210318PD17_p0001	0.0127225387205387
3	210318PD17_p0001	0.0227212861952862
3.25	210318PD17_p0001	0.157700558922559
3.5	210318PD17_p0001	0.338629468013468
3.75	210318PD17_p0001	0.734805528619529
4	210318PD17_p0001	0.972403548821549
4.25	210318PD17_p0001	1.03649777104377
4.5	210318PD17_p0001	0.29162308013468
4.75	210318PD17_p0001	0.0472452195286195
5	210318PD17_p0001	0.0412424983164983
5.25	210318PD17_p0001	0.0423776498316498
5.5	210318PD17_p0001	0.0416077831649832
5.75	210318PD17_p0001	0.0401924195286195
6	210318PD17_p0001	0.0390550983164983
6.25	210318PD17_p0001	0.0382280013468013
6.5	210318PD17_p0001	0.0341818619528619
6.75	210318PD17_p0001	0.0390391468013468
7	210318PD17_p0001	0.0352412134680135
7.25	210318PD17_p0001	0.0292970255892256
7.5	210318PD17_p0001	0.0315312134680135
7.75	210318PD17_p0001	0.0334804074074074
8	210318PD17_p0001	0.0347688498316498
8.25	210318PD17_p0001	0.026631668013468
8.5	210318PD17_p0001	0.0265825346801347
8.75	210318PD17_p0001	0.0265625164983165
9	210318PD17_p0001	0.0316862195286195
9.25	210318PD17_p0001	0.0280529589225589
9.5	210318PD17_p0001	0.027185468013468
9.75	210318PD17_p0001	0.0277841286195286
10	210318PD17_p0001	0.0262003407407407
10.25	210318PD17_p0001	0.0262713346801347
10.5	210318PD17_p0001	0.0261879831649832
10.75	210318PD17_p0001	0.0235507164983165
11	210318PD17_p0001	0.0398100134680135
11.25	210318PD17_p0001	0.0292540336700337
11.5	210318PD17_p0001	0.0288978720538721
11.75	210318PD17_p0001	0.0307051851851852
12	210318PD17_p0001	0.0320728215488215
12.25	210318PD17_p0001	0.0329544377104377
12.5	210318PD17_p0001	0.0354078316498317
12.75	210318PD17_p0001	0.0308780942760943
13	210318PD17_p0001	0.0272082154882155
13.25	210318PD17_p0001	0.0247213872053872
13.5	210318PD17_p0001	0.0229936902356902
13.75	210318PD17_p0001	0.0198089427609428
14	210318PD17_p0001	0.0207661952861953
14.25	210318PD17_p0001	0.0178128417508417
14.5	210318PD17_p0001	0.0170003569023569
14.75	210318PD17_p0001	0.015671063973064
15	210318PD17_p0001	0.0149327205387205
15.25	210318PD17_p0001	0.0141383771043771
15.5	210318PD17_p0001	0.0134609023569024
15.75	210318PD17_p0001	0.0134105589225589
16	210318PD17_p0001	0.0134962154882155
16.25	210318PD17_p0001	0.0136847205387205
16.5	210318PD17_p0001	0.0143782760942761
16.75	210318PD17_p0001	0.0361580808080808
17	210318PD17_p0001	0.136971851851852
17.25	210318PD17_p0001	0.488482996632997
17.5	210318PD17_p0001	0.816866262626263
17.75	210318PD17_p0001	1.00019808080808
18	210318PD17_p0001	1.09650632996633
18.25	210318PD17_p0001	1.04061191919192
18.5	210318PD17_p0001	0.9541167003367
18.75	210318PD17_p0001	0.718010841750842
19	210318PD17_p0001	0.482641414141414
19.25	210318PD17_p0001	0.165309528619529
19.5	210318PD17_p0001	0.0626257575757576
19.75	210318PD17_p0001	0.0421544781144781
20	210318PD17_p0001	0.0378841414141414
20.25	210318PD17_p0001	0.0364317508417508
20.5	210318PD17_p0001	0.0338893602693603
20.75	210318PD17_p0001	0.0341083164983165
21	210318PD17_p0001	0.035193569023569
21.25	210318PD17_p0001	0.0380354208754209
21.5	210318PD17_p0001	0.0368915151515152
21.75	210318PD17_p0001	0.0332853535353535
22	210318PD17_p0001	0.0339839057239057
22.25	210318PD17_p0001	0.0339512794612795
22.5	210318PD17_p0001	0.0345649158249158
22.75	210318PD17_p0001	0.0385844781144781
23	210318PD17_p0001	0.0367122895622896
23.25	210318PD17_p0001	0.0381271043771044
23.5	210318PD17_p0001	0.0398711784511784
23.75	210318PD17_p0001	0.038713771043771
24	210318PD17_p0001	0.0319770033670034
24.25	210318PD17_p0001	0.0375953872053872
24.5	210318PD17_p0001	0.0393537037037037
24.75	210318PD17_p0001	0.0175835016835017
25	210318PD17_p0001	0.0153079797979798
25.25	210318PD17_p0001	0.0140779124579125
25.5	210318PD17_p0001	0.0137041750841751
25.75	210318PD17_p0001	0.0137408754208754
26	210318PD17_p0001	0.0131409090909091
26.25	210318PD17_p0001	0.0130420875420875
26.5	210318PD17_p0001	0.0133579461279461
26.75	210318PD17_p0001	0.0128151851851852
27	210318PD17_p0001	0.0122674074074074
27.25	210318PD17_p0001	0.0120681144781145
27.5	210318PD17_p0001	0.0118264646464646
27.75	210318PD17_p0001	0.012059494949495
28	210318PD17_p0001	0.0121691582491582
28.25	210318PD17_p0001	0.0117071717171717
28.5	210318PD17_p0001	0.0115588215488215
28.75	210318PD17_p0001	0.0116287205387205
29	210318PD17_p0001	0.0115377441077441
29.25	210318PD17_p0001	0.0116050505050505
29.5	210318PD17_p0001	0.0116909090909091
29.75	210318PD17_p0001	0.0117761952861953
30	210318PD17_p0001	0.0118815151515151
30.25	210318PD17_p0001	0.0119706734006734
30.5	210318PD17_p0001	0.0120539730639731
30.75	210318PD17_p0001	0.0122044107744108
31	210318PD17_p0001	0.0308428619528619
31.25	210318PD17_p0001	0.549468451178451
31.5	210318PD17_p0001	0.7937232996633
31.75	210318PD17_p0001	0.900362996632997
32	210318PD17_p0001	0.834807373737374
32.25	210318PD17_p0001	0.832364646464646
32.5	210318PD17_p0001	1.02087949494949
32.75	210318PD17_p0001	0.966940168350168
33	210318PD17_p0001	0.815223602693603
33.25	210318PD17_p0001	0.692375589225589
33.5	210318PD17_p0001	0.534302794612795
33.75	210318PD17_p0001	0.0880322558922559
34	210318PD17_p0001	0.0328039393939394
34.25	210318PD17_p0001	0.0301468013468013
34.5	210318PD17_p0001	0.0282445791245791
34.75	210318PD17_p0001	0.0270196296296296
35	210318PD17_p0001	0.0261104713804714
35.25	210318PD17_p0001	0.0260648484848485
35.5	210318PD17_p0001	0.025006734006734
35.75	210318PD17_p0001	0.024959696969697
36	210318PD17_p0001	0.024269898989899
36.25	210318PD17_p0001	0.0249055892255892
36.5	210318PD17_p0001	0.0246386868686869
36.75	210318PD17_p0001	0.0247053872053872
37	210318PD17_p0001	0.0236967003367003
37.25	210318PD17_p0001	0.023383164983165
37.5	210318PD17_p0001	0.0249475084175084
37.75	210318PD17_p0001	0.0265175420875421
38	210318PD17_p0001	0.0237949831649832
38.25	210318PD17_p0001	0.0247032323232323
38.5	210318PD17_p0001	0.0268309427609428
38.75	210318PD17_p0001	0.0147062626262626
39	210318PD17_p0001	0.0134694949494949
39.25	210318PD17_p0001	0.0121838047138047
39.5	210318PD17_p0001	0.0116424579124579
39.75	210318PD17_p0001	0.011259797979798
40	210318PD17_p0001	0.0107956565656566
40.25	210318PD17_p0001	0.0106207407407407
40.5	210318PD17_p0001	0.0107517508417508
40.75	210318PD17_p0001	0.0103002693602694
41	210318PD17_p0001	0.0100455218855219
41.25	210318PD17_p0001	0.00992609427609427
41.5	210318PD17_p0001	0.0098413468013468
41.75	210318PD17_p0001	0.0096957239057239
42	210318PD17_p0001	0.00980181818181818
42.25	210318PD17_p0001	0.0098896632996633
42.5	210318PD17_p0001	0.00998090909090909
42.75	210318PD17_p0001	0.00980589225589226
43	210318PD17_p0001	0.00985885521885522
43.25	210318PD17_p0001	0.00988114478114478
43.5	210318PD17_p0001	0.00994542087542088
43.75	210318PD17_p0001	0.0100803367003367
44	210318PD17_p0001	0.010253468013468
44.25	210318PD17_p0001	0.0103321548821549
44.5	210318PD17_p0001	0.010433265993266
44.75	210318PD17_p0001	0.010547138047138
45	210318PD17_p0001	0.0106821212121212
45.25	210318PD17_p0001	0.126032861952862
45.5	210318PD17_p0001	0.538514444444445
45.75	210318PD17_p0001	0.801914006734007
46	210318PD17_p0001	0.95665771043771
46.25	210318PD17_p0001	1.02568774410774
46.5	210318PD17_p0001	0.960333872053872
46.75	210318PD17_p0001	0.936491952861953
47	210318PD17_p0001	0.725939932659933
47.25	210318PD17_p0001	0.53326164983165
47.5	210318PD17_p0001	0.392096531986532
47.75	210318PD17_p0001	0.273070841750842
48	210318PD17_p0001	0.149712323232323
48.25	210318PD17_p0001	0.0564534006734007
48.5	210318PD17_p0001	0.0288234006734007
48.75	210318PD17_p0001	0.0242992929292929
49	210318PD17_p0001	0.0238020202020202
49.25	210318PD17_p0001	0.0233895286195286
49.5	210318PD17_p0001	0.0230800673400673
49.75	210318PD17_p0001	0.0222256228956229
50	210318PD17_p0001	0.0222841077441077
50.25	210318PD17_p0001	0.0227136363636364
50.5	210318PD17_p0001	0.0228474074074074
50.75	210318PD17_p0001	0.0220169696969697
51	210318PD17_p0001	0.0219589225589226
51.25	210318PD17_p0001	0.023173265993266
51.5	210318PD17_p0001	0.0232561952861953
51.75	210318PD17_p0001	0.0221693939393939
52	210318PD17_p0001	0.023392861952862
52.25	210318PD17_p0001	0.024176835016835
52.5	210318PD17_p0001	0.0229871380471381
52.75	210318PD17_p0001	0.0223616161616162
53	210318PD17_p0001	0.0130872727272727
53.25	210318PD17_p0001	0.0118943771043771
53.5	210318PD17_p0001	0.0112856902356902
53.75	210318PD17_p0001	0.0109619865319865
54	210318PD17_p0001	0.0104663973063973
54.25	210318PD17_p0001	0.0101720202020202
54.5	210318PD17_p0001	0.0102791919191919
54.75	210318PD17_p0001	0.00988420875420875
55	210318PD17_p0001	0.00964794612794613
55.25	210318PD17_p0001	0.00952713804713805
55.5	210318PD17_p0001	0.00933175084175084
55.75	210318PD17_p0001	0.00921259259259259
56	210318PD17_p0001	0.00935606060606061
56.25	210318PD17_p0001	0.00944818181818182
56.5	210318PD17_p0001	0.00963956228956229
56.75	210318PD17_p0001	0.011723164983165
57	210318PD17_p0001	0.0144458585858586
57.25	210318PD17_p0001	0.012413468013468
57.5	210318PD17_p0001	0.0128190235690236
57.75	210318PD17_p0001	0.0126379461279461
58	210318PD17_p0001	0.0120893602693603
58.25	210318PD17_p0001	0.0121445117845118
58.5	210318PD17_p0001	0.0126196296296296
58.75	210318PD17_p0001	0.0132922222222222
59	210318PD17_p0001	0.0137050505050505
59.25	210318PD17_p0001	0.0142423905723906
59.5	210318PD17_p0001	0.0149285858585859
59.75	210318PD17_p0001	0.415397138047138
60	210318PD17_p0001	0.696361077441077
60.25	210318PD17_p0001	0.844809831649832
60.5	210318PD17_p0001	0.895929932659933
60.75	210318PD17_p0001	0.907626599326599
61	210318PD17_p0001	0.958301447811448
61.25	210318PD17_p0001	1.00062626262626
61.5	210318PD17_p0001	0.822961313131313
61.75	210318PD17_p0001	0.656872491582492
62	210318PD17_p0001	0.528480841750842
62.25	210318PD17_p0001	0.425214949494949
62.5	210318PD17_p0001	0.356609528619529
62.75	210318PD17_p0001	0.292279090909091
63	210318PD17_p0001	0.106735353535354
63.25	210318PD17_p0001	0.0384339393939394
63.5	210318PD17_p0001	0.0327517508417508
63.75	210318PD17_p0001	0.0331482154882155
64	210318PD17_p0001	0.0276009090909091
64.25	210318PD17_p0001	0.0276400336700337
64.5	210318PD17_p0001	0.0273544444444444
64.75	210318PD17_p0001	0.0251645117845118
65	210318PD17_p0001	0.0266584511784512
65.25	210318PD17_p0001	0.0239422895622896
65.5	210318PD17_p0001	0.0253302693602694
65.75	210318PD17_p0001	0.0241873737373737
66	210318PD17_p0001	0.0250145117845118
66.25	210318PD17_p0001	0.0256239393939394
66.5	210318PD17_p0001	0.0243188215488215
66.75	210318PD17_p0001	0.0250246127946128
67	210318PD17_p0001	0.0256086195286195
67.25	210318PD17_p0001	0.0244749158249158
67.5	210318PD17_p0001	0.0247543434343434
67.75	210318PD17_p0001	0.0162208754208754
68	210318PD17_p0001	0.0136665656565657
68.25	210318PD17_p0001	0.0124025589225589
68.5	210318PD17_p0001	0.0123434343434343
68.75	210318PD17_p0001	0.0116581144781145
69	210318PD17_p0001	0.0112619528619529
69.25	210318PD17_p0001	0.0116938047138047
69.5	210318PD17_p0001	0.0108552861952862
69.75	210318PD17_p0001	0.0104588215488215
70	210318PD17_p0001	0.0103290909090909
70.25	210318PD17_p0001	0.0101084848484848
70.5	210318PD17_p0001	0.0100906060606061
70.75	210318PD17_p0001	0.0096686531986532
71	210318PD17_p0001	0.00978037037037037
71.25	210318PD17_p0001	0.00998848484848485
71.5	210318PD17_p0001	0.0100964983164983
71.75	210318PD17_p0001	0.010383265993266
72	210318PD17_p0001	0.0107402693602694
72.25	210318PD17_p0001	0.0106138383838384
72.5	210318PD17_p0001	0.0105981481481481
72.75	210318PD17_p0001	0.0107111784511785
73	210318PD17_p0001	0.0107425252525253
73.25	210318PD17_p0001	0.0109678451178451
73.5	210318PD17_p0001	0.011206531986532
73.75	210318PD17_p0001	0.0113459259259259
74	210318PD17_p0001	0.0113959259259259
74.25	210318PD17_p0001	0.0114585858585859
74.5	210318PD17_p0001	0.399836902356902
74.75	210318PD17_p0001	0.684243872053872
75	210318PD17_p0001	0.867142390572391
75.25	210318PD17_p0001	0.977624208754209
75.5	210318PD17_p0001	1.00563552188552
75.75	210318PD17_p0001	0.945659326599326
76	210318PD17_p0001	0.93189
76.25	210318PD17_p0001	0.710099764309764
76.5	210318PD17_p0001	0.536932996632997
76.75	210318PD17_p0001	0.406355925925926
77	210318PD17_p0001	0.305957744107744
77.25	210318PD17_p0001	0.236018451178451
77.5	210318PD17_p0001	0.182424545454545
77.75	210318PD17_p0001	0.122836902356902
78	210318PD17_p0001	0.0301850168350168
78.25	210318PD17_p0001	0.0250389562289562
78.5	210318PD17_p0001	0.0227089225589226
78.75	210318PD17_p0001	0.0217050841750842
79	210318PD17_p0001	0.0209450168350168
79.25	210318PD17_p0001	0.0205340740740741
79.5	210318PD17_p0001	0.0201173063973064
79.75	210318PD17_p0001	0.0198811447811448
80	210318PD17_p0001	0.0189944781144781
80.25	210318PD17_p0001	0.0191932996632997
80.5	210318PD17_p0001	0.0194918855218855
80.75	210318PD17_p0001	0.0206965993265993
81	210318PD17_p0001	0.0202306397306397
81.25	210318PD17_p0001	0.0219881481481481
81.5	210318PD17_p0001	0.020820505050505
81.75	210318PD17_p0001	0.0201576767676768
82	210318PD17_p0001	0.0134573737373737
82.25	210318PD17_p0001	0.0121174747474747
82.5	210318PD17_p0001	0.011346936026936
82.75	210318PD17_p0001	0.01089
83	210318PD17_p0001	0.0106247474747475
83.25	210318PD17_p0001	0.0101972390572391
83.5	210318PD17_p0001	0.00997676767676767
83.75	210318PD17_p0001	0.0100453198653199
84	210318PD17_p0001	0.00960185185185185
84.25	210318PD17_p0001	0.00939508417508417
84.5	210318PD17_p0001	0.00924612794612795
84.75	210318PD17_p0001	0.0092116835016835
85	210318PD17_p0001	0.00886545454545454
85.25	210318PD17_p0001	0.0090010101010101
85.5	210318PD17_p0001	0.00915744107744108
85.75	210318PD17_p0001	0.00927252525252525
86	210318PD17_p0001	0.00927952861952862
86.25	210318PD17_p0001	0.00933006734006734
86.5	210318PD17_p0001	0.00935909090909091
86.75	210318PD17_p0001	0.00947592592592592
87	210318PD17_p0001	0.00955804713804714
87.25	210318PD17_p0001	0.00971117845117845
87.5	210318PD17_p0001	0.00981323232323232
87.75	210318PD17_p0001	0.00987727272727273
88	210318PD17_p0001	0.00996097643097643
88.25	210318PD17_p0001	0.0100293939393939
88.5	210318PD17_p0001	0.240108249158249
88.75	210318PD17_p0001	0.619745488215488
89	210318PD17_p0001	0.836498787878788
89.25	210318PD17_p0001	0.967369797979798
89.5	210318PD17_p0001	1.0482730976431
89.75	210318PD17_p0001	0.936782525252525
90	210318PD17_p0001	0.917016767676768
90.25	210318PD17_p0001	0.697075050505051
90.5	210318PD17_p0001	0.512047441077441
90.75	210318PD17_p0001	0.384088754208754
91	210318PD17_p0001	0.284408518518519
91.25	210318PD17_p0001	0.202601885521886
91.5	210318PD17_p0001	0.113061750841751
91.75	210318PD17_p0001	0.0294391245791246
92	210318PD17_p0001	0.0247458922558923
92.25	210318PD17_p0001	0.0225254882154882
92.5	210318PD17_p0001	0.0217724915824916
92.75	210318PD17_p0001	0.0216639057239057
93	210318PD17_p0001	0.0211619191919192
93.25	210318PD17_p0001	0.0201845117845118
93.5	210318PD17_p0001	0.0204681144781145
93.75	210318PD17_p0001	0.0194520538720539
94	210318PD17_p0001	0.0203315824915825
94.25	210318PD17_p0001	0.0188739057239057
94.5	210318PD17_p0001	0.0207538047138047
94.75	210318PD17_p0001	0.0193709090909091
95	210318PD17_p0001	0.0201593602693603
95.25	210318PD17_p0001	0.0195351851851852
95.5	210318PD17_p0001	0.0206698653198653
95.75	210318PD17_p0001	0.020150404040404
96	210318PD17_p0001	0.0129621885521886
96.25	210318PD17_p0001	0.0119352861952862
96.5	210318PD17_p0001	0.0113257239057239
96.75	210318PD17_p0001	0.0108983838383838
97	210318PD17_p0001	0.0105547474747475
97.25	210318PD17_p0001	0.0102098316498316
97.5	210318PD17_p0001	0.00991791245791246
97.75	210318PD17_p0001	0.0101100336700337
98	210318PD17_p0001	0.00968208754208754
98.25	210318PD17_p0001	0.00943723905723906
98.5	210318PD17_p0001	0.00931511784511784
98.75	210318PD17_p0001	0.00919040404040404
99	210318PD17_p0001	0.0089526936026936
99.25	210318PD17_p0001	0.00904804713804714
99.5	210318PD17_p0001	0.00922707070707071
99.75	210318PD17_p0001	0.0093393265993266
100	210318PD17_p0001	0.00935478114478114
100.25	210318PD17_p0001	0.00946902356902357
100.5	210318PD17_p0001	0.00949555555555556
100.75	210318PD17_p0001	0.00957185185185185
101	210318PD17_p0001	0.00968774410774411
101.25	210318PD17_p0001	0.00981878787878788
101.5	210318PD17_p0001	0.00995276094276094
101.75	210318PD17_p0001	0.0100222558922559
102	210318PD17_p0001	0.0100768013468013
102.25	210318PD17_p0001	0.0101545117845118
102.5	210318PD17_p0001	0.392575286195286
102.75	210318PD17_p0001	0.654974949494949
103	210318PD17_p0001	0.757321582491583
103.25	210318PD17_p0001	0.794564377104377
103.5	210318PD17_p0001	0.871170033670034
103.75	210318PD17_p0001	0.92607632996633
104	210318PD17_p0001	1.03380242424242
104.25	210318PD17_p0001	0.877073602693603
104.5	210318PD17_p0001	0.702334343434344
104.75	210318PD17_p0001	0.576362525252525
105	210318PD17_p0001	0.497518686868687
105.25	210318PD17_p0001	0.460397441077441
105.5	210318PD17_p0001	0.25521632996633
105.75	210318PD17_p0001	0.0399249494949495
106	210318PD17_p0001	0.032866228956229
106.25	210318PD17_p0001	0.0303298316498317
106.5	210318PD17_p0001	0.0279272727272727
106.75	210318PD17_p0001	0.0286849494949495
107	210318PD17_p0001	0.0259186531986532
107.25	210318PD17_p0001	0.0272794949494949
107.5	210318PD17_p0001	0.0247829292929293
107.75	210318PD17_p0001	0.0243888215488215
108	210318PD17_p0001	0.0300844444444444
108.25	210318PD17_p0001	0.0246920538720539
108.5	210318PD17_p0001	0.026283164983165
108.75	210318PD17_p0001	0.0258084848484848
109	210318PD17_p0001	0.0258790572390572
109.25	210318PD17_p0001	0.0259552188552189
109.5	210318PD17_p0001	0.0289793939393939
109.75	210318PD17_p0001	0.0264789562289562
110	210318PD17_p0001	0.0175724579124579
110.25	210318PD17_p0001	0.0159275084175084
110.5	210318PD17_p0001	0.0137920875420875
110.75	210318PD17_p0001	0.0128612794612795
111	210318PD17_p0001	0.012553164983165
111.25	210318PD17_p0001	0.0120740404040404
111.5	210318PD17_p0001	0.0116864983164983
111.75	210318PD17_p0001	0.0121754208754209
112	210318PD17_p0001	0.0112879124579125
112.25	210318PD17_p0001	0.0107611111111111
112.5	210318PD17_p0001	0.0105208417508418
112.75	210318PD17_p0001	0.0102548148148148
113	210318PD17_p0001	0.0100157912457912
113.25	210318PD17_p0001	0.0100683164983165
113.5	210318PD17_p0001	0.0101966666666667
113.75	210318PD17_p0001	0.0103794612794613
114	210318PD17_p0001	0.0104483501683502
114.25	210318PD17_p0001	0.0104149494949495
114.5	210318PD17_p0001	0.0104275757575758
114.75	210318PD17_p0001	0.0105213468013468
115	210318PD17_p0001	0.0105553198653199
115.25	210318PD17_p0001	0.0106096632996633
115.5	210318PD17_p0001	0.010767037037037
115.75	210318PD17_p0001	0.0108923905723906
116	210318PD17_p0001	0.0110494276094276
116.25	210318PD17_p0001	0.0111123232323232
116.5	210318PD17_p0001	0.124780909090909
116.75	210318PD17_p0001	0.433635824915825
117	210318PD17_p0001	0.65892760942761
117.25	210318PD17_p0001	0.724568282828283
117.5	210318PD17_p0001	0.746719225589226
117.75	210318PD17_p0001	0.738774006734007
118	210318PD17_p0001	0.949487845117845
118.25	210318PD17_p0001	0.862194814814815
118.5	210318PD17_p0001	0.696194882154882
118.75	210318PD17_p0001	0.558171245791246
119	210318PD17_p0001	0.428559225589226
119.25	210318PD17_p0001	0.353811919191919
119.5	210318PD17_p0001	0.285128181818182
119.75	210318PD17_p0001	0.237520606060606
120	210318PD17_p0001	0.192997373737374
120.25	210318PD17_p0001	0.0304344781144781
120.5	210318PD17_p0001	0.024103569023569
120.75	210318PD17_p0001	0.0214366666666667
121	210318PD17_p0001	0.020789797979798
121.25	210318PD17_p0001	0.02005367003367
121.5	210318PD17_p0001	0.0196514141414141
121.75	210318PD17_p0001	0.0196637373737374
122	210318PD17_p0001	0.0189107070707071
122.25	210318PD17_p0001	0.0183516161616162
122.5	210318PD17_p0001	0.0186125252525252
122.75	210318PD17_p0001	0.0182151515151515
123	210318PD17_p0001	0.018589898989899
123.25	210318PD17_p0001	0.0181238383838384
123.5	210318PD17_p0001	0.0184589225589226
123.75	210318PD17_p0001	0.0189425589225589
124	210318PD17_p0001	0.0119317845117845
124.25	210318PD17_p0001	0.0115424579124579
124.5	210318PD17_p0001	0.0107330976430976
124.75	210318PD17_p0001	0.0104191919191919
125	210318PD17_p0001	0.0100430976430976
125.25	210318PD17_p0001	0.00960464646464647
125.5	210318PD17_p0001	0.00968949494949495
125.75	210318PD17_p0001	0.00924077441077441
126	210318PD17_p0001	0.00897946127946128
126.25	210318PD17_p0001	0.00884491582491582
126.5	210318PD17_p0001	0.00864690235690236
126.75	210318PD17_p0001	0.00850104377104377
127	210318PD17_p0001	0.00823360269360269
127.25	210318PD17_p0001	0.00835942760942761
127.5	210318PD17_p0001	0.00850973063973064
127.75	210318PD17_p0001	0.00863319865319865
128	210318PD17_p0001	0.00883407407407407
128.25	210318PD17_p0001	0.00893508417508417
128.5	210318PD17_p0001	0.00894861952861953
128.75	210318PD17_p0001	0.00902922558922559
129	210318PD17_p0001	0.00912690235690236
129.25	210318PD17_p0001	0.00922828282828283
129.5	210318PD17_p0001	0.00956265993265993
129.75	210318PD17_p0001	0.00980367003367003
130	210318PD17_p0001	0.00997185185185185
130.25	210318PD17_p0001	0.0102057239057239
130.5	210318PD17_p0001	0.125542255892256
130.75	210318PD17_p0001	0.566188720538721
131	210318PD17_p0001	0.795648215488216
131.25	210318PD17_p0001	0.93542404040404
131.5	210318PD17_p0001	0.974796127946128
131.75	210318PD17_p0001	0.919389326599327
132	210318PD17_p0001	0.973554747474747
132.25	210318PD17_p0001	0.819835084175084
132.5	210318PD17_p0001	0.625427710437711
132.75	210318PD17_p0001	0.470848114478114
133	210318PD17_p0001	0.356120673400673
133.25	210318PD17_p0001	0.274938047138047
133.5	210318PD17_p0001	0.219849158249158
133.75	210318PD17_p0001	0.158198653198653
134	210318PD17_p0001	0.0593972390572391
134.25	210318PD17_p0001	0.0300280134680135
134.5	210318PD17_p0001	0.025403468013468
134.75	210318PD17_p0001	0.0251540404040404
135	210318PD17_p0001	0.0239415488215488
135.25	210318PD17_p0001	0.0238209764309764
135.5	210318PD17_p0001	0.0229902356902357
135.75	210318PD17_p0001	0.023590303030303
136	210318PD17_p0001	0.0217319528619529
136.25	210318PD17_p0001	0.02152367003367
136.5	210318PD17_p0001	0.020956835016835
136.75	210318PD17_p0001	0.0219900336700337
137	210318PD17_p0001	0.0207294612794613
137.25	210318PD17_p0001	0.0232991919191919
137.5	210318PD17_p0001	0.0226013468013468
137.75	210318PD17_p0001	0.020843265993266
138	210318PD17_p0001	0.0216584175084175
138.25	210318PD17_p0001	0.0143921548821549
138.5	210318PD17_p0001	0.0129467003367003
138.75	210318PD17_p0001	0.0121023569023569
139	210318PD17_p0001	0.0120241414141414
139.25	210318PD17_p0001	0.0110719865319865
139.5	210318PD17_p0001	0.0110879797979798
139.75	210318PD17_p0001	0.0105459259259259
140	210318PD17_p0001	0.0102355555555556
140.25	210318PD17_p0001	0.0100675757575758
140.5	210318PD17_p0001	0.00982043771043771
140.75	210318PD17_p0001	0.00975063973063973
141	210318PD17_p0001	0.00931565656565656
141.25	210318PD17_p0001	0.00915905723905724
141.5	210318PD17_p0001	0.00933501683501683
141.75	210318PD17_p0001	0.00950006734006734
142	210318PD17_p0001	0.0095206734006734
142.25	210318PD17_p0001	0.00959326599326599
142.5	210318PD17_p0001	0.00966016835016835
142.75	210318PD17_p0001	0.00973717171717172
143	210318PD17_p0001	0.00982760942760943
143.25	210318PD17_p0001	0.00989494949494949
143.5	210318PD17_p0001	0.00995518518518518
143.75	210318PD17_p0001	0.0100545454545455
144	210318PD17_p0001	0.0101328282828283
144.25	210318PD17_p0001	0.0102447138047138
144.5	210318PD17_p0001	0.0103603703703704

## Sheet: Fig2E
Time	Label	Mean
0.166667	p0001_t00001	0.00138587882423515
0.333333	p0001_t00002	0.000899926014797041
0.5	p0001_t00003	0.000814141171765647
0.666667	p0001_t00004	0.000864325134973006
0.833333	p0001_t00005	0.000915960807838432
1	p0001_t00006	0.000916566686662667
1.16667	p0001_t00007	0.000900277944411118
1.33333	p0001_t00008	0.000887752449510098
1900-01-01 12:00:00	p0001_t00009	0.000880197960407918
1.66667	p0001_t00010	0.000875978804239152
1.83333	p0001_t00011	0.000876796640671866
2	p0001_t00012	0.000879084183163367
2.16667	p0001_t00013	0.000880325934813037
2.33333	p0001_t00014	0.992481463707259
1900-01-02 12:00:00	p0001_t00015	0.995825274945011
2.66667	p0001_t00016	1.00043831233753
2.83333	p0001_t00017	1.00328108378324
3	p0001_t00018	1.00603207358528
3.16667	p0001_t00019	1.00939066186763
3.33333	p0001_t00020	1.01619448110378
1900-01-03 12:00:00	p0001_t00021	1.02337826434713
3.66667	p0001_t00022	1.01781315736853
3.83333	p0001_t00023	1.01561419716057
4	p0001_t00024	1.01390387922416
4.16667	p0001_t00025	1.01320127974405
4.33333	p0001_t00026	0.00326819636072785
1900-01-04 12:00:00	p0001_t00027	0.00438529294141172
4.66667	p0001_t00028	0.00405571285742851
4.83333	p0001_t00029	0.00391432513497301
5	p0001_t00030	0.0038602299540092
5.16667	p0001_t00031	0.00381138372325535
5.33333	p0001_t00032	0.00377797840431914
1900-01-05 12:00:00	p0001_t00033	0.00375657068586283
5.66667	p0001_t00034	0.0037430873825235
5.83333	p0001_t00035	0.00373737452509498
6	p0001_t00036	0.00373916616676665
6.16667	p0001_t00037	0.00374517696460708
6.33333	p0001_t00038	1.03082185562887
1900-01-06 12:00:00	p0001_t00039	1.00427566486703
6.66667	p0001_t00040	1.011000079984
6.83333	p0001_t00041	1.01582523495301
7	p0001_t00042	1.01661173765247
7.16667	p0001_t00043	1.01478164367127
7.33333	p0001_t00044	1.01363789242152
1900-01-07 12:00:00	p0001_t00045	1.01308658268346
7.66667	p0001_t00046	1.01064205158968
7.83333	p0001_t00047	1.01006514697061
8	p0001_t00048	1.00903431313737
8.16667	p0001_t00049	1.0083724255149
8.33333	p0001_t00050	0.00250948610277944
1900-01-08 12:00:00	p0001_t00051	0.00272296340731854
8.66667	p0001_t00052	0.00267004399120176
8.83333	p0001_t00053	0.0026196600679864
9	p0001_t00054	0.00260111177764447
9.16667	p0001_t00055	0.00258936812637473
9.33333	p0001_t00056	0.00258395720855829
1900-01-09 12:00:00	p0001_t00057	0.00258186762647471
9.66667	p0001_t00058	0.00258627074585083
9.83333	p0001_t00059	0.0025975724855029
10	p0001_t00060	0.00260594281143771
10.1667	p0001_t00061	0.00261786842631474
10.3333	p0001_t00062	1.00369786042791
1900-01-10 12:00:00	p0001_t00063	1.00799694061188
10.6667	p0001_t00064	1.01343603279344
10.8333	p0001_t00065	1.01321313737253
11	p0001_t00066	1.01162533493301
11.1667	p0001_t00067	1.01052587482503
11.3333	p0001_t00068	1.0084700659868
1900-01-11 12:00:00	p0001_t00069	1.00734611077784
11.6667	p0001_t00070	1.00667166566687
11.8333	p0001_t00071	1.00629896020796
12	p0001_t00072	1.00410515896821
12.1667	p0001_t00073	1.00281341731654
12.3333	p0001_t00074	0.00872736652669466
1900-01-12 12:00:00	p0001_t00075	0.00661066186762647
12.6667	p0001_t00076	0.00661597080583883
12.8333	p0001_t00077	0.0064429974005199
13	p0001_t00078	0.0063521875624875
13.1667	p0001_t00079	0.00632409518096381
13.3333	p0001_t00080	0.00629961207758448
1900-01-13 12:00:00	p0001_t00081	0.00627149970005999
13.6667	p0001_t00082	0.00627066386722655
13.8333	p0001_t00083	0.00626664867026595
14	p0001_t00084	0.00624608878224355
14.1667	p0001_t00085	0.00624177964407119
14.3333	p0001_t00086	1.00582559488102
1900-01-14 12:00:00	p0001_t00087	1.01029308138372
14.6667	p0001_t00088	1.01654219156169
14.8333	p0001_t00089	1.02217836432713
15	p0001_t00090	1.02344847030594
15.1667	p0001_t00091	1.02322411517696
15.3333	p0001_t00092	1.02018322335533
1900-01-15 12:00:00	p0001_t00093	1.01834877024595
15.6667	p0001_t00094	1.01754329134173
15.8333	p0001_t00095	1.01624315136973
16	p0001_t00096	1.01500645870826
16.1667	p0001_t00097	1.01446474705059
16.3333	p0001_t00098	0.00374371925614877
1900-01-16 12:00:00	p0001_t00099	0.00480320335932813
16.6667	p0001_t00100	0.00477069586082783
16.8333	p0001_t00101	0.00462251949610078
17	p0001_t00102	0.00457711857628474
17.1667	p0001_t00103	0.00456977604479104
17.3333	p0001_t00104	0.00456097380523895
1900-01-17 12:00:00	p0001_t00105	0.00455428714257149
17.6667	p0001_t00106	0.00455930013997201
17.8333	p0001_t00107	0.00456789042191562
18	p0001_t00108	0.00458321535692861
18.1667	p0001_t00109	0.00459880223955209
18.3333	p0001_t00110	1.00576218756249
1900-01-18 12:00:00	p0001_t00111	1.01057044591082
18.6667	p0001_t00112	1.01764057188562
18.8333	p0001_t00113	1.02234385122975
19	p0001_t00114	1.0222449510098
19.1667	p0001_t00115	1.02058280343931
19.3333	p0001_t00116	1.01747044591082
1900-01-19 12:00:00	p0001_t00117	1.01637340531894
19.6667	p0001_t00118	1.01521941611678
19.8333	p0001_t00119	1.0142523895221
20	p0001_t00120	1.01292621475705
20.1667	p0001_t00121	1.01141831633673
20.3333	p0001_t00122	0.00374738852229554
1900-01-20 12:00:00	p0001_t00123	0.00491901619676065
20.6667	p0001_t00124	0.00488928414317137
20.8333	p0001_t00125	0.00486889422115577
21	p0001_t00126	0.00483912617476505
21.1667	p0001_t00127	0.00483412117576485
21.3333	p0001_t00128	0.00482026194761048
1900-01-21 12:00:00	p0001_t00129	0.00483117976404719
21.6667	p0001_t00130	0.00484041191761648
21.8333	p0001_t00131	0.00485131973605279
22	p0001_t00132	0.00486732453509298
22.1667	p0001_t00133	0.00488900219956009
22.3333	p0001_t00134	1.00740343931214
1900-01-22 12:00:00	p0001_t00135	1.01026946610678
22.6667	p0001_t00136	1.0168200959808
22.8333	p0001_t00137	1.02065022995401
23	p0001_t00138	1.02042477504499
23.1667	p0001_t00139	1.01826900619876
23.3333	p0001_t00140	1.01535546890622
1900-01-23 12:00:00	p0001_t00141	1.01440025994801
23.6667	p0001_t00142	1.01393907218556
23.8333	p0001_t00143	1.01235666866627
24	p0001_t00144	1.01154767046591
24.1667	p0001_t00145	1.00948360327934
24.3333	p0001_t00146	0.00638429914017197
1900-01-24 12:00:00	p0001_t00147	0.00637025594881024
24.6667	p0001_t00148	0.00634179564087183
24.8333	p0001_t00149	0.00625946210757848
25	p0001_t00150	0.0062578124375125
25.1667	p0001_t00151	0.00628656268746251
25.3333	p0001_t00152	0.00627724055188962
1900-01-25 12:00:00	p0001_t00153	0.00628788842231554
25.6667	p0001_t00154	0.00629355328934213
25.8333	p0001_t00155	0.00630627474505099
26	p0001_t00156	0.00632876224755049
26.1667	p0001_t00157	0.00635438712257549
26.3333	p0001_t00158	1.00717194561088
1900-01-26 12:00:00	p0001_t00159	1.01094717056589
26.6667	p0001_t00160	1.01714085182963
26.8333	p0001_t00161	1.01378296340732
27	p0001_t00162	1.01190187962408
27.1667	p0001_t00163	1.01116342731454
27.3333	p0001_t00164	1.00979604079184
1900-01-27 12:00:00	p0001_t00165	1.00887040591882
27.6667	p0001_t00166	1.00754919016197
27.8333	p0001_t00167	1.00611131773645
28	p0001_t00168	1.00457636472705
28.1667	p0001_t00169	1.0030925414917
28.3333	p0001_t00170	0.00671161367726455
1900-01-28 12:00:00	p0001_t00171	0.00790710857828434
28.6667	p0001_t00172	0.00823788842231554
28.8333	p0001_t00173	0.00809372725454909
29	p0001_t00174	0.00805631873625275
29.1667	p0001_t00175	0.00805398120375925
29.3333	p0001_t00176	0.00806598680263947
1900-01-29 12:00:00	p0001_t00177	0.00805318336332733
29.6667	p0001_t00178	0.0080600199960008
29.8333	p0001_t00179	0.00807286542691462
30	p0001_t00180	0.00808949810037992
30.1667	p0001_t00181	0.00811302539492102
30.3333	p0001_t00182	1.00750313937213
1900-01-30 12:00:00	p0001_t00183	1.01366954609078
30.6667	p0001_t00184	1.01576216756649
30.8333	p0001_t00185	1.01147350529894
31	p0001_t00186	1.01006206758648
31.1667	p0001_t00187	1.00897796440712
31.3333	p0001_t00188	1.00791729654069
1900-01-31 12:00:00	p0001_t00189	1.00676704659068
31.6667	p0001_t00190	1.00555976804639
31.8333	p0001_t00191	1.00387736452709
32	p0001_t00192	1.0028849230154
32.1667	p0001_t00193	1.00131109778044
32.3333	p0001_t00194	0.0063128674265147
32.5	p0001_t00195	0.00721928614277145
32.6667	p0001_t00196	0.00783832633473305
32.8333	p0001_t00197	0.00769726654669066
33	p0001_t00198	0.00760796440711858
33.1667	p0001_t00199	0.00760895820835833
33.3333	p0001_t00200	0.00761670665866827
33.5	p0001_t00201	0.00762331533693261
33.6667	p0001_t00202	0.00763881023795241
33.8333	p0001_t00203	0.00765761847630474
34	p0001_t00204	0.0076847550489902
34.1667	p0001_t00205	0.00771624675064987
34.3333	p0001_t00206	1.00539222155569
34.5	p0001_t00207	1.00864399120176
34.6667	p0001_t00208	1.01383189362128
34.8333	p0001_t00209	1.01703541291742
35	p0001_t00210	1.01753185362927
35.1667	p0001_t00211	1.01410857828434
35.3333	p0001_t00212	1.01081709658068
35.5	p0001_t00213	1.00983107378524
35.6667	p0001_t00214	1.00845894821036
35.8333	p0001_t00215	1.00699474105179
36	p0001_t00216	1.00524271145771
36.1667	p0001_t00217	1.00374691061788
36.3333	p0001_t00218	0.00624429514097181
36.5	p0001_t00219	0.00678891021795641
36.6667	p0001_t00220	0.00699789442111578
36.8333	p0001_t00221	0.00680108978204359
37	p0001_t00222	0.00678033593281344
37.1667	p0001_t00223	0.00677914217156569
37.3333	p0001_t00224	0.00677897820435913
37.5	p0001_t00225	0.0067826674665067
37.6667	p0001_t00226	0.00679132973405319
37.8333	p0001_t00227	0.00679759648070386
38	p0001_t00228	0.00682986202759448
38.1667	p0001_t00229	0.0068554649070186
38.3333	p0001_t00230	1.00491687662467
38.5	p0001_t00231	1.00757956408718
38.6667	p0001_t00232	1.0123174765047
38.8333	p0001_t00233	1.01600429914017
39	p0001_t00234	1.01539168166367
39.1667	p0001_t00235	1.00935416916617
39.3333	p0001_t00236	1.00793815236953
39.5	p0001_t00237	1.00623047390522
39.6667	p0001_t00238	1.00413359328134
39.8333	p0001_t00239	1.00250639872026
40	p0001_t00240	1.0005899820036
40.1667	p0001_t00241	0.998649210157968
40.3333	p0001_t00242	0.000912053589282144
40.5	p0001_t00243	0.00116937412517496
40.6667	p0001_t00244	0.00110347530493901
40.8333	p0001_t00245	0.0010977024595081
41	p0001_t00246	0.00110531693661268
41.1667	p0001_t00247	0.00111121375724855
41.3333	p0001_t00248	0.00111799840031994
41.5	p0001_t00249	0.00112511097780444
41.6667	p0001_t00250	0.00113235152969406
41.8333	p0001_t00251	0.00113976604679064
42	p0001_t00252	0.00114794041191762
42.1667	p0001_t00253	0.00115582883423315
42.3333	p0001_t00254	1.00585620875825
42.5	p0001_t00255	1.00905598880224
42.6667	p0001_t00256	1.0122624275145
42.8333	p0001_t00257	1.00729014197161
43	p0001_t00258	1.00561289742052
43.1667	p0001_t00259	1.00392935412917
43.3333	p0001_t00260	1.0022275544891
43.5	p0001_t00261	1.00013213357329
43.6667	p0001_t00262	0.998151189762048
43.8333	p0001_t00263	0.996650469906019
44	p0001_t00264	0.994720315936813
44.1667	p0001_t00265	0.993762287542492
44.3333	p0001_t00266	0.00267056188762248
44.5	p0001_t00267	0.00357324335132973
44.6667	p0001_t00268	0.00367369326134773
44.8333	p0001_t00269	0.00360355928814237
45	p0001_t00270	0.00362031793641272
45.1667	p0001_t00271	0.00364220955808838
45.3333	p0001_t00272	0.0036628674265147
45.5	p0001_t00273	0.00367801839632074
45.6667	p0001_t00274	0.00369687862427514
45.8333	p0001_t00275	0.00371675664867027
46	p0001_t00276	0.00373862427514497
46.1667	p0001_t00277	0.00376108378324335
46.3333	p0001_t00278	1.00436048790242
46.5	p0001_t00279	1.00615536892621
46.6667	p0001_t00280	1.0107924015197
46.8333	p0001_t00281	1.00966456708658
47	p0001_t00282	1.00406402719456
47.1667	p0001_t00283	1.00254611077784
47.3333	p0001_t00284	1.00114725054989
47.5	p0001_t00285	0.999013557288542
47.6667	p0001_t00286	0.997141891621676
47.8333	p0001_t00287	0.995033793241352
48	p0001_t00288	0.993410357928414

## Sheet: Fig2F
Label	Mean	Well
p0001_t00091	0.000781111111111111	p0001
p0001_t00092	0.000562222222222222	p0001
p0001_t00093	6.29666666666667e-08	p0001
p0001_t00094	5.68666666666667e-08	p0001
p0001_t00095	5.89e-08	p0001
p0001_t00096	5.58555555555556e-08	p0001
p0002_t00096	1	p0002
p0001_t00097	5.89e-08	p0001
p0002_t00097	1	p0002
p0001_t00098	5.89e-08	p0001
p0002_t00098	1	p0002
p0001_t00099	6.90555555555556e-08	p0001
p0002_t00099	1	p0002
p0001_t00100	0.000697777777777778	p0001
p0002_t00100	1	p0002
p0001_t00101	0.990283333333333	p0001
p0002_t00101	1	p0002
p0001_t00102	0.981905555555555	p0001
p0002_t00102	0.828973488888889	p0002
p0001_t00103	0.974211111111111	p0001
p0002_t00103	6.60111111111111e-08	p0002
p0001_t00104	0.987711111111111	p0001
p0002_t00104	0.00353777777777778	p0002
p0001_t00105	0.985961111111111	p0001
p0002_t00105	0.00108888888888889	p0002
p0001_t00106	0.985905555555555	p0001
p0002_t00106	7.88888888888889e-05	p0002
p0001_t00107	0.993411111111111	p0001
p0002_t00107	6.19444444444444e-08	p0002
p0001_t00108	1	p0001
p0002_t00108	5.78888888888889e-08	p0002
p0001_t00109	1	p0001
p0002_t00109	5.17888888888889e-08	p0002
p0001_t00110	1	p0001
p0002_t00110	5.07777777777778e-08	p0002
p0001_t00111	1	p0001
p0002_t00111	5.17888888888889e-08	p0002
p0001_t00112	1	p0001
p0002_t00112	5.38222222222222e-08	p0002
p0001_t00113	1	p0001
p0002_t00113	5.48333333333333e-08	p0002
p0001_t00114	1	p0001
p0002_t00114	5.17888888888889e-08	p0002
p0001_t00115	1	p0001
p0002_t00115	5.58555555555556e-08	p0002
p0001_t00116	0.586066666666667	p0001
p0002_t00116	5.58555555555556e-08	p0002
p0001_t00117	0.000664444444444444	p0001
p0002_t00117	5.58555555555556e-08	p0002
p0001_t00118	0.00635555555555556	p0001
p0002_t00118	5.07777777777778e-08	p0002
p0001_t00119	0.00292666666666667	p0001
p0002_t00119	5.07777777777778e-08	p0002
p0001_t00120	0.00019	p0001
p0002_t00120	5.28111111111111e-08	p0002
p0001_t00121	0.000155555555555556	p0001
p0002_t00121	5.38222222222222e-08	p0002
p0001_t00122	0.00026	p0001
p0002_t00122	4.97666666666667e-08	p0002
p0001_t00123	0.000146666666666667	p0001
p0002_t00123	5.07777777777778e-08	p0002
p0001_t00124	6.29666666666667e-08	p0001
p0002_t00124	5.28111111111111e-08	p0002
p0001_t00125	5.99111111111111e-08	p0001
p0002_t00125	5.68666666666667e-08	p0002
p0001_t00126	5.99111111111111e-08	p0001
p0002_t00126	0.987879444444444	p0002
p0001_t00127	5.38222222222222e-08	p0001
p0002_t00127	1	p0002
p0001_t00128	5.89e-08	p0001
p0002_t00128	1	p0002
p0001_t00129	5.89e-08	p0001
p0002_t00129	1	p0002
p0001_t00130	6.60111111111111e-08	p0001
p0002_t00130	1	p0002
p0001_t00131	0.00151333333333333	p0001
p0002_t00131	1	p0002
p0001_t00132	0.979883333333333	p0001
p0002_t00132	1	p0002
p0001_t00133	0.988811111111111	p0001
p0002_t00133	0.863731311111111	p0002
p0001_t00134	0.9828	p0001
p0002_t00134	5.99111111111111e-08	p0002
p0001_t00135	1	p0001
p0002_t00135	0.00162444444444444	p0002
p0001_t00136	1	p0001
p0002_t00136	0.000118888888888889	p0002
p0001_t00137	1	p0001
p0002_t00137	1.046e-07	p0002
p0001_t00138	1	p0001
p0002_t00138	5.89e-08	p0002
p0001_t00139	1	p0001
p0002_t00139	5.78888888888889e-08	p0002
p0001_t00140	1	p0001
p0002_t00140	4.87444444444444e-08	p0002
p0001_t00141	1	p0001
p0002_t00141	4.87444444444444e-08	p0002
p0001_t00142	1	p0001
p0002_t00142	5.68666666666667e-08	p0002
p0001_t00143	1	p0001
p0002_t00143	5.07777777777778e-08	p0002
p0001_t00144	1	p0001
p0002_t00144	5.28111111111111e-08	p0002
p0001_t00145	1	p0001
p0002_t00145	5.38222222222222e-08	p0002
p0001_t00146	1	p0001
p0002_t00146	5.58555555555556e-08	p0002
p0001_t00147	0.531044444444444	p0001
p0002_t00147	5.38222222222222e-08	p0002
p0001_t00148	0.000705555555555556	p0001
p0002_t00148	5.58555555555556e-08	p0002
p0001_t00149	0.00524222222222222	p0001
p0002_t00149	5.17888888888889e-08	p0002
p0001_t00150	0.00236666666666667	p0001
p0002_t00150	5.28111111111111e-08	p0002
p0001_t00151	3e-04	p0001
p0002_t00151	5.48333333333333e-08	p0002
p0001_t00152	0.000273333333333333	p0001
p0002_t00152	5.28111111111111e-08	p0002
p0001_t00153	0.000358888888888889	p0001
p0002_t00153	4.87444444444444e-08	p0002
p0001_t00154	0.000194444444444444	p0001
p0002_t00154	5.28111111111111e-08	p0002
p0001_t00155	5.89e-08	p0001
p0002_t00155	5.17888888888889e-08	p0002
p0001_t00156	6.09333333333333e-08	p0001
p0002_t00156	4.97666666666667e-08	p0002
p0001_t00157	5.99111111111111e-08	p0001
p0002_t00157	0.943247111111111	p0002
p0001_t00158	5.68666666666667e-08	p0001
p0002_t00158	1	p0002
p0001_t00159	5.48333333333333e-08	p0001
p0002_t00159	0.982174044444444	p0002
p0001_t00160	5.48333333333333e-08	p0001
p0002_t00160	0.9772168	p0002
p0001_t00161	6.49888888888889e-08	p0001
p0002_t00161	0.999198866666667	p0002
p0001_t00162	0.0013	p0001
p0002_t00162	1	p0002
p0001_t00163	0.880577777777778	p0001
p0002_t00163	1	p0002
p0001_t00164	0.864372222222222	p0001
p0002_t00164	0.898220711111111	p0002
p0001_t00165	1	p0001
p0002_t00165	5.78888888888889e-08	p0002
p0001_t00166	1	p0001
p0002_t00166	0.00122444444444444	p0002
p0001_t00167	1	p0001
p0002_t00167	2.55555555555556e-05	p0002
p0001_t00168	1	p0001
p0002_t00168	2.22222222222222e-06	p0002
p0001_t00169	1	p0001
p0002_t00169	4.97666666666667e-08	p0002
p0001_t00170	1	p0001
p0002_t00170	5.28111111111111e-08	p0002
p0001_t00171	1	p0001
p0002_t00171	5.17888888888889e-08	p0002
p0001_t00172	0.998394444444444	p0001
p0002_t00172	5.28111111111111e-08	p0002
p0001_t00173	0.9964	p0001
p0002_t00173	5.28111111111111e-08	p0002
p0001_t00174	0.996605555555556	p0001
p0002_t00174	5.28111111111111e-08	p0002
p0001_t00175	0.998	p0001
p0002_t00175	5.17888888888889e-08	p0002
p0001_t00176	1	p0001
p0002_t00176	5.28111111111111e-08	p0002
p0001_t00177	1	p0001
p0002_t00177	5.07777777777778e-08	p0002
p0001_t00178	0.762855555555556	p0001
p0002_t00178	4.97666666666667e-08	p0002
p0001_t00179	5.44444444444444e-05	p0001
p0002_t00179	5.28111111111111e-08	p0002
p0001_t00180	0.0167266666666667	p0001
p0002_t00180	5.38222222222222e-08	p0002
p0001_t00181	0.00610888888888889	p0001
p0002_t00181	5.17888888888889e-08	p0002
p0001_t00182	0.000206666666666667	p0001
p0002_t00182	4.97666666666667e-08	p0002
p0001_t00183	2.88888888888889e-05	p0001
p0002_t00183	4.97666666666667e-08	p0002
p0001_t00184	4.55555555555556e-05	p0001
p0002_t00184	5.28111111111111e-08	p0002
p0001_t00185	2.22222222222222e-05	p0001
p0002_t00185	5.28111111111111e-08	p0002
p0001_t00186	5.99111111111111e-08	p0001
p0002_t00186	4.77333333333333e-08	p0002
p0001_t00187	5.58555555555556e-08	p0001
p0002_t00187	5.48333333333333e-08	p0002
p0001_t00188	5.68666666666667e-08	p0001
p0002_t00188	0.867038044444444	p0002
p0001_t00189	5.58555555555556e-08	p0001
p0002_t00189	1	p0002
p0001_t00190	5.48333333333333e-08	p0001
p0002_t00190	1	p0002
p0001_t00191	5.68666666666667e-08	p0001
p0002_t00191	1	p0002
p0001_t00192	5.99111111111111e-08	p0001
p0002_t00192	1	p0002
p0001_t00193	1.01244444444444e-06	p0001
p0002_t00193	1	p0002
p0001_t00194	0.925994444444444	p0001
p0002_t00194	1	p0002
p0001_t00195	0.995061111111111	p0001
p0002_t00195	0.958884133333333	p0002
p0001_t00196	0.915538888888889	p0001
p0002_t00196	5.89e-08	p0002
p0001_t00197	0.925266666666667	p0001
p0002_t00197	0.000324444444444444	p0002
p0001_t00198	0.95465	p0001
p0002_t00198	4.44444444444444e-06	p0002
p0001_t00199	0.976877777777778	p0001
p0002_t00199	7.77777777777778e-06	p0002
p0001_t00200	0.988872222222222	p0001
p0002_t00200	6.29666666666667e-08	p0002
p0001_t00201	0.988533333333333	p0001
p0002_t00201	5.17888888888889e-08	p0002
p0001_t00202	0.986305555555556	p0001
p0002_t00202	4.87444444444444e-08	p0002
p0001_t00203	0.990772222222222	p0001
p0002_t00203	5.28111111111111e-08	p0002
p0001_t00204	0.993216666666667	p0001
p0002_t00204	5.07777777777778e-08	p0002
p0001_t00205	0.993844444444444	p0001
p0002_t00205	5.07777777777778e-08	p0002
p0001_t00206	0.994388888888889	p0001
p0002_t00206	5.17888888888889e-08	p0002
p0001_t00207	0.995466666666667	p0001
p0002_t00207	4.87444444444444e-08	p0002
p0001_t00208	0.997833333333333	p0001
p0002_t00208	5.38222222222222e-08	p0002
p0001_t00209	0.781277777777778	p0001
p0002_t00209	4.87444444444444e-08	p0002
p0001_t00210	0.000672222222222222	p0001
p0002_t00210	4.97666666666667e-08	p0002
p0002_t00211	5.17888888888889e-08	p0002
p0002_t00212	5.17888888888889e-08	p0002
p0002_t00213	4.77333333333333e-08	p0002
p0002_t00214	5.38222222222222e-08	p0002
p0002_t00215	5.17888888888889e-08	p0002

## Sheet: Fig2G
Label	Experiment	Position	Well	Row	Column	Condition	Type	Variable	Mean
210223PD12_p0031_t00003_z001_w00.png	210223PD12_16bit	31	F10	F	10	0	Manual	FITC Conc.	0.109190104387877
210223PD12_p0032_t00003_z001_w00.png	210223PD12_16bit	32	G10	G	10	0	Manual	FITC Conc.	0.11110075481919
210223PD12_p0033_t00003_z001_w00.png	210223PD12_16bit	33	H10	H	10	0	Manual	FITC Conc.	0.109943567426423
210223PD12_p0042_t00003_z001_w00.png	210223PD12_16bit	42	C8	C	8	8 Wash	Automated	FITC Conc.	0.112642592959878
210223PD12_p0043_t00003_z001_w00.png	210223PD12_16bit	43	D8	D	8	8 Wash	Automated	FITC Conc.	0.107259161737389
210223PD12_p0044_t00003_z001_w00.png	210223PD12_16bit	44	E8	E	8	8 Wash	Automated	FITC Conc.	0.111651552693398
210223PD12_p0045_t00003_z001_w00.png	210223PD12_16bit	45	F8	F	8	0.1	Manual	FITC Conc.	0.826655015576383
210223PD12_p0046_t00003_z001_w00.png	210223PD12_16bit	46	G8	G	8	0.1	Manual	FITC Conc.	0.864184751653507
210223PD12_p0047_t00003_z001_w00.png	210223PD12_16bit	47	H8	H	8	0.1	Manual	FITC Conc.	0.864296623032508
210223PD12_p0048_t00003_z001_w00.png	210223PD12_16bit	48	H7	H	7	1	Manual	FITC Conc.	3.11498288581142
210223PD12_p0049_t00003_z001_w00.png	210223PD12_16bit	49	G7	G	7	1	Manual	FITC Conc.	3.67823602948053
210223PD12_p0050_t00003_z001_w00.png	210223PD12_16bit	50	F7	F	7	1	Manual	FITC Conc.	3.42661553742757
210223PD12_p0051_t00003_z001_w00.png	210223PD12_16bit	51	E7	E	7	4 Wash	Automated	FITC Conc.	0.123291633250556
210223PD12_p0052_t00003_z001_w00.png	210223PD12_16bit	52	D7	D	7	4 Wash	Automated	FITC Conc.	0.115777534417174
210223PD12_p0053_t00003_z001_w00.png	210223PD12_16bit	53	C7	C	7	4 Wash	Automated	FITC Conc.	0.11581417029193
210223PD12_p0056_t00003_z001_w00.png	210223PD12_16bit	56	C6	C	6	1 Wash	Automated	FITC Conc.	0.520556351312972
210223PD12_p0057_t00003_z001_w00.png	210223PD12_16bit	57	D6	D	6	1 Wash	Automated	FITC Conc.	0.757823357350467
210223PD12_p0058_t00003_z001_w00.png	210223PD12_16bit	58	E6	E	6	1 Wash	Automated	FITC Conc.	0.460809575403783
210223PD12_p0059_t00003_z001_w00.png	210223PD12_16bit	59	F6	F	6	10	Manual	FITC Conc.	10
210223PD12_p0060_t00003_z001_w00.png	210223PD12_16bit	60	G6	G	6	10	Manual	FITC Conc.	9.93634274796413
210223PD12_p0061_t00003_z001_w00.png	210223PD12_16bit	61	H6	H	6	10	Manual	FITC Conc.	9.9013129921894
210223PD12_p0065_t00003_z001_w00.png	210223PD12_16bit	65	E5	E	5	0 Wash	Automated	FITC Conc.	3.91288631081302
210223PD12_p0066_t00003_z001_w00.png	210223PD12_16bit	66	D5	D	5	0 Wash	Automated	FITC Conc.	4.0463792834021
210223PD12_p0067_t00003_z001_w00.png	210223PD12_16bit	67	C5	C	5	0 Wash	Automated	FITC Conc.	3.87118517245048

## Sheet: Fig3Bi
	experiment	cell	venus	venus.log	Adj
1	210322na	a.venus.neg	728.12	2.862799011	0.771999339215515
2	210322na	a.venus.neg	148.229	2.173853229	0.681961135267875
3	210322na	a.venus.neg	418.124	2.62234253	0.740574123701517
4	210322na	a.venus.neg	545.463	2.737560762	0.755631974322486
5	210322na	a.venus.neg	691.076	2.840153789	0.769039839106585
6	210322na	a.venus.neg	380.763	2.581793835	0.735274821832476
7	210322na	a.venus.neg	177.708	2.252143994	0.692192941674793
8	210322na	a.venus.neg	297.838	2.475435821	0.721374911554779
9	210322na	a.venus.neg	530.19	2.725249891	0.754023068741188
10	210322na	a.venus.neg	212.321	2.329033611	0.702241632294256
11	210322na	a.venus.neg	216.681	2.337820524	0.703389992419878
12	210322na	a.venus.neg	565.65	2.753314893	0.75769087895193
13	210322na	a.venus.neg	170.634	2.234603324	0.6899005545754
14	210322na	a.venus.neg	118.764	2.078326293	0.669476736682703
15	210322na	a.venus.neg	254.4	2.407220893	0.712459914525974
16	210322na	a.venus.neg	494.643	2.695168977	0.75009179934318
17	210322na	a.venus.neg	106.94	2.033182414	0.663576891019101
18	210322na	a.venus.neg	273.188	2.438048444	0.716488761783136
19	210322na	a.venus.neg	87.1769	1.945354826	0.652098718879609
20	210322na	a.venus.neg	190.958	2.283206216	0.696252458043968
21	210322na	a.venus.neg	286.594	2.458779821	0.719198141823206
22	210322na	a.venus.neg	453.882	2.657898752	0.745220960145961
23	210322na	a.venus.neg	523.816	2.720007067	0.753337884988117
24	210322na	a.venus.neg	305.293	2.486137072	0.722773456179344
25	210322na	a.venus.neg	182.293	2.263145879	0.693630776104322
26	210322na	a.venus.neg	264.904	2.42472487	0.714747506223604
27	210322na	a.venus.neg	159.547	2.205602195	0.686110402090492
28	210322na	a.venus.neg	377.864	2.57848334	0.734842173818996
29	210322na	a.venus.neg	96.5121	1.989058509	0.657810345579454
30	210322na	a.venus.neg	131.366	2.121776445	0.675155229460429
31	210322na	a.venus.neg	263.224	2.421972263	0.714387768495428
32	210322na	a.venus.neg	24.3163	1.403400233	0.581270767755156
33	210322na	a.venus.neg	440.271	2.644705387	0.743496721577902
34	210322na	a.venus.neg	307.077	2.488659277	0.723103082710373
35	210322na	a.venus.neg	318.943	2.505072613	0.725248138726158
36	210322na	a.venus.neg	373.022	2.572897148	0.734112115361962
37	210322na	a.venus.neg	101.752	2.011790284	0.66078115728484
38	210322na	a.venus.neg	330.395	2.520345952	0.727244208733077
39	210322na	a.venus.neg	194.726	2.291648521	0.697355781410244
40	210322na	a.venus.neg	79.8487	1.907673041	0.647174092977855
41	210322na	a.venus.neg	638.328	2.805723725	0.764540180054514
42	210322na	a.venus.neg	291.987	2.466848351	0.720252616600001
43	210322na	a.venus.neg	24.4961	1.406473754	0.581672445677955
44	210322na	a.venus.neg	291.504	2.466131809	0.720158971851141
45	210322na	a.venus.neg	391.229	2.593539701	0.736809887008983
46	210322na	a.venus.neg	83.5593	1.927161379	0.649721020468071
47	210322na	a.venus.neg	220.36	2.345099146	0.704341234258083
48	210322na	a.venus.neg	439.352	2.643799973	0.743378393180343
49	210322na	a.venus.neg	563.369	2.751563151	0.757461944095834
50	210322na	a.venus.neg	616.042	2.790314726	0.762526380665884
51	210322na	a.venus.neg	234.456	2.371909762	0.707845108981523
52	210322na	a.venus.neg	318.65	2.504674709	0.725196136721879
53	210322na	a.venus.neg	681.938	2.834381278	0.768285430651976
54	210322na	a.venus.neg	251.182	2.401714085	0.711740230750038
55	210322na	a.venus.neg	230.36	2.364288276	0.706849058307027
56	210322na	a.venus.neg	673.646	2.82907595	0.767592078262059
57	210322na	a.venus.neg	589.248	2.771034524	0.760006654433163
58	210322na	a.venus.neg	723.73	2.860176239	0.771656569600816
59	210322na	a.venus.neg	703.445	2.847847091	0.77004527540158
60	210322na	a.venus.neg	561.244	2.74992483	0.757247832210424
61	210322na	a.venus.neg	96.816	1.990409899	0.657986958502578
62	210322na	a.venus.neg	222.717	2.349698987	0.704942386675161
63	210322na	a.venus.neg	312.606	2.496384363	0.724112672850778
64	210322na	a.venus.neg	398.445	2.601456989	0.737844595995206
65	210322na	a.venus.neg	770.309	2.887228399	0.775192011667438
66	210322na	a.venus.neg	322.654	2.510080979	0.72590268120415
67	210322na	a.venus.neg	385.793	2.587478606	0.736017763561806
68	210322na	a.venus.neg	344.58	2.5385486	0.729623109621697
69	210322na	a.venus.neg	301.562	2.480814382	0.722077834752678
70	210322na	a.venus.neg	291.977	2.466833528	0.720250679384719
71	210322na	a.venus.neg	146.49	2.168762576	0.681295838716222
72	210322na	a.venus.neg	670.681	2.827163063	0.767342083394052
73	210322na	a.venus.neg	634.622	2.80319892	0.764210213729939
74	210322na	a.venus.neg	349.806	2.545067013	0.730474999878439
75	210322na	a.venus.neg	230.408	2.364378369	0.706860832545465
76	210322na	a.venus.neg	310.904	2.494020944	0.723803798034362
77	210322na	a.venus.neg	746.447	2.873580403	0.773408357453376
78	210322na	a.venus.neg	83.179	1.925203762	0.649465179844176
79	210322na	a.venus.neg	52.5579	1.72882354	0.623800282922405
80	210322na	a.venus.neg	177.816	2.252406376	0.692227232332557
81	210322na	a.venus.neg	254.933	2.408126287	0.712578240309736
82	210322na	a.venus.neg	344.877	2.538921683	0.729671867773821
83	210322na	a.venus.neg	594.627	2.774974376	0.760521553003077
84	210322na	a.venus.neg	214.356	2.333156976	0.702780514146095
85	210322na	a.venus.neg	564.767	2.752637612	0.757602365216305
86	210322na	a.venus.neg	643.522	2.809237746	0.764999426845395
87	210322na	a.venus.neg	254.086	2.406686624	0.712390091003656
88	210322na	a.venus.neg	274.256	2.439736794	0.716709411949821
89	210322na	a.venus.neg	332.728	2.523392646	0.727642380639931
90	210322na	a.venus.neg	446.778	2.651062752	0.744327564499646
91	210322na	a.venus.neg	92.8736	1.972543473	0.655651998408427
92	210322na	a.venus.neg	357.804	2.554857276	0.731754487640358
93	210322na	a.venus.neg	206.676	2.31738631	0.700719448560388
94	210322na	a.venus.neg	123.062	2.093638778	0.671477922673526
95	210322na	a.venus.neg	408.755	2.612524262	0.739290975971038
96	210322na	a.venus.neg	141.366	2.153406283	0.679288927465528
97	210322na	a.venus.neg	368.897	2.568080809	0.733482668859069
98	210322na	a.venus.neg	683.264	2.835223692	0.768395525590536
99	210322na	a.venus.neg	162.024	2.212251545	0.6869794044809
100	210322na	a.venus.neg	226.017	2.35605838	0.70577349463587
101	210322na	a.venus.neg	207.819	2.319770012	0.701030974158532
102	210322na	a.venus.neg	444.78	2.64912058	0.744073742380103
103	210322na	a.venus.neg	571.412	2.75770873	0.758265108742219
104	210322na	a.venus.neg	165.511	2.221442929	0.688180624850884
105	210322na	a.venus.neg	266.452	2.42724585	0.715076972659597
106	210322na	a.venus.neg	281.585	2.451149105	0.718200884881622
107	210322na	a.venus.neg	548.894	2.740278981	0.755987217888947
108	210322na	a.venus.neg	591.227	2.772488203	0.760196635487836
109	210322na	a.venus.neg	565.521	2.753216013	0.757677956341996
110	210322na	a.venus.neg	771.89	2.888117688	0.775308232691562
111	210322na	a.venus.neg	506.535	2.705465997	0.751437515088941
112	210322na	a.venus.neg	384.62	2.58615955	0.735845376363496
113	210322na	a.venus.neg	397.575	2.600510055	0.737720841356098
114	210322na	a.venus.neg	142.548	2.156997146	0.679758216723971
115	210322na	a.venus.neg	398.105	2.601087169	0.737796264283983
116	210322na	a.venus.neg	248.77	2.397540274	0.711194756119269
117	210322na	a.venus.neg	546.602	2.738465026	0.755750152426745
118	210322na	a.venus.neg	412.459	2.61643245	0.73980173637832
119	210322na	a.venus.neg	261.673	2.419415434	0.714053616959884
120	210322na	a.venus.neg	513.868	2.7116959	0.752251700024161
121	210322na	a.venus.neg	160.934	2.209338044	0.686598639543958
122	210322na	a.venus.neg	470.245	2.673246755	0.747226787978002
123	210322na	a.venus.neg	447.984	2.652230865	0.744480224983643
124	210322na	a.venus.neg	300.507	2.479297399	0.7218795805093
125	210322na	a.venus.neg	18.4945	1.289912101	0.566439023601081
126	210322na	a.venus.neg	155.58	2.194736289	0.684690338732729
127	210322na	a.venus.neg	646.578	2.811292086	0.765267908181271
128	210322na	a.venus.neg	295.973	2.472716966	0.721019584869588
129	210322na	a.venus.neg	405.542	2.609105419	0.738844167976357
130	210322na	a.venus.neg	354.499	2.550838383	0.731229259215957
131	210322na	a.venus.neg	227.937	2.359715988	0.706251506786708
132	210322na	a.venus.neg	681.239	2.833936542	0.768227308181795
133	210322na	a.venus.neg	363.864	2.562131015	0.732705091320147
134	210322na	a.venus.neg	136	2.136720567	0.677108274155105
135	210322na	a.venus.neg	311.503	2.494854191	0.723912694939293
136	210322na	a.venus.neg	237.606	2.37768136	0.708599398116321
137	210322na	a.venus.neg	325.53	2.513923088	0.726404805758461
138	210322na	a.venus.neg	341.785	2.535021809	0.729162193921747
139	210322na	a.venus.neg	487.682	2.689026343	0.749289019578331
140	210322na	a.venus.neg	23.2866	1.38536672	0.578913971090151
141	210322na	a.venus.neg	295.149	2.471510271	0.720861882110748
142	210322na	a.venus.neg	400.374	2.603549237	0.738118031520983
143	210322na	a.venus.neg	272.365	2.436742909	0.716318141641955
144	210322na	a.venus.neg	406.44	2.610063663	0.738969400717391
145	210322na	a.venus.neg	428.744	2.633209822	0.741994368195378
146	210322na	a.venus.neg	116.011	2.068226691	0.66815682146089
147	210322na	a.venus.neg	203.055	2.309747241	0.699721099966692
148	210322na	a.venus.neg	330.474	2.520449469	0.727257737351731
149	210322na	a.venus.neg	166.052	2.22285168	0.688364734273082
150	210322na	a.venus.neg	428.166	2.632625308	0.741917978162785
151	210322na	a.venus.neg	155.888	2.195589727	0.684801874395924
152	210322na	a.venus.neg	189.728	2.280414455	0.695887603286368
153	210322na	a.venus.neg	381.312	2.58241793	0.735356384699048
154	210322na	a.venus.neg	307.274	2.488936898	0.723139364950385
155	210322na	a.venus.neg	367.405	2.566325516	0.733253269923404
156	210322na	a.venus.neg	457.135	2.660993472	0.745625408562369
157	210322na	a.venus.neg	170.271	2.233683833	0.689780386457169
158	210322na	a.venus.neg	640.607	2.807269094	0.764742144059276
159	210322na	a.venus.neg	131.701	2.122874196	0.675298694346933
160	210322na	a.venus.neg	400.698	2.603899669	0.738163829417872
161	210322na	a.venus.neg	707.784	2.850513905	0.770393800857568
162	210322na	a.venus.neg	675.602	2.830333277	0.767756398108138
163	210322na	a.venus.neg	292.01	2.466882442	0.720257071946838
164	210322na	a.venus.neg	738.795	2.869111392	0.772824303186153
165	210322na	a.venus.neg	345.966	2.540286919	0.729850290228267
166	210322na	a.venus.neg	283.618	2.454262363	0.718607756026013
167	210322na	a.venus.neg	403.39	2.606800408	0.738542926491262
168	210322na	a.venus.neg	385.344	2.586974172	0.735951839170429
169	210322na	a.venus.neg	217.191	2.338836833	0.703522813665622
170	210322na	a.venus.neg	375.058	2.575254832	0.73442024067223
171	210322na	a.venus.neg	215.62	2.335698551	0.703112672139041
172	210322na	a.venus.neg	453.139	2.657188799	0.745128176512361
173	210322na	a.venus.neg	226.056	2.356132983	0.705783244488913
174	210322na	a.venus.neg	524.418	2.720504947	0.753402952838378
175	210322na	a.venus.neg	503.336	2.70271997	0.751078637299815
176	210322na	a.venus.neg	188.531	2.277680254	0.695530271035117
177	210322na	a.venus.neg	79.3468	1.904968585	0.64682064809546
178	210322na	a.venus.neg	165.71	2.221961652	0.688248416669176
179	210322na	a.venus.neg	710.396	2.852111419	0.770602579683274
180	210322na	a.venus.neg	306.324	2.487596477	0.722964185563956
181	210322na	a.venus.neg	204.527	2.312868883	0.700129066814579
182	210322na	a.venus.neg	365.608	2.564201938	0.732975739885398
183	210322na	a.venus.neg	723.997	2.860336209	0.771677476052183
184	210322na	a.venus.neg	306.604	2.487991979	0.723015873651274
185	210322na	a.venus.neg	317.59	2.50323214	0.725007607631167
186	210322na	a.venus.neg	159.442	2.205318067	0.686073269451786
187	210322na	a.venus.neg	758.548	2.880555225	0.77431989572263
188	210322na	a.venus.neg	647.526	2.811927392	0.765350936211476
189	210322na	a.venus.neg	485.63	2.687198879	0.749050188627278
190	210322na	a.venus.neg	685.709	2.836772739	0.768597970272475
191	210322na	a.venus.neg	264.639	2.424291837	0.71469091321645
192	210322na	a.venus.neg	439.852	2.644292815	0.743442802615265
193	210322na	a.venus.neg	774.016	2.889310668	0.775464143039447
194	210322na	a.venus.neg	765.854	2.884712687	0.774863233705445
195	210322na	a.venus.neg	292.712	2.467921691	0.720392891217177
196	210322na	a.venus.neg	435.139	2.639624923	0.74283275662488
197	210322na	a.venus.neg	42.5497	1.638985168	0.61205932177307
198	210322na	a.venus.neg	733.449	2.865961644	0.772412663170034
199	210322na	a.venus.neg	60.5771	1.789419232	0.631719523328821
200	210322na	a.venus.neg	756.966	2.879649725	0.774201556085746
201	210322na	a.venus.neg	481.871	2.683831124	0.748610057314397
202	210322na	a.venus.neg	492.354	2.693158654	0.749829070581348
203	210322na	a.venus.neg	267.322	2.428656282	0.715261301771391
204	210322na	a.venus.neg	307.053	2.488625443	0.723098660950821
205	210322na	a.venus.neg	303.797	2.484010688	0.722495559425687
206	210322na	a.venus.neg	228.651	2.361068341	0.706428245564134
207	210322na	a.venus.neg	555.499	2.745464388	0.756664897824315
208	210322na	a.venus.neg	36.3528	1.572323162	0.603347275849278
209	210322na	a.venus.neg	711.728	2.852923821	0.770708752358795
210	210322na	a.venus.neg	487.922	2.68923958	0.749316887484626
211	210322na	a.venus.neg	400.999	2.604224973	0.738206343340828
212	210322na	a.venus.neg	694.588	2.842352081	0.769327133504205
213	210322na	a.venus.neg	277.334	2.444566261	0.717340574148742
214	210322na	a.venus.neg	602.202	2.780462773	0.761238830648637
215	210322na	a.venus.neg	83.3808	1.926243639	0.649601081187725
216	210322na	a.venus.neg	359.429	2.556819727	0.73201096001887
217	210322na	a.venus.neg	331.544	2.521849116	0.727440656973758
218	210322na	a.venus.neg	146.413	2.168535785	0.681266199440034
219	210322na	a.venus.neg	339.416	2.532009964	0.728768576424617
220	210322na	a.venus.neg	387.426	2.589308292	0.736256884905651
221	210322na	a.venus.neg	36.1473	1.569927253	0.603034154920436
222	210322na	a.venus.neg	584.345	2.767411913	0.759533216034144
223	210322na	a.venus.neg	679.37	2.832745156	0.768071606153492
224	210322na	a.venus.neg	668.956	2.826046281	0.767196131349482
225	210322na	a.venus.neg	204.801	2.313447481	0.700204683686166
226	210322na	a.venus.neg	303.945	2.484221517	0.722523112630883
227	210322na	a.venus.neg	327.168	2.51609623	0.726688813306972
228	210322na	a.venus.neg	632.03	2.801424292	0.7639782879065
229	210322na	a.venus.neg	355.686	2.552286064	0.731418456393057
230	210322na	a.venus.neg	352.928	2.548914922	0.730977882433737
231	210322na	a.venus.neg	22.9602	1.379490439	0.578146000952362
232	210322na	a.venus.neg	325.106	2.513358789	0.726331057620688
233	210322na	a.venus.neg	225.222	2.354534838	0.705574383197927
234	210322na	a.venus.neg	259.202	2.41531063	0.713517160841895
235	210322na	a.venus.neg	728.043	2.862753144	0.771993344865294
236	210322na	a.venus.neg	507.339	2.70615343	0.751527355587673
237	210322na	a.venus.neg	650.472	2.813895755	0.765608181228235
238	210322na	a.venus.neg	82.4252	1.921297256	0.64895463925718
239	210322na	a.venus.neg	346.466	2.540912315	0.729932023122302
240	210322na	a.venus.neg	633.94	2.802732688	0.764149281951271
241	210322na	a.venus.neg	440.109	2.644545919	0.743475880732828
242	210322na	a.venus.neg	414.503	2.618574164	0.740081636606999
243	210322na	a.venus.neg	492.351	2.693156013	0.749828725429519
244	210322na	a.venus.neg	158.672	2.203228765	0.685800218938235
245	210322na	a.venus.neg	230.677	2.364882921	0.706926772358242
246	210322na	a.venus.neg	286.567	2.458739047	0.719192813076266
247	210322na	a.venus.neg	364.656	2.563072704	0.732828160491122
248	210322na	a.venus.neg	333.951	2.524981279	0.727849998809298
249	210322na	a.venus.neg	478.584	2.680864686	0.748222374050169
250	210322na	a.venus.neg	692.82	2.841246815	0.769182686483664
251	210322na	a.venus.neg	479.02	2.681259333	0.748273950397686
252	210322na	a.venus.neg	130.704	2.119598965	0.674870654979455
253	210322na	a.venus.neg	252.224	2.403504865	0.711974267475537
254	210322na	a.venus.neg	54.1313	1.741398233	0.625443667354814
255	210322na	a.venus.neg	435.966	2.640447646	0.742940278150088
256	210322na	a.venus.neg	296.141	2.472962581	0.721051684251049
257	210322na	a.venus.neg	325.132	2.513393414	0.726335582755891
258	210322na	a.venus.neg	436.108	2.640588755	0.742958719660658
259	210322na	a.venus.neg	79.6706	1.906715287	0.647048924274835
260	210322na	a.venus.neg	33.0169	1.531694733	0.5980375535577
261	210322na	a.venus.neg	18.6292	1.2929026	0.566829851393198
262	210322na	a.venus.neg	376.698	2.577144685	0.734667225230798
263	210322na	a.venus.neg	141.421	2.153574031	0.679310850422357
264	210322na	a.venus.neg	198.44	2.299812265	0.698422699688072
265	210322na	a.venus.neg	364.612	2.563020442	0.732821330379467
266	210322na	a.venus.neg	71.8374	1.862354435	0.641251412273133
267	210322na	a.venus.neg	525.849	2.72168616	0.753557325359088
268	210322na	a.venus.neg	103.281	2.018205187	0.661619519837756
269	210322na	a.venus.neg	411.288	2.615200694	0.739640758401766
270	210322na	a.venus.neg	474.335	2.676999794	0.747717271989566
271	210322na	a.venus.neg	591.19	2.772461069	0.760193089350114
272	210322na	a.venus.neg	243.612	2.388477759	0.710010377616392
273	210322na	a.venus.neg	181.117	2.260350488	0.693265446942656
274	210322na	a.venus.neg	192.624	2.286959188	0.696742933299313
275	210322na	a.venus.neg	64.757	1.817941991	0.63544715772196
276	210322na	a.venus.neg	660.538	2.820554796	0.766478450133741
277	210322na	a.venus.neg	584.226	2.767323612	0.759521675991873
278	210322na	a.venus.neg	137.618	2.141819628	0.67777466954681
279	210322na	a.venus.neg	355.082	2.551550021	0.731322263061913
280	210322na	a.venus.neg	314.446	2.498925025	0.724444711523914
281	210322na	a.venus.neg	507.715	2.706474543	0.751569321789571
282	210322na	a.venus.neg	287.842	2.460660343	0.719443906915014
283	210322na	a.venus.neg	23.848	1.395291438	0.580211030752543
284	210322na	a.venus.neg	401.01	2.604236856	0.738207896328023
285	210322na	a.venus.neg	377.014	2.577507885	0.734714691775377
286	210322na	a.venus.neg	335.393	2.52684695	0.728093823026509
287	210322na	a.venus.neg	222.314	2.348915951	0.704840051837053
288	210322na	a.venus.neg	581.307	2.765152011	0.759237869836383
289	210322na	a.venus.neg	190.224	2.281542398	0.696035013960079
290	210322na	a.venus.neg	168.468	2.229087704	0.689179719160723
291	210322na	a.venus.neg	362.348	2.560322774	0.732468772619607
292	210322na	a.venus.neg	585.905	2.768567809	0.759684279880545
293	210322na	a.venus.neg	20.9533	1.341499812	0.573181012543558
294	210322na	a.venus.neg	285.315	2.456844101	0.718945162914417
295	210322na	a.venus.neg	97.4525	1.993226749	0.658355092137206
296	210322na	a.venus.neg	694.755	2.842456336	0.76934075857195
297	210322na	a.venus.neg	274.349	2.439883504	0.716728585454103
298	210322na	a.venus.neg	114.607	2.062984131	0.667471672209932
299	210322na	a.venus.neg	316.38	2.501579556	0.724791631716777
300	210322na	a.venus.neg	35.5022	1.56231904	0.602039838891992
301	210322na	a.venus.neg	428.63	2.633094599	0.741979309721628
302	210322na	a.venus.neg	674.174	2.82941571	0.767636481437131
303	210322na	a.venus.neg	350.098	2.545428356	0.730522223732012
304	210322na	a.venus.neg	292.648	2.467827047	0.720380522209343
305	210322na	a.venus.neg	225.819	2.355679431	0.705723969857231
306	210322na	a.venus.neg	229.061	2.361843003	0.706529486005644
307	210322na	a.venus.neg	293.197	2.46863824	0.720486536880865
308	210322na	a.venus.neg	262.355	2.420541568	0.714200791215702
309	210322na	a.venus.neg	491.686	2.692570222	0.749752168506018
310	210322na	a.venus.neg	291.755	2.466504321	0.720207655379374
311	210322na	a.venus.neg	502.55	2.7020426	0.750990111932796
312	210322na	a.venus.neg	248.374	2.396851171	0.711104697368528
313	210322na	a.venus.neg	132.654	2.125981961	0.675704847612113
314	210322na	a.venus.neg	260.582	2.417607856	0.713817384906699
315	210322na	a.venus.neg	660.93	2.820812065	0.766512072574427
316	210322na	a.venus.neg	655.688	2.81735908	0.766060802567728
317	210322na	a.venus.neg	65.993	1.826029426	0.636504103189903
318	210322na	a.venus.neg	346.953	2.541520585	0.730011517822387
319	210322na	a.venus.neg	541.98	2.734783833	0.755269057956376
320	210322na	a.venus.neg	474.801	2.67742535	0.747772887828897
321	210322na	a.venus.neg	439.889	2.644329263	0.74344756599802
322	210322na	a.venus.neg	512.72	2.710726474	0.7521250059095
323	210322na	a.venus.neg	476.311	2.678801443	0.747952729182777
324	210322na	a.venus.neg	338.223	2.530485291	0.728569317176482
325	210322na	a.venus.neg	439.586	2.644030693	0.743408545936856
326	210322na	a.venus.neg	251.476	2.402220101	0.711806361892719
327	210322na	a.venus.neg	641.013	2.807543822	0.764778048213624
328	210322na	a.venus.neg	256.761	2.411217208	0.712982192235498
329	210322na	a.venus.neg	46.8203	1.679612296	0.617368874037186
330	210322na	a.venus.neg	335.327	2.526761733	0.72808268603166
331	210322na	a.venus.neg	274.508	2.440134214	0.716761350700224
332	210322na	a.venus.neg	12.7358	1.137853959	0.546566571575103
333	210322na	a.venus.neg	726.923	2.862085442	0.771906083007506
334	210322na	a.venus.neg	287.982	2.460870792	0.719471410458076
335	210322na	a.venus.neg	194.421	2.290971231	0.697267266498411
336	210322na	a.venus.neg	337.094	2.529037464	0.728380100918667
337	210322na	a.venus.neg	646.398	2.811171353	0.765252129606583
338	210322na	a.venus.neg	710.46	2.852150488	0.770607685604062
339	210322na	a.venus.neg	692.326	2.840937487	0.769142260461358
340	210322na	a.venus.neg	275.982	2.442451547	0.717064202545348
341	210322na	a.venus.neg	250.483	2.400508633	0.711582690438651
342	210322na	a.venus.neg	313.969	2.498267812	0.724358820471705
343	210322na	a.venus.neg	283.356	2.453862396	0.718555484408624
344	210322na	a.venus.neg	176.739	2.249782732	0.691884348756331
345	210322na	a.venus.neg	104.219	2.02209417	0.662127770346942
346	210322na	a.venus.neg	267.406	2.42879222	0.715279067484874
347	210322na	a.venus.neg	308.498	2.490657847	0.723364275474688
348	210322na	a.venus.neg	559.883	2.748872277	0.757110274242648
349	210322na	a.venus.neg	27.4961	1.454785426	0.587986289655575
350	210322na	a.venus.neg	185.309	2.270233835	0.694557099836282
351	210322na	a.venus.neg	407.243	2.610918747	0.739081151496038
352	210322na	a.venus.neg	656.665	2.81800473	0.766145182453487
353	210322na	a.venus.neg	141.038	2.152404548	0.679158010893299
354	210322na	a.venus.neg	232.595	2.368463543	0.707394723222183
355	210322na	a.venus.neg	282.213	2.452113184	0.718326880197787
356	210322na	a.venus.neg	743.701	2.871981937	0.773199454210956
357	210322na	a.venus.neg	639.649	2.806620153	0.764657334073302
358	210322na	a.venus.neg	193.937	2.289894278	0.697126519698895
359	210322na	a.venus.neg	464.561	2.667976592	0.746538031295794
360	210322na	a.venus.neg	67.7858	1.837498793	0.638003032760382
361	210322na	a.venus.neg	673.74	2.829136457	0.767599985911323
362	210322na	a.venus.neg	114.592	2.062927778	0.667464307446202
363	210322na	a.venus.neg	302.519	2.482185883	0.72225707597888
364	210322na	a.venus.neg	293.305	2.46879764	0.720507368839031
365	210322na	a.venus.neg	502.133	2.701682803	0.750943090125692
366	210322na	a.venus.neg	228.108	2.360040254	0.706293885053626
367	210322na	a.venus.neg	76.2152	1.887702801	0.644564185799407
368	210322na	a.venus.neg	321.444	2.5084543	0.725690090809687
369	210322na	a.venus.neg	442.554	2.6469465	0.743789612244535
370	210322na	a.venus.neg	93.5081	1.975469032	0.656034339203283
371	210322na	a.venus.neg	225.026	2.354158399	0.70552518645075
372	210322na	a.venus.neg	186.517	2.273040646	0.694923921475753
373	210322na	a.venus.neg	581.857	2.765562017	0.759291453448928
374	210322na	a.venus.neg	190.895	2.283063659	0.696233827294531
375	210322na	a.venus.neg	212.503	2.329403982	0.702290036015573
376	210322na	a.venus.neg	587.46	2.769716947	0.759834460525105
377	210322na	a.venus.neg	711.108	2.852545865	0.770659357355153
378	210322na	a.venus.neg	502.206	2.701745811	0.75095132463021
379	210322na	a.venus.neg	343.299	2.536935761	0.729412327974417
380	210322na	a.venus.neg	190.002	2.281037915	0.695969083164901
381	210322na	a.venus.neg	82.4485	1.921418535	0.648970489188512
382	210322na	a.venus.neg	283.526	2.454121958	0.71858940652108
383	210322na	a.venus.neg	251.167	2.401688252	0.711736854639779
384	210322na	a.venus.neg	24.833	1.412174844	0.582417520134546
385	210322na	a.venus.neg	407.74	2.611447141	0.739150207215632
386	210322na	a.venus.neg	697.795	2.844349789	0.76958821361389
387	210322na	a.venus.neg	188.043	2.276560601	0.695383943780058
388	210322na	a.venus.neg	272.713	2.437295425	0.716390349861516
389	210322na	a.venus.neg	8.53448	0.979297012	0.525844791858479
390	210322na	a.venus.neg	774.847	2.889776085	0.775524968305907
391	210322na	a.venus.neg	252.613	2.404171511	0.712061391324869
392	210322na	a.venus.neg	192.777	2.287302228	0.696787765137013
393	210322na	a.venus.neg	450.815	2.654960645	0.744836979455175
394	210322na	a.venus.neg	370.813	2.57032457	0.733775905592359
395	210322na	a.venus.neg	173.522	2.241850181	0.690847645051302
396	210322na	a.venus.neg	186.59	2.273209683	0.694946012891767
397	210322na	a.venus.neg	81.4562	1.916223316	0.648291526924578
398	210322na	a.venus.neg	89.9136	1.958628855	0.653833499411742
399	210322na	a.venus.neg	241.253	2.384269164	0.709460357070736
400	210322na	a.venus.neg	299.73	2.478176754	0.721733123609934
401	210322na	a.venus.neg	106.014	2.029440598	0.663087873739447
402	210322na	a.venus.neg	510.253	2.708635869	0.751851785107106
403	210322na	a.venus.neg	176.689	2.249660543	0.691868379897257
404	210322na	a.venus.neg	519.275	2.716232958	0.752844647341932
405	210322na	a.venus.neg	167.42	2.226393663	0.68882763541286
406	210322na	a.venus.neg	486.539	2.688009362	0.749156110509024
407	210322na	a.venus.neg	178.055	2.252986453	0.692303042494395
408	210322na	a.venus.neg	522.642	2.719034473	0.753210776848088
409	210322na	a.venus.neg	320.863	2.507671055	0.725587728657405
410	210322na	a.venus.neg	755.039	2.878544199	0.77405707508585
411	210322na	a.venus.neg	344.231	2.538109786	0.729565761096662
412	210322na	a.venus.neg	352.577	2.548484007	0.730921566227632
413	210322na	a.venus.neg	147.749	2.172454055	0.681778277462135
414	210322na	a.venus.neg	434.574	2.639061948	0.742759181520435
415	210322na	a.venus.neg	688.129	2.838300526	0.768797636488727
416	210322na	a.venus.neg	687.966	2.83819779	0.768784209938826
417	210322na	a.venus.neg	704.235	2.848333858	0.770108890895812
418	210322na	a.venus.neg	254.09	2.406693434	0.712390981001367
419	210322na	a.venus.neg	68.0947	1.839444736	0.638257347711256
420	210322na	a.venus.neg	172.078	2.238241868	0.690376075255407
421	210322na	a.venus.neg	309.62	2.492229415	0.723569663422184
422	210322na	a.venus.neg	37.1235	1.581192765	0.604506442716561
423	210322na	a.venus.neg	451.612	2.655726064	0.74493701193063
424	210322na	a.venus.neg	28.3249	1.46723654	0.589613523570054
425	210322na	a.venus.neg	424.244	2.628638195	0.741396903061034
426	210322na	a.venus.neg	763.072	2.883134285	0.774656952623681
427	210322na	a.venus.neg	558.499	2.747799315	0.756970049026226
428	210322na	a.venus.neg	200.763	2.304841527	0.699079973060655
429	210322na	a.venus.neg	126.007	2.103827658	0.67280950562157
430	210322na	a.venus.neg	44.7104	1.660015022	0.614807709720151
431	210322na	a.venus.neg	359.955	2.557453062	0.732093730459429
432	210322na	a.venus.neg	285.406	2.456982112	0.718963199547908
433	210322na	a.venus.neg	366.635	2.565416851	0.733134516653222
434	210322na	a.venus.neg	234.591	2.372158696	0.707877642122515
435	210322na	a.venus.neg	466.071	2.669382903	0.746721821834818
436	210322na	a.venus.neg	146.615	2.169130491	0.681343921463327
437	210322na	a.venus.neg	22.6065	1.373031602	0.577301896672658
438	210322na	a.venus.neg	183.977	2.267117732	0.694149856879338
439	210322na	a.venus.neg	670.773	2.827222545	0.767349857086246
440	210322na	a.venus.neg	653.974	2.81622406	0.765912467002123
441	210322na	a.venus.neg	478.964	2.681208664	0.748267328474924
442	210322na	a.venus.neg	155.235	2.193778332	0.684565143499675
443	210322na	a.venus.neg	609.577	2.785740441	0.761928568157984
444	210322na	a.venus.neg	426.724	2.63116362	0.741726950413301
445	210322na	a.venus.neg	629.395	2.79961276	0.763741539105745
446	210322na	a.venus.neg	201.165	2.30570597	0.699192946965379
447	210322na	a.venus.neg	512.971	2.710938615	0.752152730579746
448	210322na	a.venus.neg	79.8131	1.907481767	0.647149095412195
449	210322na	a.venus.neg	641.852	2.808110999	0.764852172476715
450	210322na	a.venus.neg	315.949	2.500989386	0.724714502502531
451	210322na	a.venus.neg	389.714	2.591858973	0.736590232960147
452	210322na	a.venus.neg	502.129	2.70167935	0.750942638853725
453	210322na	a.venus.neg	308.657	2.490880902	0.723393426493688
454	210322na	a.venus.neg	145.665	2.166326487	0.680977466670195
455	210322na	a.venus.neg	394.162	2.596775175	0.737232730541073
456	210322na	a.venus.neg	440.389	2.644821506	0.743511897149736
457	210322na	a.venus.neg	636.945	2.804783238	0.76441726797271
458	210322na	a.venus.neg	156.768	2.19801892	0.685119345204914
459	210322na	a.venus.neg	295.539	2.472081819	0.720936577619066
460	210322na	a.venus.neg	237.817	2.378065238	0.708649567065109
461	210322na	a.venus.neg	448.107	2.652349824	0.74449577171458
462	210322na	a.venus.neg	27.5189	1.45513277	0.588031683982283
463	210322na	a.venus.neg	160.738	2.208812068	0.686529899832362
464	210322na	a.venus.neg	321.739	2.508851449	0.725741994143148
465	210322na	a.venus.neg	250.088	2.399825957	0.711493471631419
466	210322na	a.venus.neg	177.745	2.252233902	0.692204691735613
467	210322na	a.venus.neg	193.372	2.288633703	0.696961775372264
468	210322na	a.venus.neg	449.411	2.653608988	0.744660331637868
469	210322na	a.venus.neg	662.84	2.822063417	0.766675611548799
470	210322na	a.venus.neg	185.284	2.270175555	0.694549483233258
471	210322na	a.venus.neg	218.97	2.342363455	0.703983707278993
472	210322na	a.venus.neg	385.409	2.587047233	0.735961387499761
473	210322na	a.venus.neg	725.123	2.861010193	0.771765558903453
474	210322na	a.venus.neg	719.44	2.857597818	0.771319596210563
475	210322na	a.venus.neg	489.02	2.690213806	0.749444208910449
476	210322na	a.venus.neg	384.856	2.586425258	0.735880101695618
477	210322na	a.venus.neg	145.138	2.164763159	0.68077315560686
478	210322na	a.venus.neg	-0.277842	-0.141367773	0.379385306794432
479	210322na	a.venus.neg	322.508	2.509885025	0.725877072010107
480	210322na	a.venus.neg	689.258	2.839011449	0.768890546891458
481	210322na	a.venus.neg	165.117	2.220414079	0.688046164624039
482	210322na	a.venus.neg	142.223	2.156012766	0.679629568273661
483	210322na	a.venus.neg	375.302	2.575536527	0.734457055342591
484	210322na	a.venus.neg	69.1251	1.845873494	0.639097520971703
485	210322na	a.venus.neg	646.681	2.811361157	0.7652769350582
486	210322na	a.venus.neg	122.456	2.091512202	0.671200000827423
487	210322na	a.venus.neg	189.009	2.278774172	0.69567323498752
488	210322na	a.venus.neg	499.844	2.699702475	0.750684281405172
489	210322na	a.venus.neg	678.77	2.832361994	0.768021530778618
490	210322na	a.venus.neg	377.748	2.578350348	0.734824793117739
491	210322na	a.venus.neg	223.021	2.350288732	0.705019460346231
492	210322na	a.venus.neg	336.822	2.528687929	0.728334420250552
493	210322na	a.venus.neg	355.698	2.552300674	0.731420365771406
494	210322na	a.venus.neg	458.348	2.66214183	0.745775487268866
495	210322na	a.venus.neg	588.474	2.770464654	0.759932178222373
496	210322na	a.venus.neg	556.229	2.74603371	0.756739302417081
497	210322na	a.venus.neg	694.518	2.842308374	0.769321421444007
498	210322na	a.venus.neg	293.204	2.468648573	0.72048788729883
499	210322na	a.venus.neg	445.655	2.6499722	0.744185040449195
500	210322na	a.venus.neg	303.866	2.484108993	0.722508406888972
501	210322na	a.venus.neg	253.955	2.406463533	0.712360935279822
502	210322na	a.venus.neg	341.133	2.534194966	0.729054133954458
503	210322na	a.venus.neg	437.101	2.641574244	0.743087513045984
504	210322na	a.venus.neg	525.57	2.721456113	0.753527260556828
505	210322na	a.venus.neg	215.657	2.335772725	0.703122365926149
506	210322na	a.venus.neg	222.47	2.349219229	0.704879687185915
507	210322na	a.venus.neg	429.334	2.63380566	0.742072238159555
508	210322na	a.venus.neg	138.974	2.146047373	0.678327192802622
509	210322na	a.venus.neg	436.345	2.640824166	0.742989485483141
510	210322na	a.venus.neg	442.662	2.647052233	0.743803430471842
511	210322na	a.venus.neg	426.36	2.630793871	0.741678627981055
512	210322na	a.venus.neg	127.332	2.108334963	0.673398564524966
513	210322na	a.venus.neg	382.053	2.583258868	0.735466286739425
514	210322na	a.venus.neg	270.673	2.434046479	0.715965745676099
515	210322na	a.venus.neg	507.6	2.706376356	0.751556489747686
516	210322na	a.venus.neg	468.466	2.671604145	0.74701211556393
517	210322na	a.venus.neg	229.334	2.36235805	0.706596797408138
518	210322na	a.venus.neg	8.38801	0.972573544	0.524966102999594
519	210322na	a.venus.neg	316.738	2.502069158	0.724855617716664
520	210322na	a.venus.neg	160.622	2.208500477	0.686489178058982
521	210322na	a.venus.neg	771.037	2.887638114	0.775245557249244
522	210322na	a.venus.neg	380.475	2.581466082	0.735231987850137
523	210322na	a.venus.neg	99.9723	2.004202249	0.659789478315693
524	210322na	a.venus.neg	166.156	2.22312197	0.688400058425984
525	210322na	a.venus.neg	394.334	2.596964167	0.737257429872551
526	210322na	a.venus.neg	11.288	1.089481203	0.540244744540189
527	210322na	a.venus.neg	340.129	2.532918641	0.728887331263076
528	210322na	a.venus.neg	340.674	2.533611932	0.728977937342806
529	210322na	a.venus.neg	245.787	2.392322279	0.710512817263871
530	210322na	a.venus.neg	653.256	2.815747714	0.765850213426561
531	210322na	a.venus.neg	81.623	1.91710096	0.648406226065686
532	210322na	a.venus.neg	392.19	2.594602464	0.736948779319876
533	210322na	a.venus.neg	422.868	2.627230631	0.741212948767659
534	210322na	a.venus.neg	300.796	2.479713479	0.721933957931845
535	210322na	a.venus.neg	306.204	2.487426866	0.722942019131983
536	210322na	a.venus.neg	130.929	2.120340271	0.67496753613115
537	210322na	a.venus.neg	709.1	2.851319513	0.770499085626415
538	210322na	a.venus.neg	652.254	2.815082078	0.765763221573953
539	210322na	a.venus.neg	527.76	2.723258594	0.753762826483973
540	210322na	a.venus.neg	445.605	2.649923581	0.744178686440575
541	210322na	a.venus.neg	197.33	2.297388412	0.698105926762749
542	210322na	a.venus.neg	260.299	2.417137748	0.713755946574268
543	210322na	a.venus.neg	41.5952	1.629360662	0.610801496764537
544	210322na	a.venus.neg	94.6284	1.980586889	0.656703191040946
545	210322na	a.venus.neg	16.6508	1.246764394	0.560800057307593
546	210322na	a.venus.neg	276.373	2.443064184	0.717144267967901
547	210322na	a.venus.neg	145.741	2.166551474	0.681006870181939
548	210322na	a.venus.neg	443.784	2.648149156	0.74394678714717
549	210322na	a.venus.neg	341.533	2.534702418	0.729120452767728
550	210322na	a.venus.neg	181.169	2.260474474	0.693281650651346
551	210322na	a.venus.neg	596.974	2.776682301	0.760744761423093
552	210322na	a.venus.neg	254.687	2.407708648	0.712523659141753
553	210322na	a.venus.neg	215.979	2.336417703	0.703206657988345
554	210322na	a.venus.neg	711.451	2.852755	0.770686689171784
555	210322na	a.venus.neg	701.407	2.846588831	0.769880833621895
556	210322na	a.venus.neg	356.761	2.553592996	0.731589259107924
557	210322na	a.venus.neg	717.048	2.856153477	0.771130835537481
558	210322na	a.venus.neg	107.172	2.034114859	0.66369875209333
559	210322na	a.venus.neg	532.686	2.72728581	0.754289142639791
560	210322na	a.venus.neg	288.113	2.46106762	0.719497133875027
561	210322na	a.venus.neg	147.265	2.171038642	0.681593297384321
562	210322na	a.venus.neg	214.651	2.333751476	0.702858209247285
563	210322na	a.venus.neg	119.095	2.079524926	0.669633385820171
564	210322na	a.venus.neg	729.861	2.863834788	0.77213470473078
565	210322na	a.venus.neg	214.196	2.332834195	0.702738329953568
566	210322na	a.venus.neg	342.894	2.536424599	0.729345524301895
567	210322na	a.venus.neg	196.927	2.296505042	0.697990479291701
568	210322na	a.venus.neg	157.174	2.199135097	0.68526521818214
569	210322na	a.venus.neg	515.117	2.712748164	0.752389220222577
570	210322na	a.venus.neg	315.591	2.500498565	0.724650357191747
571	210322na	a.venus.neg	99.3662	2.001587481	0.659447754742357
572	210322na	a.venus.neg	224.129	2.352431442	0.705299490741977
573	210322na	a.venus.neg	577.682	2.762439974	0.758883434194422
574	210322na	a.venus.neg	622.863	2.795089229	0.763150359629242
575	210322na	a.venus.neg	338.647	2.531027783	0.728640215361233
576	210322na	a.venus.neg	629.083	2.799397762	0.763713441054668
577	210322na	a.venus.neg	37.6649	1.587316891	0.605306803674122
578	210322na	a.venus.neg	536.49	2.730370389	0.75469226573068
579	210322na	a.venus.neg	324.575	2.512651049	0.726238563203671
580	210322na	a.venus.neg	190.692	2.282603989	0.696173753102497
581	210322na	a.venus.neg	295.981	2.472728665	0.721021113809855
582	210322na	a.venus.neg	520.48	2.717237657	0.752975951278804
583	210322na	a.venus.neg	448.49	2.652720034	0.744544154394835
584	210322na	a.venus.neg	223.202	2.350639482	0.705065299802484
585	210322na	a.venus.neg	222.864	2.349984259	0.704979668823028
586	210322na	a.venus.neg	359.732	2.55718467	0.732058654355815
587	210322na	a.venus.neg	286.55	2.458713372	0.719189457615
588	210322na	a.venus.neg	406.759	2.610403556	0.73901382127421
589	210322na	a.venus.neg	669.416	2.826344371	0.76723508867953
590	210322na	a.venus.neg	422.361	2.626710848	0.741145018418152
591	210322na	a.venus.neg	509.895	2.708331652	0.751812027040498
592	210322na	a.venus.neg	433.343	2.637832827	0.742598547911571
593	210322na	a.venus.neg	387.953	2.589897126	0.73633383951829
594	210322na	a.venus.neg	214.944	2.334341142	0.702935272593859
595	210322na	a.venus.neg	146.62	2.169145201	0.681345843910659
596	210322na	a.venus.neg	408.302	2.612043867	0.739228193232373
597	210322na	a.venus.neg	346.544	2.541009795	0.72994476276648
598	210322na	a.venus.neg	191.04	2.283391697	0.69627669852347
599	210322na	a.venus.neg	104.495	2.023231876	0.662276456945418
600	210322na	a.venus.neg	363.149	2.561279122	0.732593757572732
601	210322na	a.venus.neg	233.937	2.370951419	0.707719863302196
602	210322na	a.venus.neg	550.308	2.741394295	0.756132978080854
603	210322na	a.venus.neg	344.32	2.538221732	0.729580391299854
604	210322na	a.venus.neg	457.055	2.660917628	0.745615496523252
605	210322na	a.venus.neg	575.104	2.760500891	0.758630015775749
606	210322na	a.venus.neg	434.088	2.638577105	0.742695817473427
607	210322na	a.venus.neg	551.554	2.742374727	0.756261110567733
608	210322na	a.venus.neg	359.165	2.556501507	0.731969371902637
609	210322na	a.venus.neg	270.048	2.433046207	0.715835020303084
610	210322na	a.venus.neg	0.17484	0.069978725	0.40700614371327
611	210322na	a.venus.neg	535.732	2.729757489	0.754612165936703
612	210322na	a.venus.neg	305.963	2.487086031	0.722897475465349
613	210322na	a.venus.neg	477.168	2.679580509	0.748054545182278
614	210322na	a.venus.neg	189.056	2.278881585	0.695687272773734
615	210322na	a.venus.neg	251.106	2.401583182	0.711723123059826
616	210322na	a.venus.neg	367.737	2.566716718	0.733304396044473
617	210322na	a.venus.neg	591.182	2.772455202	0.760192322592908
618	210322na	a.venus.neg	125.775	2.103033619	0.672705732803313
619	210322na	a.venus.neg	272.896	2.43758569	0.716428284543681
620	210322na	a.venus.neg	682.373	2.834657816	0.768321571354908
621	210322na	a.venus.neg	527.322	2.722898696	0.753715791477198
622	210322na	a.venus.neg	657.481	2.818543248	0.766215561276872
623	210322na	a.venus.neg	256.814	2.411306497	0.712993861399316
624	210322na	a.venus.neg	122.097	2.090247469	0.671034713092498
625	210322na	a.venus.neg	440.548	2.644977922	0.743532339129463
626	210322na	a.venus.neg	535.449	2.72952844	0.754582231562889
627	210322na	a.venus.neg	146.794	2.169656803	0.681412705086704
628	210322na	a.venus.neg	359.468	2.556866717	0.732017101133765
629	210322na	a.venus.neg	315.136	2.499873954	0.724568726889225
630	210322na	a.venus.neg	445.332	2.649658025	0.744143980973305
631	210322na	a.venus.neg	434.939	2.639425724	0.742806723342353
632	210322na	a.venus.neg	379.984	2.580906737	0.735158887149759
633	210322na	a.venus.neg	180.194	2.258143812	0.69297705684154
634	210322na	a.venus.neg	254.314	2.40707463	0.712440799440044
635	210322na	a.venus.neg	126.955	2.107057261	0.673231581873695
636	210322na	a.venus.neg	0.884522	0.275201212	0.433826634703877
637	210322na	a.venus.neg	331.641	2.521975778	0.727457210408421
638	210322na	a.venus.neg	571.04	2.757426398	0.758228210822439
639	210322na	a.venus.neg	550.122	2.741247748	0.756113825879014
640	210322na	a.venus.neg	636.131	2.804228736	0.764344800203155
641	210322na	a.venus.neg	560.555	2.749392298	0.757178235696333
642	210322na	a.venus.neg	304.547	2.485078024	0.722635049381152
643	210322na	a.venus.neg	649.025	2.81293006	0.765481974717313
644	210322na	a.venus.neg	674.49	2.829618924	0.767663039439306
645	210322na	a.venus.neg	404.032	2.607489336	0.738632962371283
646	210322na	a.venus.neg	63.4839	1.809451296	0.634337510275033
647	210322na	a.venus.neg	334.873	2.526175093	0.728006018152497
648	210322na	a.venus.neg	600.266	2.779066646	0.761056371054795
649	210322na	a.venus.neg	127.153	2.107728777	0.673319342182477
650	210322na	a.venus.neg	524.872	2.720880047	0.753451974591879
651	210322na	a.venus.neg	498.099	2.6981867	0.750486185035103
652	210322na	a.venus.neg	589.599	2.771292707	0.76004039632435
653	210322na	a.venus.neg	390.68	2.592931396	0.736730387734753
654	210322na	a.venus.neg	253.323	2.405385638	0.712220065370491
655	210322na	a.venus.neg	700.051	2.845749613	0.769771156368017
656	210322na	a.venus.neg	374.885	2.575054995	0.734394124009594
657	210322na	a.venus.neg	43.4555	1.647925499	0.613227732070323
658	210322na	a.venus.neg	325.681	2.514123876	0.72643104670712
659	210322na	a.venus.neg	340.779	2.533745375	0.728995376985174
660	210322na	a.venus.neg	598.037	2.777453648	0.760845568627832
661	210322na	a.venus.neg	11.0181	1.079835813	0.538984190205342
662	210322na	a.venus.neg	496.313	2.696629812	0.750282715614243
663	210322na	a.venus.neg	157.031	2.198742288	0.685213882042522
664	210322na	a.venus.neg	495.318	2.695760026	0.750169043433782
665	210322na	a.venus.neg	187.459	2.275216882	0.695208333378585
666	210322na	a.venus.neg	367.134	2.56600593	0.733211503284869
667	210322na	a.venus.neg	175.333	2.246333596	0.69143358177477
668	210322na	a.venus.neg	672.282	2.828197004	0.767477208962798
669	210322na	a.venus.neg	54.9777	1.74801505	0.626308418013133
670	210322na	a.venus.neg	290.041	2.463954174	0.719874377113244
671	210322na	a.venus.neg	142.278	2.156179511	0.679651360148594
672	210322na	a.venus.neg	495.826	2.696204315	0.750227107485612
673	210322na	a.venus.neg	227.534	2.358950821	0.70615150724509
674	210322na	a.venus.neg	228.751	2.36125741	0.706452954958729
675	210322na	a.venus.neg	556.144	2.745967458	0.75673064395477
676	210322na	a.venus.neg	286.432	2.458535117	0.719166161500176
677	210322na	a.venus.neg	222.058	2.348417804	0.704774949092608
678	210322na	a.venus.neg	159.647	2.20587262	0.686145743886521
679	210322na	a.venus.neg	699.617	2.845480671	0.769736008384999
680	210322na	a.venus.neg	308.532	2.490705554	0.723370510294187
681	210322na	a.venus.neg	506.962	2.705831224	0.751485246541796
682	210322na	a.venus.neg	75.4634	1.883453605	0.64400885911615
683	210322na	a.venus.neg	97.8084	1.994793867	0.65855989851498
684	210322na	a.venus.neg	456.406	2.660301857	0.745535021518787
685	210322na	a.venus.neg	374.792	2.57494753	0.73438007942751
686	210322na	a.venus.neg	406.594	2.610227782	0.738990849400843
687	210322na	a.venus.neg	104.23	2.02213957	0.662133703665014
688	210322na	a.venus.neg	106.365	2.030862728	0.663273731660819
689	210322na	a.venus.neg	231.63	2.366665721	0.707159766178934
690	210322na	a.venus.neg	589.348	2.771108096	0.760016269544996
691	210322na	a.venus.neg	378.762	2.579511506	0.734976544654
692	210322na	a.venus.neg	390.086	2.592272269	0.736644246542218
693	210322na	a.venus.neg	370.206	2.569614987	0.733683170313995
694	210322na	a.venus.neg	515.283	2.712887825	0.75240747249428
695	210322na	a.venus.neg	311.674	2.49509177	0.723943744097317
696	210322na	a.venus.neg	208.141	2.32043918	0.701118427607603
697	210322na	a.venus.neg	336.777	2.528630074	0.728326859190705
698	210322na	a.venus.neg	464.409	2.667834777	0.746519497518208
699	210322na	a.venus.neg	70.0211	1.851387395	0.63981813173057
700	210322na	a.venus.neg	382.92	2.584240737	0.735594607027584
701	210322na	a.venus.neg	243.553	2.388372995	0.709996686027525
702	210322na	a.venus.neg	380.972	2.582031529	0.73530588601983
703	210322na	a.venus.neg	324.589	2.512669724	0.72624100383616
704	210322na	a.venus.neg	154.006	2.190348509	0.684116900530712
705	210322na	a.venus.neg	655.663	2.817342546	0.766058641742156
706	210322na	a.venus.neg	322.479	2.509846092	0.725871983863136
707	210322na	a.venus.neg	528.644	2.723984057	0.753857637116765
708	210322na	a.venus.neg	257.136	2.411848576	0.71306470560917
709	210322na	a.venus.neg	580.499	2.764548972	0.759159058774774
710	210322na	a.venus.neg	428.025	2.6324826	0.741899327679184
711	210322na	a.venus.neg	305.96	2.487081786	0.72289692068704
712	210322na	a.venus.neg	266.893	2.427961366	0.715170483320696
713	210322na	a.venus.neg	465.552	2.668900055	0.746658718514012
714	210322na	a.venus.neg	695.585	2.842974118	0.769408427411116
715	210322na	a.venus.neg	579.175	2.763559011	0.759029680944548
716	210322na	a.venus.neg	257.35	2.412208466	0.713111739570427
717	210322na	a.venus.neg	240.138	2.382265655	0.709198518829373
718	210322na	a.venus.neg	114.767	2.063584779	0.667550170792168
719	210322na	a.venus.neg	690.548	2.83982233	0.768996520787753
720	210322na	a.venus.neg	631.391	2.800985681	0.763920965911499
721	210322na	a.venus.neg	130.154	2.11778154	0.674633136023559
722	210322na	a.venus.neg	581.731	2.765468122	0.759279182327774
723	210322na	a.venus.neg	68.7073	1.843278261	0.638758350424106
724	210322na	a.venus.neg	505.317	2.704422509	0.751301141824432
725	210322na	a.venus.neg	47.1253	1.68237345	0.6177297287713
726	210322na	a.venus.neg	671.74	2.827847251	0.767431499804301
727	210322na	a.venus.neg	113.534	2.058934428	0.666942417232011
728	210322na	a.venus.neg	428.284	2.632744702	0.741933581743796
729	210322na	a.venus.neg	548.262	2.739779554	0.755921947861526
730	210322na	a.venus.neg	507.964	2.706687065	0.751597096252641
731	210322na	a.venus.neg	345.796	2.54007408	0.729822474336522
732	210322na	a.venus.neg	408.193	2.611928196	0.739213076209581
733	210322na	a.venus.neg	275.22	2.441255121	0.716907841840325
734	210322na	a.venus.neg	502.821	2.702276266	0.751020649701533
735	210322na	a.venus.neg	702.457	2.847237556	0.769965615378866
736	210322na	a.venus.neg	327.819	2.516956904	0.726801294641744
737	210322na	a.venus.neg	624.984	2.796563233	0.763342996954616
738	210322na	a.venus.neg	97.5017	1.993443726	0.658383448823448
739	210322na	a.venus.neg	147.411	2.171466091	0.681649160619491
740	210322na	a.venus.neg	76.1502	1.887337056	0.644516386649222
741	210322na	a.venus.neg	243.367	2.388042557	0.709953501143005
742	210322na	a.venus.neg	256.426	2.410652408	0.712908378622121
743	210322na	a.venus.neg	463.103	2.666614376	0.746360003524621
744	210322na	a.venus.neg	354.131	2.550388584	0.73117047506319
745	210322na	a.venus.neg	63.2627	1.807958968	0.6341424781893
746	210322na	a.venus.neg	369.906	2.569263859	0.733637281456988
747	210322na	a.venus.neg	328.034	2.517240777	0.726838393954545
748	210322na	a.venus.neg	440.691	2.64511855	0.743550717778227
749	210322na	a.venus.neg	282.078	2.451906119	0.718299818909095
750	210322na	a.venus.neg	565.892	2.753500328	0.7577151134197
751	210322na	a.venus.neg	442.703	2.647092365	0.743808675315914
752	210322na	a.venus.neg	88.5679	1.952152392	0.652987091593175
753	210322na	a.venus.neg	320.526	2.507216098	0.725528270406518
754	210322na	a.venus.neg	512.585	2.710612331	0.752110088580761
755	210322na	a.venus.neg	321.637	2.508714171	0.725724053305299
756	210322na	a.venus.neg	348.754	2.54376269	0.730304538133326
757	210322na	a.venus.neg	390.258	2.592463231	0.736669203332653
758	210322na	a.venus.neg	639.101	2.806248506	0.764608763591768
759	210322na	a.venus.neg	434.966	2.639452621	0.742810238506587
760	210322na	a.venus.neg	293.933	2.469723368	0.720628352069702
761	210322na	a.venus.neg	762.663	2.882901749	0.774626562534446
762	210322na	a.venus.neg	628.362	2.798900517	0.763648456192445
763	210322na	a.venus.neg	319.012	2.505166264	0.725260377958995
764	210322na	a.venus.neg	289.138	2.462604613	0.719698003221811
765	210322na	a.venus.neg	481.066	2.683106502	0.748515356591748
766	210322na	a.venus.neg	544.584	2.736861626	0.755540604360727
767	210322na	a.venus.neg	194.938	2.292118671	0.697417225231648
768	210322na	a.venus.neg	479.446	2.681644582	0.748324298522225
769	210322na	a.venus.neg	260.893	2.418123891	0.71388482543074
770	210322na	a.venus.neg	515.094	2.71272881	0.752386690851697
771	210322na	a.venus.neg	74.1649	1.876015084	0.643036720105556
772	210322na	a.venus.neg	241.858	2.385352414	0.709601926824081
773	210322na	a.venus.neg	339.899	2.532625727	0.728849050383564
774	210322na	a.venus.neg	416.19	2.62033389	0.74031161489066
775	210322na	a.venus.neg	238.748	2.379754993	0.708870400850999
776	210322na	a.venus.neg	336.597	2.528398579	0.728296605149578
777	210322na	a.venus.neg	489.406	2.690555775	0.749488900779345
778	210322na	a.venus.neg	396.395	2.599222399	0.737552557818305
779	210322na	a.venus.neg	433.643	2.63813269	0.74263773695468
780	210322na	a.venus.neg	73.6295	1.872910532	0.642630986746785
781	210322na	a.venus.neg	600.419	2.779177144	0.76107081201912
782	210322na	a.venus.neg	378.491	2.579201481	0.734936027540886
783	210322na	a.venus.neg	21.7012	1.356048815	0.575082419205118
784	210322na	a.venus.neg	156.41	2.197032319	0.684990406492502
785	210322na	a.venus.neg	315.234	2.500008561	0.72458631865455
786	210322na	a.venus.neg	159.806	2.206302249	0.686201892025511
787	210322na	a.venus.neg	139.671	2.148204575	0.678609117155317
788	210322na	a.venus.neg	605.56	2.782873767	0.761553923033495
789	210322na	a.venus.neg	206.23	2.316452627	0.700597425692155
790	210322na	a.venus.neg	342.959	2.536506678	0.729356251192072
791	210322na	a.venus.neg	366.421	2.565163975	0.733101468332939
792	210322na	a.venus.neg	192.317	2.286270047	0.696652869582359
793	210322na	a.venus.neg	606.48	2.783531984	0.761639945298289
794	210322na	a.venus.neg	297.23	2.474551329	0.721259317449746
795	210322na	a.venus.neg	442.25	2.646648744	0.743750698564888
796	210322na	a.venus.neg	61.0938	1.793048238	0.632193797489273
797	210322na	a.venus.neg	531.535	2.726348156	0.754166600802262
798	210322na	a.venus.neg	299.234	2.477459872	0.721639434426534
799	210322na	a.venus.neg	672.632	2.82842271	0.767506706440526
800	210322na	a.venus.neg	345.938	2.540251871	0.729845709811267
801	210322na	a.venus.neg	84.3552	1.931229984	0.650252745745072
802	210322na	a.venus.neg	256.753	2.411203729	0.712980430667341
803	210322na	a.venus.neg	499.136	2.699088116	0.75060399093474
804	210322na	a.venus.neg	98.2109	1.996559389	0.658790634276869
805	210322na	a.venus.neg	496.48	2.696775626	0.750301772020441
806	210322na	a.venus.neg	115.188	2.065161276	0.667756202909814
807	210322na	a.venus.neg	203.158	2.309966403	0.699749742210203
808	210322na	a.venus.neg	434.695	2.639182576	0.742774946372691
809	210322na	a.venus.neg	729.879	2.863845484	0.772136102589152
810	210322na	a.venus.neg	238.015	2.378425157	0.708696604816371
811	210322na	a.venus.neg	37.922	1.590195148	0.605682962578858
812	210322na	a.venus.neg	187.154	2.274513455	0.695116402626785
813	210322na	a.venus.neg	162.934	2.214669036	0.687295345957554
814	210322na	a.venus.neg	204.832	2.313512894	0.700213232499714
815	210322na	a.venus.neg	166.033	2.222802281	0.688358278326398
816	210322na	a.venus.neg	195.794	2.294011853	0.697664644856645
817	210322na	a.venus.neg	551.808	2.742574319	0.756287195211361
818	210322na	a.venus.neg	518.913	2.715930677	0.752805142290825
819	210322na	a.venus.neg	182.391	2.263378019	0.693661114440387
820	210322na	a.venus.neg	140.207	2.149856226	0.6788249711361
821	210322na	a.venus.neg	598.433	2.777740648	0.760883076607717
822	210322na	a.venus.neg	305.721	2.486743511	0.722852711586359
823	210322na	a.venus.neg	684.434	2.835965643	0.768492491037168
824	210322na	a.venus.neg	151.596	2.18354315	0.683227509351336
825	210322na	a.venus.neg	433.316	2.637805829	0.742595019547665
826	210322na	a.venus.neg	511.862	2.710000522	0.752030131369384
827	210322na	a.venus.neg	27.0811	1.448414116	0.587153624264217
828	210322na	a.venus.neg	685.783	2.836819536	0.768604086164234
829	210322na	a.venus.neg	595.938	2.775929226	0.760646342182843
830	210322na	a.venus.neg	579.511	2.763810454	0.759062541986312
831	210322na	a.venus.neg	15.0325	1.205001249	0.555342039180116
832	210322na	a.venus.neg	717.645	2.856514408	0.771178005546846
833	210322na	a.venus.neg	236.372	2.375429489	0.708305101488547
834	210322na	a.venus.neg	690.67	2.839898939	0.769006532804586
835	210322na	a.venus.neg	725.102	2.860997633	0.771763917439247
836	210322na	a.venus.neg	138.944	2.145954283	0.678315026886777
837	210322na	a.venus.neg	320.265	2.506863414	0.725482178196143
838	210322na	a.venus.neg	538.455	2.731955223	0.7548993874094
839	210322na	a.venus.neg	313.797	2.498030585	0.724327817316499
840	210322na	a.venus.neg	8.30561	0.968744847	0.524465731257221
841	210322na	a.venus.neg	391.003	2.593289391	0.736777174038791
842	210322na	a.venus.neg	616.503	2.790639072	0.762568769387988
843	210322na	a.venus.neg	406.15	2.609754439	0.738928988286827
844	210322na	a.venus.neg	197.637	2.298060147	0.698193715692603
845	210322na	a.venus.neg	713.583	2.85405268	0.770856282744386
846	210322na	a.venus.neg	202.679	2.308946254	0.699616419115528
847	210322na	a.venus.neg	376.789	2.577249309	0.734680898523089
848	210322na	a.venus.neg	362.955	2.56104769	0.732563511765064
849	210322na	a.venus.neg	672.783	2.828520049	0.767519427657439
850	210322na	a.venus.neg	677.982	2.831858261	0.767955698000809
851	210322na	a.venus.neg	467.795	2.670982971	0.746930934442338
852	210322na	a.venus.neg	410.496	2.614365618	0.739531622465145
853	210322na	a.venus.neg	70.0406	1.851506621	0.639833713355691
854	210322na	a.venus.neg	291.477	2.466091719	0.720153732496042
855	210322na	a.venus.neg	476.685	2.679141604	0.747997184764469
856	210322na	a.venus.neg	306.506	2.487853594	0.722997788139789
857	210322na	a.venus.neg	405.28	2.608825444	0.738807578092496
858	210322na	a.venus.neg	232.81	2.368863082	0.707446938904326
859	210322na	a.venus.neg	132.775	2.12637496	0.675756208582798
860	210322na	a.venus.neg	15.1924	1.209311224	0.555905309060269
861	210322na	a.venus.neg	132.036	2.123969178	0.67544179735331
862	210322na	a.venus.neg	336.691	2.528519486	0.728312406464295
863	210322na	a.venus.neg	735.774	2.867334292	0.772592054297465
864	210322na	a.venus.neg	191.807	2.285122797	0.696502935680189
865	210322na	a.venus.neg	292.272	2.467270601	0.720307800378768
866	210322na	a.venus.neg	234.77	2.372488543	0.707920749769347
867	210322na	a.venus.neg	376.895	2.577371146	0.734696821379344
868	210322na	a.venus.neg	526.515	2.722234813	0.753629028723853
869	210322na	a.venus.neg	281.078	2.450369216	0.718098961324395
870	210322na	a.venus.neg	138.886	2.145774252	0.678291498666824
871	210322na	a.venus.neg	174.691	2.244749515	0.691226558505488
872	210322na	a.venus.neg	712.267	2.853252131	0.770751659135366
873	210322na	a.venus.neg	672.2	2.828144107	0.767470295863105
874	210322na	a.venus.neg	386.607	2.588391612	0.736137084156519
875	210322na	a.venus.neg	476.912	2.679347935	0.74802415012683
876	210322na	a.venus.neg	330.442	2.520407541	0.727252257788732
877	210322na	a.venus.neg	389.444	2.591558753	0.736550997260771
878	210322na	a.venus.neg	158.816	2.203620257	0.685851382959353
879	210322na	a.venus.neg	489.815	2.690917827	0.749536217292005
880	210322na	a.venus.neg	326.591	2.515331962	0.726588931255507
881	210322na	a.venus.neg	601.5	2.779957051	0.761172737928764
882	210322na	a.venus.neg	191.123	2.28357936	0.69630122416817
883	210322na	a.venus.neg	279.108	2.447325513	0.717701180310808
884	210322na	a.venus.neg	147.849	2.172745921	0.68181642137871
885	210322na	a.venus.neg	434.888	2.639374913	0.742800082861636
886	210322na	a.venus.neg	682.297	2.834609514	0.768315258774962
887	210322na	a.venus.neg	309.334	2.491829359	0.723517380173401
888	210322na	a.venus.neg	333.898	2.524912554	0.727841017151049
889	210322na	a.venus.neg	178.119	2.253141656	0.692323325947364
890	210322na	a.venus.neg	643.836	2.809449275	0.765027071533468
891	210322na	a.venus.neg	170.622	2.234572959	0.689896586178852
892	210322na	a.venus.neg	218.105	2.340652288	0.703760075162562
893	210322na	a.venus.neg	184.191	2.267619877	0.694215482121704
894	210322na	a.venus.neg	525.093	2.721062523	0.753475822348456
895	210322na	a.venus.neg	57.2899	1.76559331	0.628605717743062
896	210322na	a.venus.neg	277.764	2.445236688	0.717428192136303
897	210322na	a.venus.neg	665.02	2.823487271	0.76686169477943
898	210322na	a.venus.neg	477.633	2.680002638	0.748109713147577
899	210322na	a.venus.neg	65.943	1.825705171	0.636461726360574
900	210322na	a.venus.neg	117.918	2.075247596	0.669074382309367
901	210322na	a.venus.neg	522.075	2.718563964	0.753149286109038
902	210322na	a.venus.neg	293.287	2.468771078	0.720503897455889
903	210322na	a.venus.neg	354.719	2.551107063	0.731264372958241
904	210322na	a.venus.neg	150.305	2.17985328	0.682745280885352
905	210322na	a.venus.neg	273.062	2.437848823	0.716462673349504
906	210322na	a.venus.neg	557.493	2.747017734	0.756867904341813
907	210322na	a.venus.neg	255.465	2.409028105	0.712696098746683
908	210322na	a.venus.neg	700.68	2.846139098	0.769822058094656
909	210322na	a.venus.neg	544.612	2.736883913	0.755543517044865
910	210322na	a.venus.neg	157.416	2.199799043	0.685351989168944
911	210322na	a.venus.neg	568.074	2.755168744	0.757933158415405
912	210322na	a.venus.neg	670.427	2.826998801	0.767320616021955
913	210322na	a.venus.neg	259.016	2.415000073	0.713476574201793
914	210322na	a.venus.neg	131.9	2.123524981	0.675383745324944
915	210322na	a.venus.neg	392.284	2.594706278	0.736962346753408
916	210322na	a.venus.neg	407.954	2.61167446	0.739179915496048
917	210322na	a.venus.neg	573.658	2.759409457	0.758487376456872
918	210322na	a.venus.neg	236.12	2.374968186	0.708244813880028
919	210322na	a.venus.neg	482.522	2.684416239	0.748686525891575
920	210322na	a.venus.neg	74.6168	1.878618295	0.64337693329658
921	210322na	a.venus.neg	338.812	2.531238711	0.728667781504721
922	210322na	a.venus.neg	392.962	2.595454334	0.737060110061424
923	210322na	a.venus.neg	43.4976	1.648336588	0.613281457219949
924	210322na	a.venus.neg	303.336	2.483353328	0.722409649162074
925	210322na	a.venus.neg	347.445	2.542134237	0.730091715895113
926	210322na	a.venus.neg	575.417	2.760736781	0.758660844198659
927	210322na	a.venus.neg	648.328	2.812464131	0.765421082537662
928	210322na	a.venus.neg	205.964	2.315894809	0.70052452455514
929	210322na	a.venus.neg	454.747	2.658723819	0.74532878800812
930	210322na	a.venus.neg	377.165	2.577681331	0.734737359402831
931	210322na	a.venus.neg	531.7	2.726482697	0.754184183942059
932	210322na	a.venus.neg	134.104	2.130668207	0.676317292283553
933	210322na	a.venus.neg	326.463	2.515162236	0.726566749794204
934	210322na	a.venus.neg	25.4141	1.421835818	0.583680111139631
935	210322na	a.venus.neg	268.394	2.430387919	0.715487609108547
936	210322na	a.venus.neg	348.32	2.543223451	0.730234065082577
937	210322na	a.venus.neg	326.464	2.515163562	0.726566923088913
938	210322na	a.venus.neg	107.408	2.035061332	0.663822446484429
939	210322na	a.venus.neg	518.812	2.715846301	0.752794115206119
940	210322na	a.venus.neg	611.114	2.786832313	0.762071264719004
941	210322na	a.venus.neg	539.005	2.732397781	0.754957225237142
942	210322na	a.venus.neg	682.855	2.834964027	0.768361590017028
943	210322na	a.venus.neg	604.492	2.782108409	0.76145389853012
944	210322na	a.venus.neg	327.112	2.516022114	0.726679127099874
945	210322na	a.venus.neg	575.9	2.761100539	0.75870838366816
946	210322na	a.venus.neg	251.812	2.402797684	0.711881846114133
947	210322na	a.venus.neg	77.2185	1.893309483	0.645296922090962
948	210322na	a.venus.neg	408.98	2.612762671	0.739322133601617
949	210322na	a.venus.neg	323.739	2.511534449	0.726092634944649
950	210322na	a.venus.neg	390.081	2.592266717	0.736643520952308
951	210322na	a.venus.neg	151.136	2.182231993	0.683056154471957
952	210322na	a.venus.neg	445.028	2.649362123	0.744105309592595
953	210322na	a.venus.neg	92.1528	1.969195914	0.655214506507259
954	210322na	a.venus.neg	448.617	2.652842724	0.744560188729511
955	210322na	a.venus.neg	214.807	2.334065528	0.702899252648326
956	210322na	a.venus.neg	341.887	2.53515102	0.729179080484774
957	210322na	a.venus.neg	336.383	2.528123196	0.728260615393395
958	210322na	a.venus.neg	631.686	2.801188225	0.763947436351492
959	210322na	a.venus.neg	313.997	2.498306418	0.724363865883104
960	210322na	a.venus.neg	135.99	2.136688866	0.677104131156951
961	210322na	a.venus.neg	441.216	2.645634452	0.743618140920521
962	210322na	a.venus.neg	85.4945	1.936988492	0.651005324150056
963	210322na	a.venus.neg	265.524	2.425736323	0.714879692839557
964	210322na	a.venus.neg	502.767	2.702229715	0.751014565959472
965	210322na	a.venus.neg	298.48	2.476367824	0.721496714864104
966	210322na	a.venus.neg	375.464	2.575723452	0.7344814845382
967	210322na	a.venus.neg	111.37	2.050650381	0.665859776576119
968	210322na	a.venus.neg	358.641	2.555869197	0.731886735419149
969	210322na	a.venus.neg	547.565	2.739228095	0.75584987778111
970	210322na	a.venus.neg	23.4186	1.387720761	0.579221620297385
971	210322na	a.venus.neg	370.569	2.570039474	0.733738646445902
972	210322na	a.venus.neg	229.365	2.362416496	0.706604435705672
973	210322na	a.venus.neg	268.06	2.429849138	0.715417195913738
974	210322na	a.venus.neg	325.83	2.514321914	0.726456928258759
975	210322na	a.venus.neg	653.178	2.815695935	0.765843446438093
976	210322na	a.venus.neg	555.936	2.745805291	0.756709450377857
977	210322na	a.venus.neg	343.709	2.537452623	0.729479876578944
978	210322na	a.venus.neg	393.114	2.595621862	0.737082004266491
979	210322na	a.venus.neg	260.82	2.418002819	0.713869002552202
980	210322na	a.venus.neg	340.57	2.53347972	0.728960658579612
981	210322na	a.venus.neg	152.156	2.185134015	0.683435419220393
982	210322na	a.venus.neg	380.257	2.581217826	0.735199543316847
983	210322na	a.venus.neg	277.536	2.444881334	0.717381750984095
984	210322na	a.venus.neg	446.926	2.651206272	0.744346321103385
985	210322na	a.venus.neg	345.814	2.540096621	0.729825420215876
986	210322na	a.venus.neg	442.797	2.647184362	0.74382069838778
987	210322na	a.venus.neg	544.657	2.736919731	0.755548198093031
988	210322na	a.venus.neg	334.579	2.525794776	0.727956314590177
989	210322na	a.venus.neg	257.2	2.411956238	0.71307877593715
990	210322na	a.venus.neg	180.634	2.259197147	0.69311471700876
991	210322na	a.venus.neg	96.6266	1.989568165	0.657876952433099
992	210322na	a.venus.neg	151.062	2.182020698	0.683028540365303
993	210322na	a.venus.neg	121.739	2.088982581	0.670869405100649
994	210322na	a.venus.neg	493.036	2.693758597	0.749907477027257
995	210322na	a.venus.neg	573.752	2.759480491	0.758496659877929
996	210322na	a.venus.neg	135.2	2.134177108	0.676775869942527
997	210322na	a.venus.neg	376.211	2.576584349	0.734593995016803
998	210322na	a.venus.neg	594.719	2.775041452	0.760530319153804
999	210322na	a.venus.neg	259.652	2.416061062	0.713615234668936
1000	210322na	a.venus.neg	371.466	2.571086635	0.733875499734139
1001	210322na	a.venus.neg	364.514	2.562904016	0.732806114685857
1002	210322na	a.venus.neg	487.821	2.689149855	0.749305161340044
1003	210322na	a.venus.neg	575.396	2.760720958	0.758658776293552
1004	210322na	a.venus.neg	182.125	2.262747638	0.693578730057572
1005	210322na	a.venus.neg	534.522	2.728777317	0.754484067429178
1006	210322na	a.venus.neg	285.211	2.456686321	0.718924542673768
1007	210322na	a.venus.neg	767.073	2.885402499	0.774953385115272
1008	210322na	a.venus.neg	154.374	2.191378347	0.684251489879104
1009	210322na	a.venus.neg	181.145	2.260417254	0.693274172579538
1010	210322na	a.venus.neg	179.161	2.255660784	0.6926525503458
1011	210322na	a.venus.neg	174.689	2.244744571	0.691225912374991
1012	210322na	a.venus.neg	349	2.544068044	0.730344444794266
1013	210322na	a.venus.neg	334.257	2.525377854	0.727901827126799
1014	210322na	a.venus.neg	600.193	2.779013915	0.761049479649613
1015	210322na	a.venus.neg	267.89	2.429574651	0.715381323255638
1016	210322na	a.venus.neg	194.499	2.29114454	0.697289916221358
1017	210322na	a.venus.neg	320.855	2.50766026	0.72558631786074
1018	210322na	a.venus.neg	335.46	2.526933441	0.728105126520197
1019	210322na	a.venus.neg	341.084	2.534132762	0.72904600452456
1020	210322na	a.venus.neg	380.748	2.58177677	0.735272591610606
1021	210322na	a.venus.neg	279.597	2.448083023	0.717800179160434
1022	210322na	a.venus.neg	315.778	2.500755013	0.724683872336086
1023	210322na	a.venus.neg	118.173	2.076177872	0.669195959917365
1024	210322na	a.venus.neg	272.306	2.436649166	0.716305890385654
1025	210322na	a.venus.neg	2.12875	0.495370863	0.462600567947609
1026	210322na	a.venus.neg	583.457	2.766752565	0.759447045959158
1027	210322na	a.venus.neg	104.409	2.022877693	0.662230168830995
1028	210322na	a.venus.neg	654.653	2.816674053	0.765971276508716
1029	210322na	a.venus.neg	339.681	2.532347913	0.728812742920415
1030	210322na	a.venus.neg	201.048	2.305454556	0.69916008971362
1031	210322na	a.venus.neg	692.346	2.840950014	0.7691438976128
1032	210322na	a.venus.neg	149.584	2.177778829	0.682474171246397
1033	210322na	a.venus.neg	290.05	2.463967604	0.719876132277599
1034	210322na	a.venus.neg	687.381	2.837828875	0.768735996501896
1035	210322na	a.venus.neg	243.588	2.388435146	0.710004808530863
1036	210322na	a.venus.neg	285.687	2.457408	0.71901885877626
1037	210322na	a.venus.neg	95.9553	1.986571554	0.657485325864769
1038	210322na	a.venus.neg	231.611	2.366630248	0.707155130218758
1039	210322na	a.venus.neg	761.899	2.882467046	0.774569751275283
1040	210322na	a.venus.neg	75.4429	1.883337154	0.643993640155295
1041	210322na	a.venus.neg	148.454	2.174507543	0.68204664745028
1042	210322na	a.venus.neg	355.684	2.552283628	0.731418138032642
1043	210322na	a.venus.neg	115.453	2.066150681	0.667885508076497
1044	210322na	a.venus.neg	617.491	2.791333384	0.762659508902029
1045	210322na	a.venus.neg	742.411	2.871228983	0.773101050784175
1046	210322na	a.venus.neg	213.153	2.330724163	0.702462570239936
1047	210322na	a.venus.neg	166.192	2.223215493	0.688412280930524
1048	210322na	a.venus.neg	71.7996	1.862128993	0.641221949297519
1049	210322na	a.venus.neg	384.792	2.586353218	0.735870686800598
1050	210322na	a.venus.neg	289.02	2.462427948	0.71967491490381
1051	210322na	a.venus.neg	546.143	2.738100847	0.755702557936827
1052	210322na	a.venus.neg	271.524	2.435404755	0.71614325852936
1053	210322na	a.venus.neg	760.751	2.881813033	0.774484278430515
1054	210322na	a.venus.neg	231.113	2.365699465	0.707033486351019
1055	210322na	a.venus.neg	66.8349	1.831453189	0.637212933829289
1056	210322na	a.venus.neg	77.0466	1.892353988	0.645172048616259
1057	210322na	a.venus.neg	516.948	2.71428616	0.752590220651257
1058	210322na	a.venus.neg	139.637	2.148099594	0.678595397206759
1059	210322na	a.venus.neg	282.02	2.451817127	0.718288188560154
1060	210322na	a.venus.neg	703.352	2.847789752	0.770037781777683
1061	210322na	a.venus.neg	489.838	2.690938178	0.749538876960641
1062	210322na	a.venus.neg	320.738	2.507502358	0.725565681675932
1063	210322na	a.venus.neg	441.058	2.645479254	0.743597858121002
1064	210322na	a.venus.neg	590.563	2.772001003	0.760132963404909
1065	210322na	a.venus.neg	319.804	2.506239775	0.725400674924131
1066	210322na	a.venus.neg	101.956	2.012651661	0.660893730494558
1067	210322na	a.venus.neg	454.428	2.658419728	0.745289046408429
1068	210322na	a.venus.neg	393.111	2.595618557	0.737081572336618
1069	210322na	a.venus.neg	112.884	2.056462713	0.666619389230265
1070	210322na	a.venus.neg	166.533	2.224100365	0.688527924697689
1071	210322na	a.venus.neg	367.372	2.566286612	0.733248185566437
1072	210322na	a.venus.neg	167.655	2.226999221	0.688906775682139
1073	210322na	a.venus.neg	591.65	2.772798289	0.760237160573029
1074	210322na	a.venus.neg	180.334	2.258479242	0.693020894129668
1075	210322na	a.venus.neg	249.067	2.398056384	0.711262206445047
1076	210322na	a.venus.neg	255.833	2.409650825	0.712777481914745
1077	210322na	a.venus.neg	497.579	2.697733982	0.750427019398735
1078	210322na	a.venus.neg	494.563	2.695098873	0.750082637463661
1079	210322na	a.venus.neg	44.9968	1.662727619	0.615162218548414
1080	210322na	a.venus.neg	470.981	2.673924516	0.747315364444743
1081	210322na	a.venus.neg	612.355	2.78771191	0.762186219097341
1082	210322na	a.venus.neg	34.1059	1.545380111	0.599826093218815
1083	210322na	a.venus.neg	363.323	2.561486589	0.732620871398735
1084	210322na	a.venus.neg	394.552	2.597203585	0.737288719369165
1085	210322na	a.venus.neg	197.39	2.297519777	0.698123094831661
1086	210322na	a.venus.neg	364.733	2.563164148	0.732840111291514
1087	210322na	a.venus.neg	237.144	2.376839644	0.708489394399259
1088	210322na	a.venus.neg	703.32	2.847770021	0.770035203136738
1089	210322na	a.venus.neg	508.337	2.707005226	0.751638676658175
1090	210322na	a.venus.neg	70.8641	1.856511991	0.640487864286966
1091	210322na	a.venus.neg	227.307	2.358519227	0.706095102300593
1092	210322na	a.venus.neg	333.068	2.523834877	0.7277001757321
1093	210322na	a.venus.neg	161.191	2.210026751	0.686688646541528
1094	210322na	a.venus.neg	70.2619	1.852857397	0.640010246035262
1095	210322na	a.venus.neg	433.887	2.638376426	0.742669590769959
1096	210322na	a.venus.neg	359.283	2.55664377	0.731987964229265
1097	210322na	a.venus.neg	331.566	2.521877847	0.727444411823131
1098	210322na	a.venus.neg	440.998	2.645420304	0.743590153955795
1099	210322na	a.venus.neg	107.179	2.034142963	0.663702425000182
1100	210322na	a.venus.neg	135.31	2.134527718	0.676821691102205
1101	210322na	a.venus.neg	428.059	2.632517016	0.741903825500214
1102	210322na	a.venus.neg	409.728	2.61355431	0.739425592764293
1103	210322na	a.venus.neg	25.8688	1.429248271	0.584648843327858
1104	210322na	a.venus.neg	274.814	2.440616307	0.716824355350212
1105	210322na	a.venus.neg	225.089	2.354279433	0.705541004363075
1106	210322na	a.venus.neg	230.415	2.364391506	0.706862549417701
1107	210322na	a.venus.neg	100.772	2.007628309	0.660237229498843
1108	210322na	a.venus.neg	333.881	2.524890508	0.727838135963158
1109	210322na	a.venus.neg	230.765	2.365047852	0.706948327161832
1110	210322na	a.venus.neg	682.118	2.834495729	0.768300388233181
1111	210322na	a.venus.neg	341.902	2.535170018	0.729181563330077
1112	210322na	a.venus.neg	69.7279	1.849590764	0.639583330338903
1113	210322na	a.venus.neg	209.007	2.322233771	0.701352962392026
1114	210322na	a.venus.neg	710.217	2.852002129	0.770588296592258
1115	210322na	a.venus.neg	54.7371	1.746144369	0.626063939039896
1116	210322na	a.venus.neg	375.445	2.575701533	0.734478619947918
1117	210322na	a.venus.neg	223.126	2.35049224	0.705046056771215
1118	210322na	a.venus.neg	179.625	2.25677786	0.692798540813179
1119	210322na	a.venus.neg	132.393	2.12513304	0.675593902274859
1120	210322na	a.venus.neg	59.4107	1.781113868	0.630634096757922
1121	210322na	a.venus.neg	355.547	2.552116787	0.731396333611485
1122	210322na	a.venus.neg	662.965	2.822145187	0.766686298055821
1123	210322na	a.venus.neg	475.072	2.677672639	0.747805205985126
1124	210322na	a.venus.neg	253.924	2.406410724	0.712354033680833
1125	210322na	a.venus.neg	127	2.10720997	0.67325153938624
1126	210322na	a.venus.neg	542.779	2.735422432	0.755352516348175
1127	210322na	a.venus.neg	163.733	2.216780608	0.687571306933517
1128	210322na	a.venus.neg	366.826	2.565642424	0.733163996749204
1129	210322na	a.venus.neg	401.856	2.605149836	0.738327213524801
1130	210322na	a.venus.neg	57.9699	1.770630391	0.62926401297939
1131	210322na	a.venus.neg	308.164	2.490188918	0.723302991225561
1132	210322na	a.venus.neg	158.822	2.203636561	0.685853513726266
1133	210322na	a.venus.neg	127.02	2.107277823	0.673260407082961
1134	210322na	a.venus.neg	113.352	2.058243765	0.666852154605142
1135	210322na	a.venus.neg	146.686	2.169339328	0.681371214334391
1136	210322na	a.venus.neg	346.324	2.540734794	0.72990882293381
1137	210322na	a.venus.neg	637.573	2.805210552	0.764473113564753
1138	210322na	a.venus.neg	331.159	2.521346024	0.727374907968127
1139	210322na	a.venus.neg	284.011	2.454861622	0.718686073080082
1140	210322na	a.venus.neg	327.408	2.516413728	0.726730307065152
1141	210322na	a.venus.neg	313.723	2.497928482	0.724314473493258
1142	210322na	a.venus.neg	201.839	2.307151461	0.699381857931761
1143	210322na	a.venus.neg	436.518	2.640995925	0.743011932636859
1144	210322na	a.venus.neg	675.966	2.830566857	0.76778692463755
1145	210322na	a.venus.neg	148.372	2.174269196	0.68201549792247
1146	210322na	a.venus.neg	737.678	2.868455165	0.772738540994111
1147	210322na	a.venus.neg	229.352	2.362391987	0.706601232628742
1148	210322na	a.venus.neg	76.149	1.887330301	0.644515503839452
1149	210322na	a.venus.neg	761.112	2.8820188	0.774511170083814
1150	210322na	a.venus.neg	582.186	2.76580709	0.759323481996504
1151	210322na	a.venus.neg	268.553	2.43064417	0.715521098506991
1152	210322na	a.venus.neg	240.308	2.38257172	0.709238518410779
1153	210322na	a.venus.neg	117.29	2.072948032	0.668773852691751
1154	210322na	a.venus.neg	331.165	2.521353869	0.727375933229807
1155	210322na	a.venus.neg	718.209	2.856855113	0.771222532223803
1156	210322na	a.venus.neg	323.893	2.511740354	0.726119544633144
1157	210322na	a.venus.neg	472.244	2.675085116	0.747467043056082
1158	210322na	a.venus.neg	386.421	2.588183158	0.736109841339659
1159	210322na	a.venus.neg	349.649	2.544872605	0.730449592730866
1160	210322na	a.venus.neg	413.843	2.617883766	0.739991408612935
1161	210322na	a.venus.neg	368.848	2.568023275	0.733475149750655
1162	210322na	a.venus.neg	97.8881	1.995144033	0.658605661648375
1163	210322na	a.venus.neg	123.307	2.094495585	0.671589898630743
1164	210322na	a.venus.neg	482.062	2.684002875	0.748632503422596
1165	210322na	a.venus.neg	147.456	2.171597755	0.68166636776466
1166	210322na	a.venus.neg	351.727	2.547438705	0.73078495589178
1167	210322na	a.venus.neg	561.668	2.750252217	0.757290618360286
1168	210322na	a.venus.neg	559.698	2.748729007	0.757091550311365
1169	210322na	a.venus.neg	273.057	2.437840899	0.716461637763327
1170	210322na	a.venus.neg	419.968	2.624249084	0.740823290910859
1171	210322na	a.venus.neg	132.342	2.124966965	0.675572197962109
1172	210322na	a.venus.neg	146.241	2.168028758	0.681199936169939
1173	210322na	a.venus.neg	445.188	2.649517886	0.744125666231866
1174	210322na	a.venus.neg	311.766	2.495219536	0.723960441813547
1175	210322na	a.venus.neg	278.696	2.446686255	0.717617635794414
1176	210322na	a.venus.neg	91.5976	1.966599731	0.654875211804328
1177	210322na	a.venus.neg	291.713	2.466442011	0.720199512096354
1178	210322na	a.venus.neg	29.7949	1.488478798	0.592389670558805
1179	210322na	a.venus.neg	331.411	2.521675387	0.727417952361084
1180	210322na	a.venus.neg	409.413	2.613221109	0.739382046783786
1181	210322na	a.venus.neg	233.159	2.369510855	0.707531596244584
1182	210322na	a.venus.neg	296.157	2.472985965	0.721054740301926
1183	210322na	a.venus.neg	650.16	2.813687714	0.765580992386273
1184	210322na	a.venus.neg	598.944	2.778110714	0.760931440468637
1185	210322na	a.venus.neg	357.676	2.554702318	0.731734236206397
1186	210322na	a.venus.neg	534.655	2.728885163	0.754498161804086
1187	210322na	a.venus.neg	274.528	2.44016574	0.716765470827659
1188	210322na	a.venus.neg	247.566	2.395441724	0.710920496986212
1189	210322na	a.venus.neg	330.068	2.519917205	0.727188175862514
1190	210322na	a.venus.neg	347.095	2.541697785	0.730034676059445
1191	210322na	a.venus.neg	32.3223	1.52273497	0.596866603695761
1192	210322na	a.venus.neg	180.033	2.257757748	0.692926602204794
1193	210322na	a.venus.neg	175.75	2.247359422	0.691567646795583
1194	210322na	a.venus.neg	504.28	2.703532108	0.751184775473222
1195	210322na	a.venus.neg	206.522	2.317064144	0.700677344742104
1196	210322na	a.venus.neg	430.202	2.634680767	0.742186605740576
1197	210322na	a.venus.neg	379.382	2.580219958	0.735069132122172
1198	210322na	a.venus.neg	88.3425	1.951058101	0.652844078893467
1199	210322na	a.venus.neg	685.193	2.836446283	0.76855530579484
1200	210322na	a.venus.neg	473.942	2.676640577	0.747670325982562
1201	210322na	a.venus.neg	682.128	2.834502087	0.768301219159091
1202	210322na	a.venus.neg	249.311	2.398479935	0.711317560251277
1203	210322na	a.venus.neg	448.629	2.652854314	0.744561703424588
1204	210322na	a.venus.neg	222.825	2.349908593	0.7049697800467
1205	210322na	a.venus.neg	320.606	2.507324143	0.725542390788702
1206	210322na	a.venus.neg	718.887	2.857264331	0.771276012852766
1207	210322na	a.venus.neg	540.349	2.733477339	0.755098312483652
1208	210322na	a.venus.neg	187.87	2.27616298	0.695331978761
1209	210322na	a.venus.neg	513.355	2.711262966	0.752195119955299
1210	210322na	a.venus.neg	203.03	2.30969403	0.699714145830394
1211	210322na	a.venus.neg	299.695	2.478126207	0.72172651763133
1212	210322na	a.venus.neg	229.393	2.36246928	0.706611334037415
1213	210322na	a.venus.neg	17.6783	1.271337347	0.564011492244297
1214	210322na	a.venus.neg	425.205	2.62961854	0.741525024177899
1215	210322na	a.venus.neg	644.577	2.809948049	0.765092256220434
1216	210322na	a.venus.neg	551.195	2.74209247	0.75622422244969
1217	210322na	a.venus.neg	180.084	2.257880079	0.692942589621823
1218	210322na	a.venus.neg	564.257	2.752245949	0.757551178847226
1219	210322na	a.venus.neg	292.5	2.467608106	0.720351908848284
1220	210322na	a.venus.neg	117.03	2.071992407	0.66864896222737
1221	210322na	a.venus.neg	241.77	2.385195018	0.709581356768325
1222	210322na	a.venus.neg	250.652	2.400800386	0.711620819587276
1223	210322na	a.venus.neg	680.938	2.833744892	0.76820226147676
1224	210322na	a.venus.neg	393.757	2.59632984	0.737174529787686
1225	210322na	a.venus.neg	286.209	2.458198045	0.719122109619355
1226	210322na	a.venus.neg	273.36	2.438320794	0.716524355157079
1227	210322na	a.venus.neg	430.157	2.634635441	0.74218068209355
1228	210322na	a.venus.neg	260.401	2.417307245	0.713778098107601
1229	210322na	a.venus.neg	534.39	2.728670255	0.754470075515093
1230	210322na	a.venus.neg	69.3872	1.847493689	0.639309263973339
1231	210322na	a.venus.neg	616.777	2.790831735	0.762593948481815
1232	210322na	a.venus.neg	260.634	2.417694181	0.713828666705875
1233	210322na	a.venus.neg	547.41	2.739105365	0.755833838218841
1234	210322na	a.venus.neg	263.706	2.422763785	0.714491212367394
1235	210322na	a.venus.neg	626.501	2.797614422	0.76348037666147
1236	210322na	a.venus.neg	762.481	2.882798234	0.774613034177172
1237	210322na	a.venus.neg	390.735	2.592992376	0.736738357200305
1238	210322na	a.venus.neg	329.728	2.519470965	0.727129856834835
1239	210322na	a.venus.neg	10.8414	1.073403052	0.538143493793525
1240	210322na	a.venus.neg	351.188	2.546774554	0.730698158113562
1241	210322na	a.venus.neg	3.81271	0.682389693	0.487042026183562
1242	210322na	a.venus.neg	543.245	2.735794448	0.755401135054255
1243	210322na	a.venus.neg	399.29	2.602374741	0.737964536843831
1244	210322na	a.venus.neg	274.699	2.440435191	0.716800685331799
1245	210322na	a.venus.neg	248.549	2.397155834	0.711144513722799
1246	210322na	a.venus.neg	418.426	2.622655349	0.740615005962003
1247	210322na	a.venus.neg	358.358	2.555527318	0.731842055312337
1248	210322na	a.venus.neg	258.544	2.414210994	0.71337344960507
1249	210322na	a.venus.neg	686.391	2.837203842	0.768654311048267
1250	210322na	a.venus.neg	621.441	2.794098192	0.763020841176765
1251	210322na	a.venus.neg	250.667	2.400826272	0.711624202624096
1252	210322na	a.venus.neg	474.885	2.677502016	0.747782907295049
1253	210322na	a.venus.neg	443.327	2.647702704	0.743888440413248
1254	210322na	a.venus.neg	124.559	2.098847848	0.672158695122232
1255	210322na	a.venus.neg	738.285	2.868811895	0.77278516197552
1256	210322na	a.venus.neg	34.0248	1.544375664	0.599694822215778
1257	210322na	a.venus.neg	395.066	2.597767562	0.737362425424815
1258	210322na	a.venus.neg	595.45	2.775574043	0.760599923378594
1259	210322na	a.venus.neg	254.901	2.408071983	0.712571143329459
1260	210322na	a.venus.neg	488.914	2.69011985	0.749431929817216
1261	210322na	a.venus.neg	665.458	2.823772785	0.766899008554234
1262	210322na	a.venus.neg	189.83	2.28064665	0.695917948810373
1263	210322na	a.venus.neg	321.1	2.507990725	0.725629506273885
1264	210322na	a.venus.neg	67.3502	1.83473979	0.637642459140082
1265	210322na	a.venus.neg	339.333	2.531904062	0.728754736110729
1266	210322na	a.venus.neg	310.054	2.492835791	0.723648910595741
1267	210322na	a.venus.neg	150.696	2.180974129	0.682891764445442
1268	210322na	a.venus.neg	276.844	2.443801023	0.717240565328146
1269	210322na	a.venus.neg	268.186	2.430052469	0.715443769206623
1270	210322na	a.venus.neg	772.463	2.888439543	0.775350295865311
1271	210322na	a.venus.neg	309.546	2.49212594	0.723556140292503
1272	210322na	a.venus.neg	732.613	2.865467019	0.772348020715154
1273	210322na	a.venus.neg	531.069	2.725967956	0.754116912530651
1274	210322na	a.venus.neg	307.728	2.489576019	0.723222891562274
1275	210322na	a.venus.neg	246.172	2.392999272	0.710601293360827
1276	210322na	a.venus.neg	198.049	2.29896	0.698311317324043
1277	210322na	a.venus.neg	330.912	2.521022954	0.727332686006241
1278	210322na	a.venus.neg	366.679	2.565468826	0.733141309256897
1279	210322na	a.venus.neg	568.252	2.755304565	0.757950908838178
1280	210322na	a.venus.neg	350.077	2.545402379	0.730518828802418
1281	210322na	a.venus.neg	326.409	2.515090613	0.726557389396841
1282	210322na	a.venus.neg	519.875	2.716733513	0.752910064787476
1283	210322na	a.venus.neg	355.167	2.551653678	0.731335809977142
1284	210322na	a.venus.neg	360.696	2.558343706	0.732210128568267
1285	210322na	a.venus.neg	267.284	2.428594773	0.715253263170922
1286	210322na	a.venus.neg	320.144	2.506699812	0.725460797079331
1287	210322na	a.venus.neg	107.799	2.036624904	0.664026789436082
1288	210322na	a.venus.neg	77.9544	1.897376338	0.645828418660769
1289	210322na	a.venus.neg	556.536	2.746272915	0.756770564076762
1290	210322na	a.venus.neg	464.605	2.668017635	0.746543395198297
1291	210322na	a.venus.neg	629.534	2.79970851	0.763754052656526
1292	210322na	a.venus.neg	269.004	2.431370198	0.715615982979534
1293	210322na	a.venus.neg	108.373	2.038910125	0.664325444569533
1294	210322na	a.venus.neg	216.378	2.337215589	0.70331093357036
1295	210322na	a.venus.neg	630.126	2.800116072	0.763807316863138
1296	210322na	a.venus.neg	530.005	2.72509861	0.754003297853714
1297	210322na	a.venus.neg	555.001	2.745075573	0.756614083659859
1298	210322na	a.venus.neg	396.541	2.599381926	0.737573406374079
1299	210322na	a.venus.neg	324.098	2.512014298	0.726155346326669
1300	210322na	a.venus.neg	293.308	2.468802067	0.720507947402887
1301	210322na	a.venus.neg	69.0863	1.845633133	0.639066108234584
1302	210322na	a.venus.neg	719.745	2.857781638	0.771343619614265
1303	210322na	a.venus.neg	133.467	2.128615716	0.676049052593163
1304	210322na	a.venus.neg	275.208	2.441236253	0.716905375984699
1305	210322na	a.venus.neg	660.135	2.820290149	0.766443863463523
1306	210322na	a.venus.neg	279.127	2.44735497	0.717705030040995
1307	210322na	a.venus.neg	76.4778	1.88917728	0.644756885202447
1308	210322na	a.venus.neg	333.596	2.524520745	0.727789811701255
1309	210322na	a.venus.neg	2.72176	0.570748364	0.472451640391073
1310	210322na	a.venus.neg	350.14	2.545480305	0.730529012937751
1311	210322na	a.venus.neg	697.852	2.844385212	0.769592843039575
1312	210322na	a.venus.neg	233.906	2.37089411	0.707712373598993
1313	210322na	a.venus.neg	654.376	2.816490533	0.765947292311962
1314	210322na	a.venus.neg	128.963	2.113819728	0.674115367505081
1315	210322na	a.venus.neg	306.319	2.487589411	0.72296326210965
1316	210322na	a.venus.neg	174.323	2.243838893	0.691107549475318
1317	210322na	a.venus.neg	627.088	2.798020496	0.763533446401622
1318	210322na	a.venus.neg	51.0616	1.716517511	0.622192010141242
1319	210322na	a.venus.neg	702.786	2.847440623	0.769992154169637
1320	210322na	a.venus.neg	266.161	2.42677306	0.715015183817055
1321	210322na	a.venus.neg	449.96	2.654138022	0.74472947099895
1322	210322na	a.venus.neg	263.368	2.422208886	0.714418692713979
1323	210322na	a.venus.neg	87.1224	1.945086317	0.652063627485285
1324	210322na	a.venus.neg	392.918	2.595405826	0.737053770559375
1325	210322na	a.venus.neg	563.075	2.751336852	0.75743236911904
1326	210322na	a.venus.neg	167.463	2.22650453	0.68884212460173
1327	210322na	a.venus.neg	142.12	2.155700328	0.679588735805998
1328	210322na	a.venus.neg	460.541	2.664210287	0.746045813553007
1329	210322na	a.venus.neg	317.761	2.503465181	0.725038063718764
1330	210322na	a.venus.neg	620.787	2.793641638	0.762961174214227
1331	210322na	a.venus.neg	145.306	2.165262137	0.680838366954549
1332	210322na	a.venus.neg	414.723	2.618804053	0.740111680760267
1333	210322na	a.venus.neg	376.111	2.576469201	0.73457894634479
1334	210322na	a.venus.neg	707.898	2.850583751	0.770402929019112
1335	210322na	a.venus.neg	176.808	2.249951297	0.691906378486746
1336	210322na	a.venus.neg	279.188	2.447449531	0.717717388201572
1337	210322na	a.venus.neg	82.5623	1.922010385	0.649047837961665
1338	210322na	a.venus.neg	487.623	2.688973906	0.749282166595957
1339	210322na	a.venus.neg	112.873	2.056420762	0.6666139066614
1340	210322na	a.venus.neg	356.155	2.552856734	0.731493037155708
1341	210322na	a.venus.neg	502.941	2.702379693	0.751034166558103
1342	210322na	a.venus.neg	598.141	2.77752904	0.760855421595148
1343	210322na	a.venus.neg	74.4215	1.877495166	0.643230151763688
1344	210322na	a.venus.neg	484.694	2.686362738	0.748940913505993
1345	210322na	a.venus.neg	288.307	2.461358942	0.719535206696337
1346	210322na	a.venus.neg	345.14	2.539251789	0.729715009269318
1347	210322na	a.venus.neg	337.787	2.529926737	0.728496319851755
1348	210322na	a.venus.neg	178.794	2.254775195	0.692536812874029
1349	210322na	a.venus.neg	648.112	2.812319638	0.765402198772723
1350	210322na	a.venus.neg	267.468	2.428892527	0.715292176589189
1351	210322na	a.venus.neg	66.9578	1.832239311	0.637315671976199
1352	210322na	a.venus.neg	249.031	2.397993858	0.711254034933025
1353	210322na	a.venus.neg	256.117	2.410130792	0.712840208718165
1354	210322na	a.venus.neg	765.397	2.884453796	0.774829399285862
1355	210322na	a.venus.neg	370.479	2.569934268	0.733724897092133
1356	210322na	a.venus.neg	215.095	2.334644718	0.702974946888289
1357	210322na	a.venus.neg	260.974	2.418258191	0.713902377074289
1358	210322na	a.venus.neg	514.419	2.712160424	0.752312408584607
1359	210322na	a.venus.neg	585.07	2.767949491	0.759603472009094
1360	210322na	a.venus.neg	137.845	2.142530245	0.677867539958454
1361	210322na	a.venus.neg	373.453	2.573397314	0.734177481969165
1362	210322na	a.venus.neg	328.737	2.518167682	0.726959531007141
1363	210322na	a.venus.neg	368.055	2.567091094	0.73335332317854
1364	210322na	a.venus.neg	145.892	2.166998144	0.681065245406242
1365	210322na	a.venus.neg	291.202	2.465683184	0.720100341128229
1366	210322na	a.venus.neg	242.58	2.386641626	0.709770413715243
1367	210322na	a.venus.neg	471.357	2.674270356	0.747360562213953
1368	210322na	a.venus.neg	191.774	2.285048459	0.69649322045995
1369	210322na	a.venus.neg	153.28	2.18830963	0.683850439790226
1370	210322na	a.venus.neg	72.8582	1.868398719	0.642041338693656
1371	210322na	a.venus.neg	205.336	2.314575007	0.70035203986222
1372	210322na	a.venus.neg	212.777	2.329960978	0.702362829725551
1373	210322na	a.venus.neg	392.912	2.595399211	0.73705290604618
1374	210322na	a.venus.neg	216.527	2.33751317	0.703349824379287
1375	210322na	a.venus.neg	410.193	2.614045713	0.739489814136556
1376	210322na	a.venus.neg	506.296	2.705261438	0.75141078130895
1377	210322na	a.venus.neg	443.044	2.647426006	0.743852278799945
1378	210322na	a.venus.neg	214.824	2.334099737	0.702903723416562
1379	210322na	a.venus.neg	545.912	2.737917452	0.755678590076301
1380	210322na	a.venus.neg	331.683	2.522030609	0.727464376262237
1381	210322na	a.venus.neg	165.873	2.222386074	0.688303884306245
1382	210322na	a.venus.neg	434.9	2.639386869	0.742801645389188
1383	210322na	a.venus.neg	282.434	2.452451946	0.718371152944414
1384	210322na	a.venus.neg	310.144	2.492961431	0.723665330465402
1385	210322na	a.venus.neg	243.58	2.388420941	0.710002952081893
1386	210322na	a.venus.neg	323.441	2.511135731	0.726040526558852
1387	210322na	a.venus.neg	428.808	2.633274495	0.742002820298455
1388	210322na	a.venus.neg	751.957	2.876770175	0.773825228199066
1389	210322na	a.venus.neg	164.96	2.220003426	0.687992496455176
1390	210322na	a.venus.neg	227.904	2.359653382	0.7062433248195
1391	210322na	a.venus.neg	250.907	2.401240236	0.711678303506971
1392	210322na	a.venus.neg	343.599	2.537314013	0.729461761662248
1393	210322na	a.venus.neg	695.297	2.842794524	0.769384956302617
1394	210322na	a.venus.neg	59.2666	1.780076691	0.630498548276901
1395	210322na	a.venus.neg	591.878	2.772965335	0.7602589917856
1396	210322na	a.venus.neg	679.655	2.832927039	0.768095376411002
1397	210322na	a.venus.neg	560.269	2.749171056	0.757149321617986
1398	210322na	a.venus.neg	437.9	2.642365581	0.743190932740333
1399	210322na	a.venus.neg	109.612	2.043802245	0.664964794878083
1400	210322na	a.venus.neg	563.274	2.75149004	0.757452389232011
1401	210322na	a.venus.neg	352.435	2.548309555	0.730898767126215
1402	210322na	a.venus.neg	327.041	2.515928127	0.726666843955256
1403	210322na	a.venus.neg	418.159	2.622378796	0.740578863298724
1404	210322na	a.venus.neg	507.146	2.705988511	0.751505802352361
1405	210322na	a.venus.neg	354.019	2.550251596	0.73115257212539
1406	210322na	a.venus.neg	77.2133	1.89328061	0.645293148683634
1407	210322na	a.venus.neg	242.292	2.386127829	0.70970326567503
1408	210322na	a.venus.neg	360.462	2.558062647	0.732173397016635
1409	210322na	a.venus.neg	391.309	2.593628271	0.736821462206817
1410	210322na	a.venus.neg	418.464	2.622694694	0.740620147953183
1411	210322na	a.venus.neg	595.678	2.775740025	0.760621615537191
1412	210322na	a.venus.neg	13.5124	1.16173924	0.549688134778207
1413	210322na	a.venus.neg	441.09	2.645510691	0.743601966617042
1414	210322na	a.venus.neg	283.132	2.453520148	0.718510756077267
1415	210322na	a.venus.neg	492.332	2.693139287	0.749826539511499
1416	210322na	a.venus.neg	396.002	2.598792695	0.737496399877579
1417	210322na	a.venus.neg	66.3935	1.828618012	0.636842405042231
1418	210322na	a.venus.neg	504.099	2.703376509	0.751164440267082
1419	210322na	a.venus.neg	587.612	2.769829112	0.759849119349369
1420	210322na	a.venus.neg	318.377	2.504303637	0.725147641386995
1421	210322na	a.venus.neg	618.068	2.791738356	0.762712434621993
1422	210322na	a.venus.neg	429.358	2.633829881	0.742075403597815
1423	210322na	a.venus.neg	478.332	2.680636423	0.748192542398557
1424	210322na	a.venus.neg	223.578	2.35136721	0.70516040644773
1425	210322na	a.venus.neg	279.304	2.447629295	0.717740881527343
1426	210322na	a.venus.neg	433.06	2.637549766	0.742561554718909
1427	210322na	a.venus.neg	678.179	2.831984249	0.767972163350529
1428	210322na	a.venus.neg	361.916	2.559806116	0.732401250675805
1429	210322na	a.venus.neg	172.953	2.240431923	0.690662293160935
1430	210322na	a.venus.neg	391.433	2.59376552	0.736839399254661
1431	210322na	a.venus.neg	564.281	2.752264388	0.757553588636916
1432	210322na	a.venus.neg	719.68	2.85774247	0.771338500755185
1433	210322na	a.venus.neg	139.983	2.149166748	0.678734863376675
1434	210322na	a.venus.neg	516.28	2.713725687	0.752516972532755
1435	210322na	a.venus.neg	328.736	2.518166365	0.726959358888641
1436	210322na	a.venus.neg	76.8458	1.891235186	0.645025832578241
1437	210322na	a.venus.neg	238.758	2.379773107	0.708872768166496
1438	210322na	a.venus.neg	229.52	2.362708611	0.706642612164014
1439	210322na	a.venus.neg	217.654	2.339757427	0.703643125934731
1440	210322na	a.venus.neg	203.7	2.311117843	0.699900223702741
1441	210322na	a.venus.neg	592.114	2.773138175	0.760281580215019
1442	210322na	a.venus.neg	49.079	1.699655648	0.619988336210147
1443	210322na	a.venus.neg	381.465	2.582591698	0.735379094408625
1444	210322na	a.venus.neg	495.211	2.695666387	0.750156805769224
1445	210322na	a.venus.neg	680.055	2.833182186	0.768128721527878
1446	210322na	a.venus.neg	422.336	2.626685202	0.741141666746891
1447	210322na	a.venus.neg	217.38	2.339212862	0.703571956829971
1448	210322na	a.venus.neg	510.145	2.708544117	0.751839794054247
1449	210322na	a.venus.neg	179.256	2.25588973	0.692682471258562
1450	210322na	a.venus.neg	449.006	2.653218304	0.744609273214129
1451	210322na	a.venus.neg	430.707	2.635189091	0.742253038515373
1452	210322na	a.venus.neg	670.357	2.826953522	0.767314698517352
1453	210322na	a.venus.neg	709.334	2.851462603	0.770517786033529
1454	210322na	a.venus.neg	449.846	2.654028221	0.744715121125433
1455	210322na	a.venus.neg	380.762	2.581792697	0.735274673107454
1456	210322na	a.venus.neg	32.7429	1.528182405	0.597578528024694
1457	210322na	a.venus.neg	713.517	2.854012566	0.770851040252731
1458	210322na	a.venus.neg	134.317	2.131352361	0.676406704250347
1459	210322na	a.venus.neg	52.1911	1.725838972	0.623410230251642
1460	210322na	a.venus.neg	222.443	2.349166754	0.704872829237328
1461	210322na	a.venus.neg	89.343	1.955894508	0.653476148079776
1462	210322na	a.venus.neg	361.217	2.558968829	0.73229182578398
1463	210322na	a.venus.neg	436.22	2.64070002	0.742973260864079
1464	210322na	a.venus.neg	737.024	2.868070485	0.772688267232083
1465	210322na	a.venus.neg	80.3484	1.910349015	0.647523815552643
1466	210322na	a.venus.neg	276.643	2.443486728	0.717199490169477
1467	210322na	a.venus.neg	324.901	2.513085693	0.726295366752135
1468	210322na	a.venus.neg	305.097	2.485859073	0.722737124538577
1469	210322na	a.venus.neg	450.29	2.65445571	0.744770989588196
1470	210322na	a.venus.neg	259.759	2.416239307	0.713638529476862
1471	210322na	a.venus.neg	498.284	2.698347649	0.750507219431808
1472	210322na	a.venus.neg	234.598	2.372171599	0.707879328413331
1473	210322na	a.venus.neg	282.014	2.45180792	0.718286985298932
1474	210322na	a.venus.neg	198.784	2.300560704	0.698520513050292
1475	210322na	a.venus.neg	257.29	2.412107592	0.713098556364981
1476	210322na	a.venus.neg	84.2132	1.930506875	0.65015824275613
1477	210322na	a.venus.neg	655.491	2.817228777	0.766043773291412
1478	210322na	a.venus.neg	104.447	2.023034228	0.662250626362811
1479	210322na	a.venus.neg	243.491	2.388262877	0.709982294725334
1480	210322na	a.venus.neg	483.765	2.685531256	0.748832247268604
1481	210322na	a.venus.neg	179.928	2.257505782	0.692893672812251
1482	210322na	a.venus.neg	475.423	2.67799272	0.747847037315124
1483	210322na	a.venus.neg	536.037	2.730004208	0.754644409599731
1484	210322na	a.venus.neg	230.993	2.365474881	0.707004135507275
1485	210322na	a.venus.neg	522.951	2.719290674	0.753244259712041
1486	210322na	a.venus.neg	564.739	2.752616118	0.757599556169198
1487	210322na	a.venus.neg	612.084	2.787519982	0.762161136060535
1488	210322na	a.venus.neg	227.602	2.359080026	0.706168393023978
1489	210322na	a.venus.neg	303.505	2.483594428	0.722441158478974
1490	210322na	a.venus.neg	730.174	2.86402074	0.772159006765189
1491	210322na	a.venus.neg	398.792	2.601834099	0.737893880435256
1492	210322na	a.venus.neg	292.697	2.46789951	0.72038999238616
1493	210322na	a.venus.neg	537.96	2.731556534	0.754847282813608
1494	210322na	a.venus.neg	560.942	2.749691493	0.757217337438638
1495	210322na	a.venus.neg	52.1091	1.725168942	0.623322664147941
1496	210322na	a.venus.neg	633.672	2.802549339	0.764125320102477
1497	210322na	a.venus.neg	539.424	2.732734628	0.755001247712753
1498	210322na	a.venus.neg	465.12	2.668497738	0.746606139775533
1499	210322na	a.venus.neg	76.1362	1.88725824	0.644506086199945
1500	210322na	a.venus.neg	30.347	1.496195984	0.59339822824959
1501	210322na	a.venus.neg	295.523	2.472058385	0.720933515033698
1502	210322na	a.venus.neg	179.089	2.255487187	0.692629862984183
1503	210322na	a.venus.neg	248.848	2.397675877	0.71121247805166
1504	210322na	a.venus.neg	613.271	2.788360013	0.762270919565241
1505	210322na	a.venus.neg	293.445	2.469004184	0.720534362038324
1506	210322na	a.venus.neg	125.248	2.101224507	0.672469300271936
1507	210322na	a.venus.neg	274.892	2.440739107	0.716840404060769
1508	210322na	a.venus.neg	141.592	2.15409516	0.679378956680368
1509	210322na	a.venus.neg	767.749	2.885784564	0.775003317123407
1510	210322na	a.venus.neg	392.019	2.594413546	0.736924089659444
1511	210322na	a.venus.neg	213.726	2.331884634	0.702614231992288
1512	210322na	a.venus.neg	418.911	2.623157252	0.740680599577432
1513	210322na	a.venus.neg	113.016	2.056965801	0.666685137713137
1514	210322na	a.venus.neg	513.358	2.711265499	0.752195450992627
1515	210322na	a.venus.neg	280.87	2.450048855	0.718057093401245
1516	210322na	a.venus.neg	305.055	2.485799479	0.722729336209123
1517	210322na	a.venus.neg	279.637	2.448144929	0.717808269644764
1518	210322na	a.venus.neg	306.575	2.487951033	0.723010522425684
1519	210322na	a.venus.neg	569.274	2.756083572	0.75805271712698
1520	210322na	a.venus.neg	289.826	2.46363323	0.719832432997927
1521	210322na	a.venus.neg	460.912	2.664559245	0.746091418813093
1522	210322na	a.venus.neg	208.296	2.320760928	0.70116047679754
1523	210322na	a.venus.neg	738.238	2.868784283	0.772781553368062
1524	210322na	a.venus.neg	257.795	2.412955881	0.713209419106265
1525	210322na	a.venus.neg	757.518	2.879965891	0.774242875765078
1526	210322na	a.venus.neg	274.627	2.440321758	0.716785860792836
1527	210322na	a.venus.neg	737.888	2.868578613	0.772754674391675
1528	210322na	a.venus.neg	53.8112	1.73886931	0.625113162849538
1529	210322na	a.venus.neg	308.581	2.490774299	0.723379494566233
1530	210322na	a.venus.neg	243.043	2.387466355	0.70987819740424
1531	210322na	a.venus.neg	109.614	2.043810097	0.664965821054592
1532	210322na	a.venus.neg	292.98	2.468317786	0.720444656803562
1533	210322na	a.venus.neg	97.3965	1.992979651	0.658322798942734
1534	210322na	a.venus.neg	692.364	2.840961289	0.769145371140581
1535	210322na	a.venus.neg	692.544	2.841074019	0.769160103804597
1536	210322na	a.venus.neg	186.639	2.27332311	0.69496083664659
1537	210322na	a.venus.neg	143.608	2.16019232	0.680175793456098
1538	210322na	a.venus.neg	482.608	2.684493476	0.748696619981619
1539	210322na	a.venus.neg	366.654	2.565439295	0.733137449855663
1540	210322na	a.venus.neg	290.977	2.465348642	0.720056619892666
1541	210322na	a.venus.neg	339.184	2.531713883	0.728729881650428
1542	210322na	a.venus.neg	741.519	2.870707571	0.773032907540942
1543	210322na	a.venus.neg	763.294	2.88326045	0.774673441105501
1544	210322na	a.venus.neg	404.323	2.607801248	0.738673726096098
1545	210322na	a.venus.neg	219.99	2.344372622	0.704246284963387
1546	210322na	a.venus.neg	376.113	2.576471504	0.734579247323457
1547	210322na	a.venus.neg	144.182	2.161912775	0.680400639419626
1548	210322na	a.venus.neg	333.796	2.524780261	0.727823727801979
1549	210322na	a.venus.neg	283.604	2.454241	0.718604964099274
1550	210322na	a.venus.neg	206.053	2.316081527	0.700548926697956
1551	210322na	a.venus.neg	421.867	2.626203795	0.741078751750123
1552	210322na	a.venus.neg	384.852	2.586420756	0.735879513330025
1553	210322na	a.venus.neg	270.418	2.433638646	0.715912446052544
1554	210322na	a.venus.neg	58.1753	1.772140468	0.629461364678834
1555	210322na	a.venus.neg	251.023	2.401440177	0.711704433761348
1556	210322na	a.venus.neg	60.3887	1.788088437	0.631545601962651
1557	210322na	a.venus.neg	421.348	2.625670442	0.741009047939685
1558	210322na	a.venus.neg	137.455	2.141308644	0.677707889137077
1559	210322na	a.venus.neg	206.613	2.317254544	0.700702228084856
1560	210322na	a.venus.neg	421.723	2.626055878	0.741059420503222
1561	210322na	a.venus.neg	378.758	2.579506931	0.734975946748049
1562	210322na	a.venus.neg	151.63	2.183639904	0.683240154114701
1563	210322na	a.venus.neg	332.472	2.523059374	0.727598825380446
1564	210322na	a.venus.neg	289.539	2.463204437	0.719776394115631
1565	210322na	a.venus.neg	212.723	2.329851262	0.70234849096067
1566	210322na	a.venus.neg	457.009	2.660874012	0.745609796355829
1567	210322na	a.venus.neg	471.605	2.674498312	0.747390353743788
1568	210322na	a.venus.neg	154.63	2.192093317	0.684344929183558
1569	210322na	a.venus.neg	355.617	2.552202042	0.731407475572548
1570	210322na	a.venus.neg	212.378	2.32914964	0.702256796104005
1571	210322na	a.venus.neg	561.717	2.750290036	0.757295560918792
1572	210322na	a.venus.neg	264.911	2.424736303	0.714749000400378
1573	210322na	a.venus.neg	180.151	2.258040736	0.692963585857099
1574	210322na	a.venus.neg	115.5	2.066325925	0.667908410684256
1575	210322na	a.venus.neg	269.5	2.432167269	0.715720152049342
1576	210322na	a.venus.neg	462.506	2.66605536	0.746286945821195
1577	210322na	a.venus.neg	228.468	2.36072213	0.706382999308998
1578	210322na	a.venus.neg	66.0633	1.82648492	0.636563631621226
1579	210322na	a.venus.neg	463.209	2.666713556	0.746372965341502
1580	210322na	a.venus.neg	383.788	2.58522152	0.735722785386592
1581	210322na	a.venus.neg	388.735	2.590769409	0.736447838031244
1582	210322na	a.venus.neg	92.2342	1.969575249	0.655264081732171
1583	210322na	a.venus.neg	308.493	2.490650831	0.723363358554873
1584	210322na	a.venus.neg	310.966	2.494107264	0.723815079180089
1585	210322na	a.venus.neg	183.035	2.264900426	0.693860077545378
1586	210322na	a.venus.neg	246.827	2.39414862	0.710751501450251
1587	210322na	a.venus.neg	377.761	2.578365255	0.734826741310966
1588	210322na	a.venus.neg	277.399	2.444667671	0.717353827403934
1589	210322na	a.venus.neg	599.044	2.778183097	0.760940900190268
1590	210322na	a.venus.neg	271.475	2.435326661	0.716133052438137
1591	210322na	a.venus.neg	237.85	2.378125246	0.708657409500151
1592	210322na	a.venus.neg	406.001	2.609595476	0.738908213440115
1593	210322na	a.venus.neg	64.3081	1.814967049	0.635058363071457
1594	210322na	a.venus.neg	764.841	2.884138613	0.774788208074628
1595	210322na	a.venus.neg	587.706	2.769898462	0.759858182688759
1596	210322na	a.venus.neg	398.177	2.60116551	0.737806502655594
1597	210322na	a.venus.neg	427.903	2.632359084	0.741883185394712
1598	210322na	a.venus.neg	464.419	2.667844109	0.746520717115658
1599	210322na	a.venus.neg	237.395	2.377297142	0.708549184732992
1600	210322na	a.venus.neg	429.442	2.633914641	0.742086480867415
1601	210322na	a.venus.neg	538.004	2.731591988	0.754851916290677
1602	210322na	a.venus.neg	25.4389	1.422243382	0.583733375607624
1603	210322na	a.venus.neg	389.396	2.591505359	0.736544019208234
1604	210322na	a.venus.neg	752.911	2.87732008	0.773897095187493
1605	210322na	a.venus.neg	34.2734	1.547447323	0.600096256794123
1606	210322na	a.venus.neg	253.251	2.40526267	0.712203994704044
1607	210322na	a.venus.neg	206.088	2.316154934	0.700558520245967
1608	210322na	a.venus.neg	216.325	2.337109688	0.703297093387162
1609	210322na	a.venus.neg	581.884	2.765582134	0.759294082536146
1610	210322na	a.venus.neg	518.768	2.715809538	0.752789310656068
1611	210322na	a.venus.neg	326.585	2.515324007	0.726587891617946
1612	210322na	a.venus.neg	558.701	2.747956083	0.756990537008771
1613	210322na	a.venus.neg	507.604	2.706379771	0.75155693605344
1614	210322na	a.venus.neg	240.341	2.382631108	0.709246279818129
1615	210322na	a.venus.neg	163.665	2.216601298	0.687547872940927
1616	210322na	a.venus.neg	464.727	2.668131416	0.746558265217319
1617	210322na	a.venus.neg	495.172	2.695632253	0.750152344802724
1618	210322na	a.venus.neg	125.452	2.101925703	0.672560939454735
1619	210322na	a.venus.neg	475.139	2.677733755	0.747813193224494
1620	210322na	a.venus.neg	624.781	2.796422373	0.763324587985812
1621	210322na	a.venus.neg	581.062	2.764969247	0.759213984441136
1622	210322na	a.venus.neg	556.252	2.746051636	0.756741645162891
1623	210322na	a.venus.neg	519.459	2.716386523	0.752864716724967
1624	210322na	a.venus.neg	23.6311	1.391483807	0.579713412122031
1625	210322na	a.venus.neg	648.004	2.812247373	0.765392754472492
1626	210322na	a.venus.neg	492.628	2.693399786	0.749860584080322
1627	210322na	a.venus.neg	41.0199	1.623455015	0.610029688789336
1628	210322na	a.venus.neg	112.941	2.056680027	0.666647789958978
1629	210322na	a.venus.neg	254.303	2.407055918	0.712438353972031
1630	210322na	a.venus.neg	323.609	2.511360557	0.726069909029534
1631	210322na	a.venus.neg	308.189	2.490224035	0.723307580660159
1632	210322na	a.venus.neg	109.669	2.044025986	0.664994035550304
1633	210322na	a.venus.neg	112.97	2.056790548	0.666662233929169
1634	210322na	a.venus.neg	630.871	2.800628424	0.763874276056553
1635	210322na	a.venus.neg	1.03797	0.309197787	0.438269641154233
1636	210322na	a.venus.neg	515.896	2.713403171	0.752474822973032
1637	210322na	a.venus.neg	432.375	2.636863855	0.742471913130091
1638	210322na	a.venus.neg	770.19	2.887161389	0.775183254142239
1639	210322na	a.venus.neg	77.6376	1.89563025	0.645600222724946
1640	210322na	a.venus.neg	108.781	2.040527182	0.664536777466497
1641	210322na	a.venus.neg	230.406	2.364374615	0.706860341935861
1642	210322na	a.venus.neg	393.279	2.595803646	0.737105761585708
1643	210322na	a.venus.neg	450.53	2.65468661	0.744801165868877
1644	210322na	a.venus.neg	207.362	2.318818517	0.700906623443129
1645	210322na	a.venus.neg	392.96	2.595452129	0.737059821890359
1646	210322na	a.venus.neg	275.859	2.442258646	0.717038992347341
1647	210322na	a.venus.neg	408.729	2.612496704	0.73928737442083
1648	210322na	a.venus.neg	480.736	2.682809102	0.74847648943768
1649	210322na	a.venus.neg	188.385	2.277345578	0.695486532287117
1650	210322na	a.venus.neg	475.256	2.67784046	0.747827138482311
1651	210322na	a.venus.neg	516.359	2.713792008	0.752525640012664
1652	210322na	a.venus.neg	333.465	2.524350678	0.727767585674722
1653	210322na	a.venus.neg	433.081	2.637570777	0.74256430064283
1654	210322na	a.venus.neg	561.706	2.750281546	0.757294451362175
1655	210322na	a.venus.neg	390.993	2.593278312	0.736775726126216
1656	210322na	a.venus.neg	349.157	2.544262813	0.730369899120866
1657	210322na	a.venus.neg	245.135	2.391173374	0.71036266707004
1658	210322na	a.venus.neg	598.262	2.777616739	0.760866882962144
1659	210322na	a.venus.neg	213.745	2.331923061	0.702619254010208
1660	210322na	a.venus.neg	160.568	2.208355349	0.686470211306004
1661	210322na	a.venus.neg	142.05	2.155487862	0.679560968661558
1662	210322na	a.venus.neg	297.544	2.475008347	0.721319045052363
1663	210322na	a.venus.neg	126.634	2.10596638	0.673089014826292
1664	210322na	a.venus.neg	157.659	2.200464713	0.685438985465006
1665	210322na	a.venus.neg	778.162	2.891627764	0.775766963911082
1666	210322na	a.venus.neg	358.922	2.556208393	0.73193106488516
1667	210322na	a.venus.neg	739.388	2.869459371	0.7728697805009
1668	210322na	a.venus.neg	181.755	2.261869268	0.693463936035651
1669	210322na	a.venus.neg	128.447	2.11209199	0.673889569727554
1670	210322na	a.venus.neg	108.938	2.041147832	0.66461789010662
1671	210322na	a.venus.neg	278.43	2.446273031	0.71756363162201
1672	210322na	a.venus.neg	240.576	2.383053786	0.709301519532142
1673	210322na	a.venus.neg	554.152	2.744411909	0.756527349527586
1674	210322na	a.venus.neg	222.103	2.34850541	0.704786398305451
1675	210322na	a.venus.neg	173.672	2.242223293	0.69089640699343
1676	210322na	a.venus.neg	305.699	2.48671236	0.722848640467608
1677	210322na	a.venus.neg	670.029	2.82674129	0.767286961954331
1678	210322na	a.venus.neg	290.883	2.465208801	0.720038344096794
1679	210322na	a.venus.neg	210.909	2.326149402	0.701864695523679
1680	210322na	a.venus.neg	446.345	2.650642588	0.744272653339853
1681	210322na	a.venus.neg	398.885	2.601935114	0.737907082067967
1682	210322na	a.venus.neg	295.356	2.471813724	0.72090154033033
1683	210322na	a.venus.neg	529.719	2.724864636	0.75397271983251
1684	210322na	a.venus.neg	444.891	2.649228707	0.744087873478852
1685	210322na	a.venus.neg	383.307	2.584678295	0.735651791406199
1686	210322na	a.venus.neg	99.8669	2.003748674	0.659730200678145
1687	210322na	a.venus.neg	624.74	2.796393918	0.763320869206831
1688	210322na	a.venus.neg	5.51503	0.81391642	0.504231231168333
1689	210322na	a.venus.neg	172.618	2.239594749	0.69055288303706
1690	210322na	a.venus.neg	486.353	2.687843644	0.749134452852541
1691	210322na	a.venus.neg	224.776	2.353677775	0.705462373784115
1692	210322na	a.venus.neg	653.613	2.815984626	0.765881175414472
1693	210322na	a.venus.neg	452.851	2.656913297	0.745092171204088
1694	210322na	a.venus.neg	68.48	1.84185981	0.638572973310602
1695	210322na	a.venus.neg	200.167	2.303556739	0.698912064341282
1696	210322na	a.venus.neg	365.92	2.564571385	0.733024022849316
1697	210322na	a.venus.neg	313.097	2.497063788	0.724201466785389
1698	210322na	a.venus.neg	318.597	2.504602694	0.725186725094104
1699	210322na	a.venus.neg	670.053	2.826756822	0.767288991828699
1700	210322na	a.venus.neg	193.296	2.28846386	0.696939578620251
1701	210322na	a.venus.neg	15.5573	1.218989518	0.55717016361313
1702	210322na	a.venus.neg	25.1729	1.417851846	0.583159446534622
1703	210322na	a.venus.neg	288.818	2.462125355	0.719635369077478
1704	210322na	a.venus.neg	392.543	2.594992192	0.736999712804143
1705	210322na	a.venus.neg	310.71	2.493750735	0.723768484467335
1706	210322na	a.venus.neg	393.599	2.59615598	0.737151808054645
1707	210322na	a.venus.neg	296.245	2.473114558	0.721071546098641
1708	210322na	a.venus.neg	27.1612	1.449651157	0.587315292936498
1709	210322na	a.venus.neg	144.354	2.162426988	0.680467841826806
1710	210322na	a.venus.neg	540.669	2.733733981	0.755131852981818
1711	210322na	a.venus.neg	380.729	2.581755155	0.73526976675003
1712	210322na	a.venus.neg	278.669	2.44664433	0.717612156623485
1713	210322na	a.venus.neg	766.025	2.884809519	0.774875888662616
1714	210322na	a.venus.neg	659.727	2.820022054	0.766408826174787
1715	210322na	a.venus.neg	4.02855	0.701442773	0.489532069881762
1716	210322na	a.venus.neg	227.322	2.35854776	0.706098831273381
1717	210322na	a.venus.neg	678.824	2.832396493	0.768026039446904
1718	210322na	a.venus.neg	124.789	2.099642665	0.672262569617173
1719	210322na	a.venus.neg	256.233	2.410326683	0.712865809678749
1720	210322na	a.venus.neg	198.811	2.300619393	0.698528183105454
1721	210322na	a.venus.neg	345.139	2.539250535	0.729714845384277
1722	210322na	a.venus.neg	440.773	2.645199169	0.743561253861259
1723	210322na	a.venus.neg	722.267	2.85929865	0.771541877647649
1724	210322na	a.venus.neg	318.595	2.504599976	0.725186369879159
1725	210322na	a.venus.neg	83.6934	1.927849568	0.649810959768312
1726	210322na	a.venus.neg	474.149	2.67682982	0.747695058117186
1727	210322na	a.venus.neg	452.571	2.656645279	0.745057143978469
1728	210322na	a.venus.neg	449.526	2.653719859	0.744674821349498
1729	210322na	a.venus.neg	416.263	2.620409876	0.740321545487732
1730	210322na	a.venus.neg	638.604	2.805911171	0.764564677339523
1731	210322na	a.venus.neg	703.818	2.848076987	0.770075320469677
1732	210322na	a.venus.neg	703.916	2.848137368	0.770083211652023
1733	210322na	a.venus.neg	196.237	2.294988388	0.697792268045275
1734	210322na	a.venus.neg	546.21	2.738154025	0.755709507760361
1735	210322na	a.venus.neg	372.023	2.571735611	0.733960314294257
1736	210322na	a.venus.neg	101.212	2.009501886	0.660482086949814
1737	210322na	a.venus.neg	441.878	2.646284107	0.74370304421903
1738	210322na	a.venus.neg	10.5948	1.064263262	0.536949016234391
1739	210322na	a.venus.neg	541.473	2.734378127	0.755216036310079
1740	210322na	a.venus.neg	717.178	2.856232097	0.771141110371552
1741	210322na	a.venus.neg	204.863	2.313578297	0.700221780006363
1742	210322na	a.venus.neg	101.652	2.011367415	0.66072589260907
1743	210322na	a.venus.neg	166.657	2.224421691	0.68856991873652
1744	210322na	a.venus.neg	565.611	2.753285002	0.757686972502359
1745	210322na	a.venus.neg	248.527	2.397117545	0.711139509740074
1746	210322na	a.venus.neg	451.405	2.655527396	0.744911048044401
1747	210322na	a.venus.neg	252.373	2.403760334	0.712007654674538
1748	210322na	a.venus.neg	362.358	2.560334726	0.7324703346244
1749	210322na	a.venus.neg	28.9178	1.475929655	0.590749625251434
1750	210322na	a.venus.neg	376.076	2.576428891	0.734573678237928
1751	210322na	a.venus.neg	471.885	2.674755538	0.747423970564812
1752	210322na	a.venus.neg	279.428	2.447821375	0.717765984429002
1753	210322na	a.venus.neg	233.579	2.370289131	0.707633308999123
1754	210322na	a.venus.neg	292.5	2.467608106	0.720351908848284
1755	210322na	a.venus.neg	367.675	2.566643689	0.733294851897215
1756	210322na	a.venus.neg	511.083	2.709340358	0.7519438546515
1757	210322na	a.venus.neg	138.085	2.143280295	0.677965563861982
1758	210322na	a.venus.neg	355.142	2.551623193	0.731331825897816
1759	210322na	a.venus.neg	180.373	2.258572637	0.69303309990591
1760	210322na	a.venus.neg	456.692	2.660573321	0.745570499101544
1761	210322na	a.venus.neg	345.472	2.539668143	0.729769422500876
1762	210322na	a.venus.neg	444.336	2.648687804	0.744017182960233
1763	210322na	a.venus.neg	663.427	2.822447272	0.766725777491721
1764	210322na	a.venus.neg	544.01	2.736404471	0.755480858853604
1765	210322na	a.venus.neg	636.436	2.804436587	0.764371964214051
1766	210322na	a.venus.neg	472.784	2.67558039	0.747531770328659
1767	210322na	a.venus.neg	365.597	2.564188907	0.732974036866283
1768	210322na	a.venus.neg	200.084	2.303377516	0.698888641718707
1769	210322na	a.venus.neg	307.628	2.489435324	0.723204504157291
1770	210322na	a.venus.neg	613.612	2.788601035	0.762302418688334
1771	210322na	a.venus.neg	189.509	2.279915497	0.695822394552475
1772	210322na	a.venus.neg	226.39	2.356771362	0.705866674128951
1773	210322na	a.venus.neg	561.525	2.750141828	0.757276191641152
1774	210322na	a.venus.neg	338.372	2.530676008	0.728594241947909
1775	210322na	a.venus.neg	296.329	2.47323727	0.721087583308494
1776	210322na	a.venus.neg	166.54	2.224118511	0.688530296195261
1777	210322na	a.venus.neg	375.832	2.576147775	0.734536939236976
1778	210322na	a.venus.neg	522.802	2.719167152	0.75322811664343
1779	210322na	a.venus.neg	483.376	2.685182616	0.748786683567883
1780	210322na	a.venus.neg	113.614	2.05923767	0.666982047876039
1781	210322na	a.venus.neg	249.427	2.398681151	0.711343857135182
1782	210322na	a.venus.neg	774.819	2.889760411	0.775522919873584
1783	210322na	a.venus.neg	151.013	2.18188073	0.683010247971824
1784	210322na	a.venus.neg	43.0103	1.643554329	0.612656464626305
1785	210322na	a.venus.neg	204.931	2.313721728	0.700240524978707
1786	210322na	a.venus.neg	567.329	2.754599817	0.75785880544512
1787	210322na	a.venus.neg	371.188	2.570762367	0.733833121205842
1788	210322na	a.venus.neg	339.352	2.531928307	0.728757904685546
1789	210322na	a.venus.neg	334.153	2.525243111	0.727884217587658
1790	210322na	a.venus.neg	450.828	2.654973141	0.744838612555234
1791	210322na	a.venus.neg	152.756	2.186832072	0.683657337993213
1792	210322na	a.venus.neg	403.405	2.606816517	0.738545031773659
1793	210322na	a.venus.neg	141.613	2.154159116	0.67938731507884
1794	210322na	a.venus.neg	28.2454	1.466057566	0.589459443663863
1795	210322na	a.venus.neg	716.69	2.855936895	0.77110253047372
1796	210322na	a.venus.neg	306.164	2.487370314	0.722934628360978
1797	210322na	a.venus.neg	517.58	2.714815763	0.752659434374849
1798	210322na	a.venus.neg	569.152	2.755990652	0.758040573428406
1799	210322na	a.venus.neg	461.049	2.664688035	0.746108250355704
1800	210322na	a.venus.neg	471.407	2.674316324	0.747366569763847
1801	210322na	a.venus.neg	628.101	2.798720376	0.763624913596611
1802	210322na	a.venus.neg	157.274	2.199409578	0.685301090056101
1803	210322na	a.venus.neg	540.201	2.73335859	0.755082793197578
1804	210322na	a.venus.neg	539.108	2.73248061	0.754968050144689
1805	210322na	a.venus.neg	244.341	2.389770131	0.710179277487401
1806	210322na	a.venus.neg	556.291	2.746082029	0.756745617218754
1807	210322na	a.venus.neg	741.44	2.870661362	0.773026868494801
1808	210322na	a.venus.neg	208.324	2.320819025	0.701168069484326
1809	210322na	a.venus.neg	704.597	2.848556726	0.770138017475816
1810	210322na	a.venus.neg	587.057	2.769419424	0.759795577296188
1811	210322na	a.venus.neg	15.4083	1.215063588	0.556657084506966
1812	210322na	a.venus.neg	321.058	2.507934092	0.725622104917004
1813	210322na	a.venus.neg	615.277	2.78977596	0.762455969431422
1814	210322na	a.venus.neg	228.133	2.360087641	0.706300078052381
1815	210322na	a.venus.neg	396.539	2.599379741	0.73757312081681
1816	210322na	a.venus.neg	303.006	2.482882155	0.722348071644979
1817	210322na	a.venus.neg	700.961	2.846312984	0.769844783225632
1818	210322na	a.venus.neg	109.548	2.04355089	0.664931945337024
1819	210322na	a.venus.neg	64.6777	1.817417936	0.635378669065519
1820	210322na	a.venus.neg	380.126	2.581068577	0.735180037991098
1821	210322na	a.venus.neg	378.036	2.57868046	0.734867935397375
1822	210322na	a.venus.neg	573.588	2.759356552	0.758480462311661
1823	210322na	a.venus.neg	0.857149	0.268846749	0.432996171044007
1824	210322na	a.venus.neg	279.047	2.447230925	0.717688818621605
1825	210322na	a.venus.neg	26.5334	1.439859844	0.586035667950262
1826	210322na	a.venus.neg	86.2038	1.94053541	0.651468870244123
1827	210322na	a.venus.neg	139.051	2.146286214	0.678358406891206
1828	210322na	a.venus.neg	309.488	2.49204482	0.723545538733868
1829	210322na	a.venus.neg	302.633	2.482348971	0.722278389921122
1830	210322na	a.venus.neg	437.189	2.641661471	0.743098912727383
1831	210322na	a.venus.neg	494.61	2.695140061	0.750088020316189
1832	210322na	a.venus.neg	541.189	2.734150702	0.755186314176541
1833	210322na	a.venus.neg	3.82876	0.683835621	0.487230994261397
1834	210322na	a.venus.neg	389.93	2.592099	0.736621602046864
1835	210322na	a.venus.neg	330.758	2.520821404	0.727306345471935
1836	210322na	a.venus.neg	37.0784	1.580678692	0.604439258605957
1837	210322na	a.venus.neg	302.573	2.482263142	0.722267172944099
1838	210322na	a.venus.neg	242.362	2.386252766	0.709719593669744
1839	210322na	a.venus.neg	354.888	2.551313345	0.7312913319168
1840	210322na	a.venus.neg	269.278	2.431810697	0.715673551716926
1841	210322na	a.venus.neg	359.034	2.556343516	0.731948724086435
1842	210322na	a.venus.neg	201.151	2.305675894	0.69918901633819
1843	210322na	a.venus.neg	628.717	2.799145418	0.763680462261371
1844	210322na	a.venus.neg	331.205	2.521406165	0.727382767784915
1845	210322na	a.venus.neg	59.0777	1.778713298	0.630320366683804
1846	210322na	a.venus.neg	649.624	2.813330079	0.765534253130572
1847	210322na	a.venus.neg	606.619	2.783631346	0.761652930900719
1848	210322na	a.venus.neg	307.118	2.48871707	0.723110635667451
1849	210322na	a.venus.neg	366.62	2.565399131	0.733132200829517
1850	210322na	a.venus.neg	47.5646	1.686319816	0.618245478654736
1851	210322na	a.venus.neg	398.653	2.601683077	0.737874143396447
1852	210322na	a.venus.neg	176.796	2.249921986	0.691902547837274
1853	210322na	a.venus.neg	721.039	2.858560656	0.771445429340655
1854	210322na	a.venus.neg	139.666	2.148189138	0.678607099696483
1855	210322na	a.venus.neg	453.653	2.657680061	0.745192379457358
1856	210322na	a.venus.neg	454.055	2.658063891	0.745242542133035
1857	210322na	a.venus.neg	510.479	2.708827807	0.75187686945081
1858	210322na	a.venus.neg	153.058	2.187684255	0.683768709640677
1859	210322na	a.venus.neg	262.67	2.421060719	0.714268638969239
1860	210322na	a.venus.neg	494.808	2.69531353	0.750110690949509
1861	210322na	a.venus.neg	405.81	2.60939162	0.738881571535071
1862	210322na	a.venus.neg	453.267	2.657311189	0.74514417164009
1863	210322na	a.venus.neg	188.775	2.278239	0.69560329345229
1864	210322na	a.venus.neg	225.385	2.354847648	0.705615264282205
1865	210322na	a.venus.neg	424.146	2.628538097	0.741383821270893
1866	210322na	a.venus.neg	301.595	2.480861748	0.722084025006947
1867	210322na	a.venus.neg	366.55	2.565316427	0.733121392258198
1868	210322na	a.venus.neg	448.923	2.653138195	0.744598803782907
1869	210322na	a.venus.neg	222.812	2.349883368	0.704966483395855
1870	210322na	a.venus.neg	145.907	2.16704249	0.681071040977239
1871	210322na	a.venus.neg	530.02	2.725110878	0.754004901156492
1872	210322na	a.venus.neg	190.841	2.28294143	0.696217853207864
1873	210322na	a.venus.neg	320.988	2.507839687	0.725609767144039
1874	210322na	a.venus.neg	575.442	2.760755616	0.75866330574152
1875	210322na	a.venus.neg	111.245	2.050167004	0.665796604120396
1876	210322na	a.venus.neg	125.249	2.101227947	0.672469749844935
1877	210322na	a.venus.neg	210.845	2.326018218	0.701847551109626
1878	210322na	a.venus.neg	108.367	2.038886299	0.664322330753753
1879	210322na	a.venus.neg	590.142	2.771691817	0.760092555940558
1880	210322na	a.venus.neg	148.714	2.175262414	0.682145301409457
1881	210322na	a.venus.neg	589.034	2.770877038	0.759986072615323
1882	210322na	a.venus.neg	145.599	2.166131008	0.680951919553819
1883	210322na	a.venus.neg	299.859	2.478363008	0.721757465112671
1884	210322na	a.venus.neg	267.918	2.429619873	0.715387233310922
1885	210322na	a.venus.neg	199.991	2.303176611	0.698862385479339
1886	210322na	a.venus.neg	96.5843	1.989379951	0.657852354778304
1887	210322na	a.venus.neg	284.514	2.455627408	0.718786153518703
1888	210322na	a.venus.neg	476.76	2.679209786	0.748006095458143
1889	210322na	a.venus.neg	401.735	2.605019374	0.738310163468802
1890	210322na	a.venus.neg	427.279	2.63172678	0.741800549695363
1891	210322na	a.venus.neg	71.8228	1.862267373	0.641240034155556
1892	210322na	a.venus.neg	197.346	2.297423447	0.698110505480781
1893	210322na	a.venus.neg	455.937	2.659856326	0.745476795150194
1894	210322na	a.venus.neg	84.694	1.932950415	0.650477588572045
1895	210322na	a.venus.neg	368.927	2.56811603	0.733487271885409
1896	210322na	a.venus.neg	561.16	2.749859941	0.757239351878344
1897	210322na	a.venus.neg	649.953	2.813549633	0.765562946604494
1898	210322na	a.venus.neg	565.083	2.752880113	0.75763405762965
1899	210322na	a.venus.neg	77.673	1.895825711	0.645625767488905
1900	210322na	a.venus.neg	8.07685	0.957935159	0.523053015020061
1901	210322na	a.venus.neg	151.387	2.182947919	0.683149718715884
1902	210322na	a.venus.neg	447.795	2.65204801	0.744456327695622
1903	210322na	a.venus.neg	293.109	2.468508315	0.720469557005302
1904	210322na	a.venus.neg	732.79	2.865571789	0.772361713088159
1905	210322na	a.venus.neg	368.255	2.567326385	0.733384073318245
1906	210322na	a.venus.neg	482.64	2.684522212	0.748700375484441
1907	210322na	a.venus.neg	437.638	2.642106253	0.743157041209296
1908	210322na	a.venus.neg	64.2702	1.814714943	0.635025415382339
1909	210322na	a.venus.neg	368.889	2.568071416	0.733481441289539
1910	210322na	a.venus.neg	597.238	2.776873996	0.76076981400917
1911	210322na	a.venus.neg	440.6	2.645029065	0.743539022999202
1912	210322na	a.venus.neg	750.689	2.876038195	0.773729565860682
1913	210322na	a.venus.neg	580.72	2.764713995	0.759180625601828
1914	210322na	a.venus.neg	153.152	2.187949164	0.683803330551629
1915	210322na	a.venus.neg	439.827	2.644268187	0.743439583986245
1916	210322na	a.venus.neg	369.01	2.568213462	0.733500005256476
1917	210322na	a.venus.neg	767.405	2.885590182	0.774977913373769
1918	210322na	a.venus.neg	629.51	2.799691979	0.763751892223022
1919	210322na	a.venus.neg	419.337	2.62359762	0.740738151194456
1920	210322na	a.venus.neg	9.40798	1.017366449	0.530820079932422
1921	210322na	a.venus.neg	295.4	2.471878199	0.720909966556821
1922	210322na	a.venus.neg	334.691	2.525939698	0.727975254421051
1923	210322na	a.venus.neg	244.843	2.390657847	0.71029529293643
1924	210322na	a.venus.neg	371.392	2.571000343	0.733864222247728
1925	210322na	a.venus.neg	422.947	2.627311566	0.741223526148677
1926	210322na	a.venus.neg	292.369	2.46741422	0.7203265699208
1927	210322na	a.venus.neg	117.729	2.07455681	0.66898410360765
1928	210322na	a.venus.neg	347.971	2.542789338	0.730177330930411
1929	210322na	a.venus.neg	213.56	2.331548761	0.702570336808567
1930	210322na	a.venus.neg	46.2939	1.674805129	0.616740626221371
1931	210322na	a.venus.neg	223.733	2.351666849	0.705199566216318
1932	210322na	a.venus.neg	519.009	2.71601086	0.752815621393094
1933	210322na	a.venus.neg	101.978	2.012744453	0.660905857464835
1934	210322na	a.venus.neg	648.701	2.812713535	0.765453677102871
1935	210322na	a.venus.neg	540.525	2.733618511	0.755116762227681
1936	210322na	a.venus.neg	238.683	2.379637232	0.708855010686472
1937	210322na	a.venus.neg	618.236	2.791856197	0.762727835241706
1938	210322na	a.venus.neg	197.183	2.297066398	0.698063842809318
1939	210322na	a.venus.neg	217.815	2.34007709	0.703684902636382
1940	210322na	a.venus.neg	552.172	2.742860189	0.756324555511743
1941	210322na	a.venus.neg	115.345	2.065747724	0.66783284569653
1942	210322na	a.venus.neg	528.306	2.723706817	0.753821404669576
1943	210322na	a.venus.neg	28.146	1.464578961	0.589266205034603
1944	210322na	a.venus.neg	611.853	2.787356316	0.762139746579574
1945	210322na	a.venus.neg	538.856	2.732277933	0.75494156232295
1946	210322na	a.venus.neg	349.062	2.54414497	0.730354498239774
1947	210322na	a.venus.neg	315.292	2.500088207	0.724596727576382
1948	210322na	a.venus.neg	143.935	2.161173275	0.680303994293756
1949	210322na	a.venus.neg	168.716	2.229722787	0.689262718047097
1950	210322na	a.venus.neg	239.689	2.381456243	0.709092736916431
1951	210322na	a.venus.neg	37.4496	1.584891826	0.60498987235273
1952	210322na	a.venus.neg	615.131	2.78967306	0.76244252144839
1953	210322na	a.venus.neg	266.611	2.427503961	0.715110705141117
1954	210322na	a.venus.neg	161.226	2.21012046	0.686700893354374
1955	210322na	a.venus.neg	216.188	2.336835826	0.703261302410203
1956	210322na	a.venus.neg	220.12	2.344628026	0.704279663667549
1957	210322na	a.venus.neg	761.633	2.882315594	0.774549958039849
1958	210322na	a.venus.neg	607.233	2.784069979	0.761710255770896
1959	210322na	a.venus.neg	581.792	2.765513582	0.759285123487236
1960	210322na	a.venus.neg	213.423	2.331271368	0.702534084365835
1961	210322na	a.venus.neg	523.66	2.719877955	0.753321011363382
1962	210322na	a.venus.neg	393.256	2.595778311	0.737102450558982
1963	210322na	a.venus.neg	449.297	2.653499054	0.744645964382605
1964	210322na	a.venus.neg	73.0343	1.869432974	0.642176505299007
1965	210322na	a.venus.neg	669.884	2.826647434	0.76727469593008
1966	210322na	a.venus.neg	123.706	2.095887349	0.671771788024876
1967	210322na	a.venus.neg	277.973	2.445562173	0.717470729714118
1968	210322na	a.venus.neg	71.2927	1.859094445	0.640825364749284
1969	210322na	a.venus.neg	584.022	2.767172198	0.759501887722653
1970	210322na	a.venus.neg	68.106	1.839515756	0.638266629302655
1971	210322na	a.venus.neg	183.358	2.265661988	0.693959605950176
1972	210322na	a.venus.neg	514.664	2.712366813	0.752339381526978
1973	210322na	a.venus.neg	519.628	2.716527521	0.752883143728966
1974	210322na	a.venus.neg	482.33	2.684243752	0.748663983595665
1975	210322na	a.venus.neg	650.332	2.813802416	0.765595982770624
1976	210322na	a.venus.neg	616.266	2.790472356	0.762546981303059
1977	210322na	a.venus.neg	214.989	2.334431634	0.702947098977537
1978	210322na	a.venus.neg	633.437	2.802388503	0.764104300473722
1979	210322na	a.venus.neg	163.813	2.216991465	0.687598863798027
1980	210322na	a.venus.neg	244.96	2.390864484	0.710322298289878
1981	210322na	a.venus.neg	463.064	2.666577879	0.746355233738064
1982	210322na	a.venus.neg	328.938	2.518432337	0.726994118722878
1983	210322na	a.venus.neg	658.897	2.819476154	0.76633748259911
1984	210322na	a.venus.neg	517.033	2.714357426	0.752599534392352
1985	210322na	a.venus.neg	228.687	2.361136415	0.706437142143307
1986	210322na	a.venus.neg	74.9614	1.88059296	0.643635001920619
1987	210322na	a.venus.neg	688.919	2.838798105	0.768862665001351
1988	210322na	a.venus.neg	172.181	2.238500243	0.69040984223904
1989	210322na	a.venus.neg	473.837	2.676544552	0.747657776492079
1990	210322na	a.venus.neg	247.352	2.395067662	0.71087161088875
1991	210322na	a.venus.neg	345.45	2.539640566	0.729765818467561
1992	210322na	a.venus.neg	225.549	2.35516215	0.705656366493668
1993	210322na	a.venus.neg	281.53	2.451064569	0.718189836886544
1994	210322na	a.venus.neg	229.172	2.362052491	0.706556863955784
1995	210322na	a.venus.neg	41.0786	1.624061282	0.610108921717701
1996	210322na	a.venus.neg	384.232	2.585722355	0.735788239425288
1997	210322na	a.venus.neg	279.345	2.447692815	0.717749182945051
1998	210322na	a.venus.neg	678.007	2.831874252	0.767957787861806
1999	210322na	a.venus.neg	754.433	2.878195952	0.77401156274623
[truncated: 26,265 more rows]

[truncated: 6 more sheets: Fig3C, Fig4Ai, Fig4Aii, Fig4B, Fig5C, Fig5D]
